# Supplementary material for: SWI/SNF complexes modulate gene expression and the development of physical dependence to ethanol
Source: Alcohol Clin Exp Res (Hoboken). 2026 Jan 12;50(1):e70223. doi: 10.1111/acer.70223 (PMC12796780; doi:10.1111/acer.70223)
Supplement: Supplementary file 4 — File S1 [file ACER-50-0-s007.xlsx]

## Sheet: Legend
	File S1 : Primers and strains used in this study
		1. Primers
		2. Strains

## Sheet: Primers
primer	sequence	use
dod-24_F	TCGTATTGTCGTCACTTTTCGGC	detection of ok2629
dod-24_R	TCACCTGGAGTGGCAGTTGT	detection of ok2629
dod-24_del	TTTGGGAAGCCCTCCAGTTG	identify ok2629 homozygotes
jmjc-1_F	GAGTTGCCGATTTCAGTTGCG	detection of tm3525
jmjc-1_R	TCGTCATCAGAGTCTGCATCC	detection of tm3525
jmjc-1_del	TCGAGGACACCAGCAAACTG	identify tm3525 homozygotes
ok1354_int_for	CCCCTTTGCTCACGATTTTTC	detection of ok1354
ok1354_int_rev	TGGAACTGACGTCATCAATCA	detection of ok1354

## Sheet: Strains
Strain	genotype	backcross
RA503	swsn-9(ok1354) I	9x to N2
RA706	dod-24(ok2629) IV	6x to N2
RA707	jmjc-1(tm3525) I	6x to N2
JCB574	npr-1(ky13) X	6x to N2
JCB575	dod-24(ok2629) IV; npr-1(ky13) X
JCB576	swsn-9(ok1354) I; npr-1(ky13) X
