# Supplementary material for: SWI/SNF complexes modulate gene expression and the development of physical dependence to ethanol
Source: Alcohol Clin Exp Res (Hoboken). 2026 Jan 12;50(1):e70223. doi: 10.1111/acer.70223 (PMC12796780; doi:10.1111/acer.70223)
Supplement: Supplementary file 5 — File S2 [file ACER-50-0-s010.xlsx]

## Sheet: Legend
	File S2: Gene expression in response to 18-hour ethanol exposure.
		1. N2 DEGs - differentially expressed genes in WT (N2) immediately following ethanol exposure. Comparison is between treatment (400 mM ethanol) and control (0 mM ethanol). No fold cutoff, FDR ≤ 0.05.
		2. N2R DEGs - differentially expressed genes in WT (N2) 6 hours after ethanol exposure. Comparison is between treatment (400 mM ethanol) and control (0 mM ethanol).No fold cutoff, FDR ≤ 0.05.
		3. N2 only DEGs - DEGs immediately off ethanol (N2 DEGs) but NOT 6 hours later (N2R DEGs).
		4. N2R only DEGs - DEGs 6 hours after removal from ethanol (N2R DEGs) but NOT immediately off ethanol (N2 DEGs).
		5. N2-N2R overlap - DEGs found immediately off ethanol (N2 DEGs) AND 6 hours after removal from ethanol (N2R).
		6. N2-N2R overlap (direction) - DEGs found immediately off ethanol (N2 DEGs) AND 6 hours after removal from ethanol (N2R). Only genes whose expression changes in the same direction under both withdrawal conditions are included.

## Sheet: N2 DEGs
WBGeneID	Gene	Sequence	baseMean	log2FoldChange	lfcSE	stat	pvalue	padj
WBGene00017123	maoc-1	E04F6.3	783.085	1.31209	0.0737863	17.7823	9.7e-71	1.45e-66
WBGene00000781	cpr-1	C52E4.1	5592.71	1.55248	0.0894058	17.3644	1.53e-67	1.09e-63
WBGene00000966	dhs-2	F55A12.4	156.62	3.0948	0.178432	17.3444	2.17e-67	1.09e-63
WBGene00001480	fmo-5	H24K24.5	262.579	1.79027	0.106617	16.7916	2.81e-63	1.05e-59
WBGene00019895	aagr-2	R05F9.12	3757.19	0.910494	0.062661	14.5305	7.77e-48	2.33e-44
WBGene00021048	W05H9.1	W05H9.1	925.803	1.14663	0.0845348	13.564	6.54e-42	1.63e-38
WBGene00006394	taf-11.2	K10D3.3	1160.29	0.714443	0.0538643	13.2638	3.76e-40	8.04e-37
WBGene00009221	acs-2	F28F8.2	532.009	1.89885	0.147802	12.8472	8.92e-38	1.67e-34
WBGene00007756	C27A7.5	C27A7.5	576.64	-0.922552	0.0718847	-12.8338	1.06e-37	1.77e-34
WBGene00013073	hmit-1.1	Y51A2D.4	79.1827	2.13733	0.172873	12.3636	4.12e-35	6.17e-32
WBGene00010778	gpdh-2	K11H3.1	3093.19	0.641123	0.0519335	12.3451	5.18e-35	7.05e-32
WBGene00000110	alh-4	T05H4.13	1934.44	0.531802	0.0437613	12.1523	5.58e-34	6.96e-31
WBGene00009512	bigr-1	F37H8.3	60.2517	2.83865	0.234694	12.0951	1.12e-33	1.29e-30
WBGene00001477	fmo-2	K08C7.5	89.7623	7.27013	0.611573	11.8876	1.37e-32	1.47e-29
WBGene00009048	cth-1	F22B8.6	409.694	2.75845	0.23266	11.8562	2e-32	2e-29
WBGene00010234	ttr-50	F58B3.9	434.443	-1.52135	0.129428	-11.7544	6.7e-32	6.28e-29
WBGene00011884	enol-1	T21B10.2	13133.4	0.291127	0.0248051	11.7366	8.28e-32	7.29e-29
WBGene00018758	F53E10.1	F53E10.1	164.181	1.26409	0.108265	11.6758	1.69e-31	1.41e-28
WBGene00010953	clec-190	M199.4	135.75	2.4137	0.207099	11.6548	2.17e-31	1.71e-28
WBGene00000982	dhs-19	T11F9.11	393.516	1.07441	0.0944943	11.3701	5.89e-30	4.41e-27
WBGene00007964	cyp-25A2	C36A4.2	383.538	1.43414	0.126596	11.3285	9.48e-30	6.76e-27
WBGene00007362	cyp-35C1	C06B3.3	128.339	1.82478	0.16151	11.2983	1.34e-29	8.72e-27
WBGene00006959	xbp-1	R74.3	4307.22	0.655164	0.0579751	11.3008	1.3e-29	8.72e-27
WBGene00019060	acox-3	F58F9.7	475.659	1.41001	0.124869	11.2919	1.44e-29	8.98e-27
WBGene00009215	thn-2	F28D1.5	382.621	1.76195	0.156466	11.2609	2.05e-29	1.23e-26
WBGene00013647	Y105C5B.5	Y105C5B.5	620.57	1.69479	0.15209	11.1433	7.72e-29	4.45e-26
WBGene00000991	dhs-28	M03A8.1	1941.39	0.972228	0.0881067	11.0347	2.6e-28	1.44e-25
WBGene00011850	T20B3.1	T20B3.1	104.955	1.85862	0.169234	10.9826	4.64e-28	2.48e-25
WBGene00000983	dhs-20	F35B12.2	89.0068	2.58203	0.236053	10.9384	7.55e-28	3.9e-25
WBGene00016088	clec-266	C25B8.4	113.001	-2.19526	0.201409	-10.8995	1.16e-27	5.79e-25
WBGene00022178	cest-25	Y71H2AM.13	1035.08	0.964226	0.0891227	10.8191	2.8e-27	1.35e-24
WBGene00007130	B0272.4	B0272.4	168.452	1.56336	0.14533	10.7573	5.48e-27	2.56e-24
WBGene00000301	cav-1	T13F2.8	664.974	-1.44368	0.135156	-10.6816	1.24e-26	5.63e-24
WBGene00008499	cyp-37A1	F01D5.9	220.192	1.1398	0.106737	10.6786	1.28e-26	5.65e-24
WBGene00000967	dhs-3	T02E1.5	791.919	1.04901	0.099286	10.5655	4.31e-26	1.84e-23
WBGene00020909	W01A11.1	W01A11.1	1104.34	0.599708	0.0567931	10.5595	4.59e-26	1.91e-23
WBGene00018488	acs-1	F46E10.1	3464.58	0.644225	0.0621456	10.3664	3.53e-25	1.43e-22
WBGene00019097	F59B1.2	F59B1.2	1592.81	0.850688	0.0822318	10.345	4.41e-25	1.69e-22
WBGene00021468	epg-2	Y39G10AR.10	391.755	-1.62694	0.157267	-10.3451	4.41e-25	1.69e-22
WBGene00011830	cyp-29A2	T19B10.1	228.296	1.58166	0.153446	10.3076	6.51e-25	2.44e-22
WBGene00001971	hmg-1.1	Y48B6A.14	7153.58	-0.378744	0.036764	-10.302	6.9e-25	2.52e-22
WBGene00001753	gst-5	R03D7.6	152.477	1.59848	0.15561	10.2724	9.39e-25	3.35e-22
WBGene00001777	gst-29	Y53F4B.32	25.4209	4.83092	0.47142	10.2476	1.21e-24	4.23e-22
WBGene00021898	Y54G2A.36	Y54G2A.36	383.664	1.81422	0.17731	10.2319	1.43e-24	4.86e-22
WBGene00006418	spl-2	B0222.4	91.4608	2.12253	0.207713	10.2186	1.64e-24	5.45e-22
WBGene00017012	acs-22	D1009.1	1149.75	0.977177	0.0956777	10.2132	1.73e-24	5.63e-22
WBGene00003958	pcp-3	F23B2.11	699.707	-1.48239	0.146589	-10.1126	4.86e-24	1.55e-21
WBGene00000514	ckb-4	F22F7.5	161.447	1.22416	0.12132	10.0903	6.1e-24	1.9e-21
WBGene00002263	lea-1	K08H10.1	9770.54	1.12321	0.11158	10.0664	7.78e-24	2.38e-21
WBGene00014251	gstk-1	ZK1320.1	248.444	0.981431	0.097595	10.0562	8.63e-24	2.59e-21
WBGene00001564	icl-1	C05E4.9	3528.79	1.82201	0.181769	10.0237	1.2e-23	3.52e-21
WBGene00021576	fbxc-51	Y46B2A.1	75.5187	-2.4682	0.247202	-9.98455	1.78e-23	5.13e-21
WBGene00001157	ech-8	F01G10.2	152.3	1.14331	0.114611	9.97557	1.95e-23	5.51e-21
WBGene00013901	ugt-16	ZC443.6	182.79	1.93762	0.194882	9.94255	2.72e-23	7.54e-21
WBGene00010471	cdr-6	K01D12.12	465.753	0.663392	0.0667722	9.93516	2.93e-23	7.97e-21
WBGene00016457	C35E7.5	C35E7.5	534.254	-1.30809	0.131721	-9.93077	3.06e-23	8.18e-21
WBGene00020379	T09B4.5	T09B4.5	313.351	-1.34212	0.135473	-9.90687	3.89e-23	1.02e-20
WBGene00000041	aco-2	F54H12.1	15003.1	0.328802	0.0332059	9.90192	4.08e-23	1.05e-20
WBGene00013284	daf-22	Y57A10C.6	1015.21	1.0376	0.104888	9.89244	4.49e-23	1.14e-20
WBGene00016664	C45E5.1	C45E5.1	179.365	1.70913	0.174246	9.80873	1.03e-22	2.58e-20
WBGene00019100	F59B1.8	F59B1.8	186.896	1.1961	0.122295	9.78051	1.37e-22	3.35e-20
WBGene00013654	Y105C5B.15	Y105C5B.15	537.447	-1.06146	0.10942	-9.70078	2.99e-22	7.23e-20
WBGene00007875	dod-24	C32H11.12	187.906	-3.07344	0.317127	-9.69149	3.28e-22	7.79e-20
WBGene00011122	cpt-2	R07H5.2	2456.44	0.393628	0.0407072	9.66974	4.05e-22	9.49e-20
WBGene00001393	fat-1	Y67H2A.8	4808.97	0.419221	0.0435465	9.62697	6.15e-22	1.42e-19
WBGene00017332	ugt-37	F10D2.6	28.4224	3.3497	0.349933	9.57242	1.04e-21	2.37e-19
WBGene00000503	cht-1	C04F6.3	332.699	-2.19447	0.229776	-9.55047	1.29e-21	2.89e-19
WBGene00010989	R03D7.2	R03D7.2	474.58	-1.12103	0.117444	-9.54525	1.36e-21	2.99e-19
WBGene00019619	asp-14	K10C2.3	366.219	-2.21824	0.232586	-9.53728	1.47e-21	3.18e-19
WBGene00012860	acdh-11	Y45F3A.3	1124.76	0.516743	0.0542734	9.5211	1.71e-21	3.67e-19
WBGene00007867	C32H11.4	C32H11.4	37.4976	-3.68379	0.387107	-9.51619	1.8e-21	3.79e-19
WBGene00003778	nnt-1	C15H9.1	44.5841	2.2559	0.237135	9.51312	1.85e-21	3.85e-19
WBGene00008572	F08B12.4	F08B12.4	494.486	1.24971	0.132238	9.45049	3.37e-21	6.92e-19
WBGene00020962	W02H5.8	W02H5.8	557.605	1.02895	0.108962	9.44317	3.62e-21	7.32e-19
WBGene00013594	Y87G2A.2	Y87G2A.2	341.962	1.03294	0.109498	9.43339	3.97e-21	7.93e-19
WBGene00007283	clec-222	C03E10.6	321.464	1.07838	0.114508	9.41751	4.62e-21	9.1e-19
WBGene00018602	F48D6.4	F48D6.4	1131.02	1.1483	0.12247	9.37618	6.84e-21	1.33e-18
WBGene00004062	pmp-5	T10H9.5	1834.61	-1.00079	0.107957	-9.27033	1.86e-20	3.56e-18
WBGene00011977	T24B8.3	T24B8.3	239.205	-1.21192	0.130824	-9.26372	1.97e-20	3.74e-18
WBGene00001820	ham-1	F53B2.6	40.1864	-2.36828	0.256048	-9.24937	2.26e-20	4.23e-18
WBGene00007963	cyp-25A1	C36A4.1	322.351	1.52793	0.165488	9.2329	2.63e-20	4.87e-18
WBGene00011733	T12D8.5	T12D8.5	147.569	2.00742	0.217545	9.22761	2.77e-20	5.06e-18
WBGene00018958	cest-27	F56C11.6	99.4642	1.44713	0.157507	9.18774	4.01e-20	7.24e-18
WBGene00004196	prx-11	C47B2.8	173.764	1.15097	0.126629	9.08926	9.97e-20	1.78e-17
WBGene00011480	enpl-1	T05E11.3	11690.5	0.499867	0.0550549	9.07943	1.09e-19	1.92e-17
WBGene00001976	hmg-11	T05A7.4	139.006	-1.03675	0.114497	-9.05488	1.37e-19	2.38e-17
WBGene00011232	pck-2	R11A5.4	9587.41	0.625985	0.0693463	9.02695	1.77e-19	3.04e-17
WBGene00000118	alh-12	Y69F12A.2	487.743	-0.75602	0.0840969	-8.98986	2.48e-19	4.21e-17
WBGene00044998	M199.9	M199.9	42.0968	2.86539	0.322113	8.89562	5.81e-19	9.78e-17
WBGene00020812	acdh-7	T25G12.5	1551.6	0.532341	0.0600613	8.86329	7.77e-19	1.29e-16
WBGene00009049	F22B8.7	F22B8.7	172.635	1.28217	0.145084	8.83744	9.79e-19	1.61e-16
WBGene00013508	Y71A12B.11	Y71A12B.11	67.7602	-1.94929	0.220989	-8.82075	1.14e-18	1.85e-16
WBGene00019744	M02H5.8	M02H5.8	137.116	1.72238	0.195689	8.8016	1.35e-18	2.17e-16
WBGene00011011	R04D3.3	R04D3.3	3304.44	0.494481	0.0565674	8.74145	2.3e-18	3.67e-16
WBGene00007848	cytb-5.1	C31E10.7	659.154	0.71504	0.0823766	8.68014	3.95e-18	6.23e-16
WBGene00018424	pgph-2	F44E7.2	693.256	0.988677	0.114115	8.66383	4.56e-18	7.12e-16
WBGene00015676	mct-6	C10E2.6	1605.53	-0.469932	0.0543262	-8.6502	5.14e-18	7.94e-16
WBGene00002259	lbp-7	T22G5.2	75.8416	1.59839	0.184906	8.64437	5.41e-18	8.27e-16
WBGene00022349	Y82E9BR.17	Y82E9BR.17	45.9368	-2.55688	0.296683	-8.61824	6.8e-18	1.03e-15
WBGene00015168	pdi-6	B0403.4	3950.88	0.608288	0.0709607	8.57218	1.02e-17	1.52e-15
WBGene00001394	fat-2	W02A2.1	7460.61	0.732382	0.0858681	8.52915	1.47e-17	2.19e-15
WBGene00007228	acs-7	C01G6.7	240.935	1.46678	0.17208	8.52381	1.54e-17	2.27e-15
WBGene00021913	cec-8	Y55B1BR.3	109.397	-1.57302	0.184596	-8.52144	1.58e-17	2.29e-15
WBGene00019327	zip-2	K02F3.4	1181.34	0.83629	0.09888	8.45763	2.73e-17	3.93e-15
WBGene00020366	acdh-10	T08G2.3	1548.4	0.587095	0.0695118	8.44598	3.02e-17	4.3e-15
WBGene00011010	R04D3.2	R04D3.2	894.04	0.607883	0.0720601	8.43577	3.29e-17	4.65e-15
WBGene00013541	lonp-2	Y75B8A.4	295.136	0.963389	0.11502	8.37586	5.48e-17	7.68e-15
WBGene00013597	gpi-1	Y87G2A.8	4398.93	0.28952	0.0346603	8.35308	6.65e-17	9.22e-15
WBGene00014697	cyp-25A3	C36A4.3	159.951	1.60262	0.192313	8.33339	7.86e-17	1.08e-14
WBGene00003664	nhr-74	C27C7.3	27.5239	-3.10731	0.374949	-8.28726	1.16e-16	1.58e-14
WBGene00000981	dhs-18	C45B11.3	310.674	1.12329	0.136724	8.2158	2.11e-16	2.84e-14
WBGene00008560	pho-13	F07H5.9	203.537	-1.10765	0.135335	-8.1845	2.73e-16	3.66e-14
WBGene00010790	sodh-1	K12G11.3	379.466	2.54635	0.311924	8.16335	3.26e-16	4.32e-14
WBGene00011190	swt-6	R10D12.9	99.9749	2.4696	0.302874	8.15386	3.52e-16	4.63e-14
WBGene00016943	acdh-1	C55B7.4	11372.4	-0.751511	0.0922976	-8.14226	3.88e-16	5.05e-14
WBGene00007129	B0272.3	B0272.3	897.453	0.508786	0.0625228	8.13762	4.03e-16	5.21e-14
WBGene00010063	dhrs-4	F54F3.4	173.402	1.02581	0.126624	8.10121	5.44e-16	6.97e-14
WBGene00009926	noah-2	F52B11.3	54.8042	-2.22749	0.275946	-8.0722	6.9e-16	8.76e-14
WBGene00008149	pyp-1	C47E12.4	3594.41	0.278544	0.0345207	8.06889	7.09e-16	8.93e-14
WBGene00017467	F14F9.4	F14F9.4	93.2701	2.34488	0.291683	8.03913	9.05e-16	1.13e-13
WBGene00004746	sdc-2	C35C5.1	277.269	-0.82412	0.1026	-8.03233	9.56e-16	1.17e-13
WBGene00016335	gba-1	C33C12.3	236.844	1.28061	0.159426	8.03262	9.54e-16	1.17e-13
WBGene00044789	T07A9.14	T07A9.14	1224.6	-0.49981	0.0622782	-8.02544	1.01e-15	1.23e-13
WBGene00000785	cpr-5	W07B8.5	8767.53	0.543864	0.0678454	8.01623	1.09e-15	1.32e-13
WBGene00000984	dhs-21	R11D1.11	133.973	1.29866	0.162429	7.9952	1.29e-15	1.55e-13
WBGene00000562	cng-1	F14H8.6	29.2102	2.30365	0.288182	7.99373	1.31e-15	1.56e-13
WBGene00003877	pept-1	K04E7.2	1576.93	-0.794641	0.0995555	-7.98189	1.44e-15	1.7e-13
WBGene00011042	R05H10.1	R05H10.1	16.2924	5.50277	0.690182	7.97292	1.55e-15	1.81e-13
WBGene00015400	cyp-35A2	C03G6.15	382.163	1.384	0.173996	7.95422	1.8e-15	2.09e-13
WBGene00006366	sym-1	C44H4.3	37.6204	-2.92447	0.367932	-7.94839	1.89e-15	2.18e-13
WBGene00021977	Y58A7A.3	Y58A7A.3	186.703	1.77483	0.223628	7.93654	2.08e-15	2.38e-13
WBGene00011706	T11B7.1	T11B7.1	75.2566	-1.24419	0.15752	-7.89861	2.82e-15	3.2e-13
WBGene00015759	C14C6.5	C14C6.5	124.364	-1.74173	0.221366	-7.86811	3.6e-15	4.06e-13
WBGene00016422	noah-1	C34G6.6	86.3676	-1.95073	0.24855	-7.84843	4.21e-15	4.71e-13
WBGene00019404	K05B2.4	K05B2.4	35.342	2.26854	0.289721	7.83008	4.88e-15	5.38e-13
WBGene00015752	C14B9.2	C14B9.2	592.187	0.567085	0.072426	7.82986	4.88e-15	5.38e-13
WBGene00009706	argk-1	F44G3.2	147.592	4.91451	0.628456	7.81997	5.28e-15	5.78e-13
WBGene00021885	Y54G2A.20	Y54G2A.20	54.6362	2.36027	0.302579	7.80053	6.16e-15	6.69e-13
WBGene00016407	unk-1	C34D10.2	291.911	0.910181	0.117147	7.76959	7.87e-15	8.49e-13
WBGene00015709	cyp-33A1	C12D5.7	140.189	1.00459	0.129451	7.76037	8.47e-15	9.06e-13
WBGene00017390	F12A10.1	F12A10.1	48.5173	1.84953	0.239638	7.71801	1.18e-14	1.26e-12
WBGene00007368	C06B8.2	C06B8.2	29.6145	2.44036	0.318514	7.66169	1.83e-14	1.94e-12
WBGene00022252	Y73B6BL.31	Y73B6BL.31	605.772	1.13944	0.149122	7.64101	2.16e-14	2.26e-12
WBGene00020311	T07D3.9	T07D3.9	554.132	-0.526117	0.0692059	-7.60221	2.91e-14	3.03e-12
WBGene00020347	ech-1.2	T08B2.7	7030.31	0.286723	0.0378267	7.57992	3.46e-14	3.57e-12
WBGene00010123	F55G11.2	F55G11.2	23.4655	-3.66496	0.483664	-7.57748	3.52e-14	3.61e-12
WBGene00012324	rhy-1	W07A12.7	204.246	-0.82918	0.109562	-7.5681	3.79e-14	3.86e-12
WBGene00020394	T10B5.8	T10B5.8	31.5549	2.54102	0.336154	7.55909	4.06e-14	4.11e-12
WBGene00008476	E03H4.8	E03H4.8	113.156	1.76005	0.233771	7.52892	5.12e-14	5.14e-12
WBGene00010887	M7.12	M7.12	151.012	1.09628	0.145937	7.51202	5.82e-14	5.78e-12
WBGene00014199	ZK1053.4	ZK1053.4	177.737	-1.13281	0.150788	-7.5126	5.8e-14	5.78e-12
WBGene00001993	hpd-1	T21C12.2	1664.32	0.753863	0.100449	7.50491	6.15e-14	6.06e-12
WBGene00003999	pgp-5	C05A9.1	176.016	1.52635	0.203573	7.49779	6.49e-14	6.35e-12
WBGene00016630	acer-1	C44B7.10	3678.78	0.314064	0.0419011	7.49536	6.61e-14	6.43e-12
WBGene00009939	ztf-11	F52F12.6	140.957	-0.896607	0.119695	-7.49073	6.85e-14	6.62e-12
WBGene00022122	trap-1	Y71F9AM.6	6747.85	-0.397516	0.0530906	-7.4875	7.02e-14	6.74e-12
WBGene00008564	acox-1.1	F08A8.1	726.217	0.569927	0.0763494	7.46472	8.35e-14	7.96e-12
WBGene00021464	ugt-31	Y39G10AR.6	70.0357	1.38209	0.185804	7.43843	1.02e-13	9.66e-12
WBGene00008784	F14B6.3	F14B6.3	44.7455	-1.75038	0.235583	-7.43001	1.09e-13	1.02e-11
WBGene00018701	pccb-1	F52E4.1	4047.72	0.373924	0.0504661	7.4094	1.27e-13	1.19e-11
WBGene00004993	spp-8	C28C12.5	349.419	0.842254	0.114269	7.3708	1.7e-13	1.58e-11
WBGene00009940	strl-1	F52F12.7	1040.12	0.504726	0.0685659	7.36118	1.82e-13	1.69e-11
WBGene00001787	gst-39	Y53F4B.33	88.6863	1.18573	0.161468	7.3434	2.08e-13	1.91e-11
WBGene00016048	C24B9.3	C24B9.3	538.017	-0.760306	0.103764	-7.32727	2.35e-13	2.15e-11
WBGene00001854	hil-3	F22F1.1	186.598	-1.06557	0.145466	-7.32527	2.38e-13	2.16e-11
WBGene00011432	sdz-30	T04D3.2	87.3668	-1.51317	0.208412	-7.26047	3.86e-13	3.48e-11
WBGene00019565	cyp-35A3	K09D9.2	27.2034	1.99807	0.27628	7.23204	4.76e-13	4.27e-11
WBGene00006679	twk-26	C33D12.3	58.8461	-1.78329	0.24669	-7.22889	4.87e-13	4.34e-11
WBGene00007811	C29F7.2	C29F7.2	253.508	1.23313	0.171251	7.2007	5.99e-13	5.31e-11
WBGene00015043	cyp-34A8	B0213.14	97.6007	-1.41518	0.196949	-7.18553	6.69e-13	5.9e-11
WBGene00008825	F14H3.6	F14H3.6	3693.74	0.345568	0.0481414	7.17819	7.06e-13	6.15e-11
WBGene00020205	arrd-1	T04B8.3	43.6143	-2.16317	0.301352	-7.1782	7.06e-13	6.15e-11
WBGene00015483	C05D11.5	C05D11.5	90.5041	1.61808	0.226207	7.1531	8.48e-13	7.35e-11
WBGene00018491	mdh-1	F46E10.10	8198.75	0.361907	0.0512377	7.06328	1.63e-12	1.4e-10
WBGene00017092	E02C12.6	E02C12.6	13.9035	3.73312	0.529117	7.05538	1.72e-12	1.47e-10
WBGene00003858	ogt-1	K04G7.3	2479.97	0.413885	0.0587634	7.04323	1.88e-12	1.6e-10
WBGene00001781	gst-33	C02A12.1	17.8062	2.84266	0.404818	7.02208	2.19e-12	1.85e-10
WBGene00017131	E04F6.15	E04F6.15	124.076	1.13427	0.161908	7.00566	2.46e-12	2.07e-10
WBGene00009156	clec-196	F26D10.12	24.4215	-2.46476	0.353247	-6.97745	3.01e-12	2.52e-10
WBGene00001153	ech-4	R06F6.9	1809.69	0.309487	0.0444178	6.96763	3.22e-12	2.68e-10
WBGene00009369	F33H2.6	F33H2.6	727.067	0.439012	0.0630123	6.96707	3.24e-12	2.68e-10
WBGene00012738	eif-3.J	Y40B1B.5	1624.15	-0.385826	0.0553984	-6.96456	3.29e-12	2.71e-10
WBGene00019022	F58A6.1	F58A6.1	132.089	1.01391	0.146653	6.91364	4.72e-12	3.87e-10
WBGene00017755	zip-8	F23F12.9	45.7774	-2.68991	0.390263	-6.89255	5.48e-12	4.46e-10
WBGene00016716	acs-17	C46F4.2	370.012	0.767961	0.111622	6.88003	5.98e-12	4.85e-10
WBGene00007479	C09F9.2	C09F9.2	23.042	-3.51181	0.511114	-6.8709	6.38e-12	5.14e-10
WBGene00001898	his-24	M163.3	262.994	-1.45765	0.212694	-6.85328	7.22e-12	5.78e-10
WBGene00003652	nhr-62	Y67A6A.2	44.7985	1.44577	0.210997	6.8521	7.28e-12	5.8e-10
WBGene00013906	ugt-5	ZC455.6	66.579	1.09704	0.160179	6.8488	7.45e-12	5.87e-10
WBGene00017423	F13C5.2	F13C5.2	371.677	-0.705925	0.103074	-6.84874	7.45e-12	5.87e-10
WBGene00011799	T16G1.5	T16G1.5	13.8092	3.54989	0.519182	6.83747	8.06e-12	6.32e-10
WBGene00003618	nhr-19	E02H1.7	60.0609	1.33711	0.196193	6.81529	9.41e-12	7.34e-10
WBGene00010791	sodh-2	K12G11.4	9.27289	6.7456	0.990423	6.81082	9.7e-12	7.53e-10
WBGene00000111	alh-5	T08B1.3	67.6482	1.29867	0.190732	6.80886	9.84e-12	7.57e-10
WBGene00010925	mfsd-11	M153.2	36.2654	-1.98103	0.290956	-6.80869	9.85e-12	7.57e-10
WBGene00011475	T05D4.2	T05D4.2	44.43	-1.75772	0.258702	-6.79436	1.09e-11	8.31e-10
WBGene00007904	C33G3.4	C33G3.4	108.522	-0.979942	0.1443	-6.791	1.11e-11	8.47e-10
WBGene00013176	Y53F4B.39	Y53F4B.39	768.033	0.335375	0.0494622	6.78044	1.2e-11	9.06e-10
WBGene00022260	Y73C8B.3	Y73C8B.3	180.746	0.821104	0.121174	6.77623	1.23e-11	9.29e-10
WBGene00015695	ugt-26	C10H11.6	348.739	0.889267	0.131693	6.75256	1.45e-11	1.09e-09
WBGene00010336	acox-1.6	F59F4.1	123.974	0.937923	0.139085	6.74353	1.55e-11	1.15e-09
WBGene00022610	ltah-1.2	ZC416.6	1216.01	0.602449	0.089393	6.73933	1.59e-11	1.18e-09
WBGene00009877	F49C12.7	F49C12.7	257.778	1.18914	0.17648	6.7381	1.6e-11	1.18e-09
WBGene00020216	trap-2	T04G9.5	1886.81	-0.419654	0.0623194	-6.73392	1.65e-11	1.21e-09
WBGene00019977	fpn-1.2	R09B5.4	26.9073	-2.26476	0.33712	-6.71796	1.84e-11	1.35e-09
WBGene00017431	cest-33	F13H6.3	328.413	0.785976	0.117013	6.71699	1.86e-11	1.35e-09
WBGene00010440	ttr-51	JC8.8	1566.16	0.531648	0.0793625	6.69898	2.1e-11	1.52e-09
WBGene00018489	F46E10.2	F46E10.2	23.0401	-2.43925	0.366512	-6.6553	2.83e-11	2.04e-09
WBGene00008028	scl-6	C39E9.4	21.5417	-2.47008	0.371361	-6.65142	2.9e-11	2.08e-09
WBGene00018249	F40H3.1	F40H3.1	245.832	0.707426	0.106384	6.64974	2.94e-11	2.09e-09
WBGene00002117	ins-34	F52B11.6	27.7042	-1.89447	0.285326	-6.63967	3.14e-11	2.23e-09
WBGene00018984	F56F10.1	F56F10.1	684.092	-0.65614	0.0990175	-6.62651	3.44e-11	2.43e-09
WBGene00018259	F41B4.3	F41B4.3	58.1183	1.17675	0.177599	6.6259	3.45e-11	2.43e-09
WBGene00016783	irg-2	C49G7.5	32.2336	3.68454	0.556888	6.61631	3.68e-11	2.58e-09
WBGene00020758	T24C4.2	T24C4.2	102.878	-0.874233	0.132247	-6.61061	3.83e-11	2.67e-09
WBGene00000478	cfz-2	F27E11.3	26.1559	-1.99857	0.302637	-6.60384	4.01e-11	2.78e-09
WBGene00020788	nep-22	T25B6.2	635.659	-0.975919	0.148579	-6.56837	5.09e-11	3.51e-09
WBGene00007786	rmd-2	C27H6.4	2930.44	0.244918	0.0374833	6.53406	6.4e-11	4.4e-09
WBGene00013766	prmt-1	Y113G7B.17	9771.04	-0.318846	0.0488034	-6.53327	6.44e-11	4.4e-09
WBGene00019313	btb-10	K02E7.9	25.0095	-1.9624	0.300561	-6.52913	6.62e-11	4.5e-09
WBGene00006890	vem-1	K07E3.8	316.365	0.595356	0.0915309	6.50443	7.8e-11	5.29e-09
WBGene00017071	aagr-1	D2096.3	242.896	0.982171	0.151225	6.49478	8.32e-11	5.61e-09
WBGene00002125	inx-3	F22F4.2	996.65	-0.51821	0.0799347	-6.48291	9e-11	6.04e-09
WBGene00017703	F22E5.1	F22E5.1	174.857	-1.07825	0.16679	-6.46471	1.01e-10	6.79e-09
WBGene00007072	ugt-1	AC3.7	167.3	1.05602	0.164018	6.43843	1.21e-10	8.04e-09
WBGene00015610	C08F1.6	C08F1.6	28.945	-1.84278	0.289844	-6.35785	2.05e-10	1.36e-08
WBGene00020895	plpp-1.2	T28D9.3	111.447	0.966649	0.152754	6.32815	2.48e-10	1.64e-08
WBGene00015125	B0303.3	B0303.3	2771.15	0.26056	0.0413847	6.29605	3.05e-10	2.01e-08
WBGene00018760	irg-3	F53E10.4	52.815	-1.4509	0.230568	-6.2927	3.12e-10	2.04e-08
WBGene00000482	chd-3	T14G8.1	1016.8	-0.420756	0.0669582	-6.28387	3.3e-10	2.15e-08
WBGene00003902	pab-1	Y106G6H.2	35615.2	-0.258794	0.0411975	-6.28178	3.35e-10	2.17e-08
WBGene00017093	E02C12.8	E02C12.8	64.6616	2.14486	0.341885	6.27362	3.53e-10	2.28e-08
WBGene00017125	acdh-12	E04F6.5	3453.74	0.216131	0.0344828	6.26779	3.66e-10	2.35e-08
WBGene00008032	C39E9.8	C39E9.8	626.672	0.910367	0.14529	6.26586	3.71e-10	2.37e-08
WBGene00022418	igcm-4	Y102A11A.8	57.8481	-1.29531	0.206931	-6.25961	3.86e-10	2.46e-08
WBGene00020576	T19D12.1	T19D12.1	331.874	-0.828044	0.132299	-6.25889	3.88e-10	2.46e-08
WBGene00044514	R09E12.9	R09E12.9	17.4101	2.37474	0.379683	6.25455	3.99e-10	2.51e-08
WBGene00021556	Y45G5AM.3	Y45G5AM.3	110.782	0.906958	0.144994	6.25514	3.97e-10	2.51e-08
WBGene00009898	dod-23	F49E12.2	857.17	0.5685	0.0909294	6.2521	4.05e-10	2.54e-08
WBGene00004816	skr-10	Y105C5B.13	85.5985	-1.08455	0.173756	-6.2418	4.33e-10	2.7e-08
WBGene00017060	D2063.1	D2063.1	25.57	2.1341	0.342407	6.23265	4.59e-10	2.85e-08
WBGene00017166	aldo-2	F01F1.12	13645.9	0.266193	0.0427226	6.23072	4.64e-10	2.87e-08
WBGene00004813	skr-7	Y47D7A.1	275.315	-0.678946	0.108986	-6.22966	4.67e-10	2.88e-08
WBGene00019660	K11H12.4	K11H12.4	58.8971	-1.69442	0.272068	-6.22795	4.73e-10	2.9e-08
WBGene00011587	anp-1	T07F10.1	720.935	-0.563818	0.0909855	-6.19678	5.76e-10	3.52e-08
WBGene00010745	dod-17	K10D11.1	37.3969	-2.12123	0.342629	-6.19103	5.98e-10	3.64e-08
WBGene00015044	cyp-34A9	B0213.15	76.4793	1.93431	0.312725	6.18532	6.2e-10	3.76e-08
WBGene00019433	acdh-3	K06A5.6	2616.71	0.210399	0.034032	6.18238	6.31e-10	3.81e-08
WBGene00044535	K11D12.13	K11D12.13	855.41	0.453169	0.073453	6.16951	6.85e-10	4.12e-08
WBGene00021167	cyp-32B1	Y5H2B.5	13.9474	2.78845	0.452487	6.16251	7.16e-10	4.29e-08
WBGene00012970	Y48A6B.9	Y48A6B.9	136.681	0.791787	0.128567	6.15857	7.34e-10	4.38e-08
WBGene00018743	F53B3.5	F53B3.5	134.459	-1.02041	0.165799	-6.15449	7.53e-10	4.48e-08
WBGene00000976	dhs-13	F36H9.3	1374.55	-0.309774	0.0503839	-6.14828	7.83e-10	4.64e-08
WBGene00019564	K09D9.1	K09D9.1	18.6819	3.12488	0.50859	6.14421	8.04e-10	4.74e-08
WBGene00022816	fbn-1	ZK783.1	44.0856	-2.40556	0.391917	-6.13794	8.36e-10	4.91e-08
WBGene00009433	F35E12.9	F35E12.9	67.8927	1.45139	0.236559	6.13543	8.49e-10	4.97e-08
WBGene00020402	T10B11.6	T10B11.6	575.077	0.404196	0.0659467	6.12913	8.84e-10	5.15e-08
WBGene00008936	papl-1	F18E2.1	694.28	-0.578701	0.094544	-6.12097	9.3e-10	5.4e-08
WBGene00004875	smd-1	F47G4.7	1864.54	0.548299	0.0897481	6.10931	1e-09	5.79e-08
WBGene00019700	btb-11	M01D1.3	30.9462	-1.62406	0.266247	-6.09983	1.06e-09	6.12e-08
WBGene00000395	cdh-3	ZK112.7	179.435	-0.728878	0.119811	-6.08355	1.18e-09	6.75e-08
WBGene00003786	npa-1	VC5.3	5548.93	0.473175	0.0779643	6.06913	1.29e-09	7.35e-08
WBGene00001578	ges-1	R12A1.4	451.076	0.554583	0.0914512	6.06425	1.33e-09	7.55e-08
WBGene00022642	lipl-5	ZK6.7	2153.52	1.24013	0.204817	6.05479	1.41e-09	7.95e-08
WBGene00007892	C33B4.4	C33B4.4	138.103	0.882942	0.145816	6.05518	1.4e-09	7.95e-08
WBGene00008669	acs-14	F11A3.1	639.132	0.600793	0.0993563	6.04685	1.48e-09	8.29e-08
WBGene00001155	ech-6	T05G5.6	5921.13	-0.521114	0.0861798	-6.04682	1.48e-09	8.29e-08
WBGene00009212	atz-1	F28D1.2	103.896	-1.21466	0.200971	-6.04399	1.5e-09	8.4e-08
WBGene00012021	T25E12.6	T25E12.6	81.0212	-1.13118	0.187321	-6.03872	1.55e-09	8.65e-08
WBGene00011066	ztf-15	R06C7.9	1313.08	0.422985	0.0701874	6.02652	1.68e-09	9.29e-08
WBGene00004059	pmp-2	C44B7.9	444.51	0.515381	0.0861291	5.98383	2.18e-09	1.2e-07
WBGene00003602	nhr-3	H01A20.1	108.168	0.821115	0.137329	5.97916	2.24e-09	1.24e-07
WBGene00002855	let-721	C05D11.12	3032.44	0.234045	0.0391654	5.97581	2.29e-09	1.26e-07
WBGene00007366	C06B3.7	C06B3.7	20.9671	3.08603	0.516932	5.96989	2.37e-09	1.3e-07
WBGene00017881	asp-13	F28A12.4	2707.03	-0.593646	0.0997052	-5.95401	2.62e-09	1.43e-07
WBGene00008964	mltn-9	F19H8.4	56.8812	1.3735	0.230736	5.9527	2.64e-09	1.43e-07
WBGene00000970	dhs-6	C17G10.8	1415.72	0.309649	0.0520254	5.95188	2.65e-09	1.43e-07
WBGene00016577	clec-3	C41H7.7	24.0571	-2.56223	0.430834	-5.94715	2.73e-09	1.47e-07
WBGene00009729	F45E10.2	F45E10.2	74.0344	0.848481	0.142698	5.946	2.75e-09	1.48e-07
WBGene00016361	drd-10	C33G8.3	98.9336	-2.57297	0.433152	-5.94012	2.85e-09	1.52e-07
WBGene00008354	gcsh-1	D1025.2	174.648	-1.1571	0.195334	-5.92368	3.15e-09	1.68e-07
WBGene00011339	T01G5.1	T01G5.1	67.1833	-1.76	0.297256	-5.9208	3.2e-09	1.7e-07
WBGene00006609	tre-3	W05E10.4	327.871	0.65218	0.110163	5.92013	3.22e-09	1.7e-07
WBGene00022462	Y110A7A.15	Y110A7A.15	1158.33	-0.28548	0.0482261	-5.91962	3.23e-09	1.7e-07
WBGene00001522	gbh-1	D2089.5	237.231	0.540322	0.0914263	5.90992	3.42e-09	1.8e-07
WBGene00011979	sysm-1	T24B8.5	38.1556	-2.96371	0.501988	-5.90395	3.55e-09	1.86e-07
WBGene00001981	hnd-1	C44C10.8	18.028	-1.99265	0.337723	-5.90025	3.63e-09	1.89e-07
WBGene00017898	F28C10.3	F28C10.3	221.316	-0.595726	0.10105	-5.89536	3.74e-09	1.94e-07
WBGene00009617	slc-9B.1	F41E7.1	80.1201	1.3873	0.235496	5.89096	3.84e-09	1.99e-07
WBGene00000831	ctl-2	Y54G11A.5	727.27	0.725032	0.123233	5.88344	4.02e-09	2.08e-07
WBGene00010348	H01G02.1	H01G02.1	177.119	0.737774	0.125609	5.87356	4.27e-09	2.2e-07
WBGene00000620	col-43	ZC513.8	39.2729	-1.90755	0.324828	-5.87247	4.29e-09	2.2e-07
WBGene00013763	Y113G7B.14	Y113G7B.14	72.1006	0.891502	0.151878	5.86987	4.36e-09	2.23e-07
WBGene00000996	dif-1	F49E8.5	1813.93	0.259152	0.0441528	5.86943	4.37e-09	2.23e-07
WBGene00021581	clec-70	Y46C8AL.3	34.8586	-4.488	0.766798	-5.85292	4.83e-09	2.45e-07
WBGene00003620	nhr-21	F21D12.1	97.6774	0.914824	0.156595	5.84196	5.16e-09	2.61e-07
WBGene00015048	faah-2	B0218.2	486.135	1.01115	0.173212	5.83765	5.29e-09	2.67e-07
WBGene00044692	fbxb-91	F12E12.8	19.1992	-1.95086	0.334527	-5.83168	5.49e-09	2.76e-07
WBGene00001430	fkb-5	C50F2.6	281.55	-0.814207	0.139959	-5.81746	5.97e-09	2.99e-07
WBGene00016578	sdz-5	C41H7.8	12.6645	-2.39481	0.412248	-5.80915	6.28e-09	3.14e-07
WBGene00009899	efl-3	F49E12.6	99.7433	-0.922817	0.159475	-5.7866	7.18e-09	3.57e-07
WBGene00022741	ZK430.5	ZK430.5	35.3294	-1.308	0.226441	-5.77633	7.63e-09	3.79e-07
WBGene00017490	pud-2.1	F15E11.1	31.9393	-2.80677	0.487008	-5.76328	8.25e-09	4.08e-07
WBGene00013734	Y111B2A.10	Y111B2A.10	1020.27	0.271377	0.047125	5.75866	8.48e-09	4.18e-07
WBGene00013080	Y51A2D.13	Y51A2D.13	784.465	0.846189	0.147007	5.75611	8.61e-09	4.23e-07
WBGene00000870	cyd-1	Y38F1A.5	148.394	-0.707377	0.122917	-5.75489	8.67e-09	4.24e-07
WBGene00013559	Y75B8A.28	Y75B8A.28	49.5459	1.39918	0.243181	5.75366	8.73e-09	4.26e-07
WBGene00010238	F58B4.5	F58B4.5	280.989	1.15483	0.200842	5.74995	8.93e-09	4.34e-07
WBGene00005002	spp-17	C54G6.5	4087.06	0.488366	0.0850826	5.7399	9.47e-09	4.59e-07
WBGene00004827	skr-21	K08H2.1	50.6979	-1.27814	0.222957	-5.73267	9.89e-09	4.78e-07
WBGene00013220	ctl-3	Y54G11A.13	131.902	0.851116	0.148511	5.731	9.98e-09	4.81e-07
WBGene00003964	pdi-3	H06O01.1	12048.8	0.189043	0.0330111	5.72666	1.02e-08	4.92e-07
WBGene00022258	Y73C8B.1	Y73C8B.1	60.2276	1.40471	0.245397	5.72426	1.04e-08	4.97e-07
WBGene00015828	math-14	C16C4.4	43.7949	1.36355	0.238338	5.72107	1.06e-08	5.05e-07
WBGene00017285	F09E5.7	F09E5.7	1464.3	0.264457	0.046285	5.71366	1.11e-08	5.26e-07
WBGene00009104	F25C8.1	F25C8.1	19.568	-2.54619	0.446064	-5.70812	1.14e-08	5.42e-07
WBGene00003995	pgp-1	K08E7.9	281.95	1.61425	0.283014	5.70376	1.17e-08	5.54e-07
WBGene00008486	ugt-44	F01D4.2	379.567	1.27526	0.223863	5.69662	1.22e-08	5.76e-07
WBGene00009430	F35E12.6	F35E12.6	312.435	-0.63795	0.112327	-5.67942	1.35e-08	6.35e-07
WBGene00007624	hrde-1	C16C10.3	14041.4	-0.280606	0.049481	-5.67098	1.42e-08	6.65e-07
WBGene00021709	ugt-29	Y49C4A.8	187.009	0.706477	0.12491	5.65588	1.55e-08	7.24e-07
WBGene00009973	F53C11.3	F53C11.3	997.433	0.542783	0.0961376	5.64589	1.64e-08	7.64e-07
WBGene00001843	hgo-1	W06D4.1	660.783	0.566712	0.100581	5.63436	1.76e-08	8.15e-07
WBGene00002257	lbp-5	W02D3.7	155.394	0.859192	0.152543	5.63246	1.78e-08	8.21e-07
WBGene00002077	imb-3	C53D5.6	14023.1	-0.337959	0.0601057	-5.62275	1.88e-08	8.66e-07
WBGene00019922	fbxc-28	R07C3.6	40.6262	-1.34343	0.239223	-5.61582	1.96e-08	8.99e-07
WBGene00011102	R07E3.1	R07E3.1	484.146	-0.497234	0.088592	-5.61263	1.99e-08	9.13e-07
WBGene00014576	Y43F11A.6	Y43F11A.6	366.711	-0.409826	0.0730704	-5.60865	2.04e-08	9.31e-07
WBGene00015112	B0281.5	B0281.5	93.6652	-0.939813	0.167658	-5.60553	2.08e-08	9.45e-07
WBGene00015403	clec-10	C03H5.1	187.686	-0.78665	0.140547	-5.59704	2.18e-08	9.9e-07
WBGene00012462	Y17G7B.8	Y17G7B.8	103.589	0.947215	0.169333	5.59379	2.22e-08	1.01e-06
WBGene00010659	K08D8.5	K08D8.5	82.1586	-1.75509	0.313918	-5.59091	2.26e-08	1.02e-06
WBGene00010070	nep-17	F54F11.2	5420.27	-0.630007	0.112676	-5.5913	2.25e-08	1.02e-06
WBGene00003172	mec-8	F46A9.6	271.367	-0.475419	0.0851212	-5.5852	2.33e-08	1.05e-06
WBGene00004361	rib-2	K01G5.6	561.36	-0.400475	0.0719294	-5.56761	2.58e-08	1.15e-06
WBGene00009925	F52B11.2	F52B11.2	937.932	0.406649	0.0730915	5.56356	2.64e-08	1.18e-06
WBGene00009698	F44F1.6	F44F1.6	24.3019	-1.5123	0.272141	-5.55705	2.74e-08	1.22e-06
WBGene00021073	nsun-1	W07E6.1	2299.1	-0.348805	0.0628146	-5.55292	2.81e-08	1.25e-06
WBGene00003623	nhr-25	F11C1.6	25.4659	-1.99106	0.358759	-5.54986	2.86e-08	1.26e-06
WBGene00016309	sdz-4	C32B5.16	16.6499	-2.55307	0.460766	-5.54093	3.01e-08	1.33e-06
WBGene00016520	C39B5.2	C39B5.2	74.1953	-1.04508	0.188661	-5.53943	3.03e-08	1.33e-06
WBGene00012592	Y38E10A.14	Y38E10A.14	55.2357	-1.2479	0.22651	-5.50924	3.6e-08	1.58e-06
WBGene00017834	F26F12.3	F26F12.3	1243.58	0.645596	0.117382	5.49996	3.8e-08	1.66e-06
WBGene00021286	tald-1	Y24D9A.8	3003.83	0.263736	0.0480276	5.49134	3.99e-08	1.74e-06
WBGene00001747	gsp-1	F29F11.6	3477.69	-0.204151	0.0372116	-5.48623	4.11e-08	1.78e-06
WBGene00019311	K02E7.6	K02E7.6	34.621	-1.63052	0.29757	-5.47945	4.27e-08	1.85e-06
WBGene00015057	gad-3	B0222.9	372.874	0.891489	0.162956	5.47075	4.48e-08	1.93e-06
WBGene00004798	sip-1	F43D9.4	14715.5	0.403244	0.0737681	5.46637	4.59e-08	1.98e-06
WBGene00012968	Y48A6B.7	Y48A6B.7	147.721	0.663695	0.121482	5.46333	4.67e-08	2.01e-06
WBGene00017028	dex-1	D1044.2	70.6389	-0.947582	0.173684	-5.4558	4.88e-08	2.09e-06
WBGene00003766	nlp-28	B0213.3	125.273	1.22744	0.225002	5.45521	4.89e-08	2.09e-06
WBGene00015778	got-2.2	C14F11.1	2639.08	0.249989	0.0458484	5.4525	4.97e-08	2.11e-06
WBGene00003997	pgp-3	ZK455.7	187.217	0.747525	0.138025	5.41585	6.1e-08	2.58e-06
WBGene00010585	K05C4.9	K05C4.9	23.4811	-1.78121	0.328921	-5.41531	6.12e-08	2.58e-06
WBGene00013233	sdz-33	Y56A3A.14	22.5956	-1.54716	0.285708	-5.41519	6.12e-08	2.58e-06
WBGene00011800	T16G1.6	T16G1.6	67.8927	2.81188	0.519671	5.41089	6.27e-08	2.64e-06
WBGene00001262	emb-8	K10D2.6	2624.92	0.258997	0.0478986	5.40719	6.4e-08	2.69e-06
WBGene00006547	tbx-11	F40H6.4	26.4477	-1.53036	0.283212	-5.40359	6.53e-08	2.73e-06
WBGene00044066	fbxb-66	Y40B1B.3	9.55398	-2.76593	0.51194	-5.40284	6.56e-08	2.74e-06
WBGene00004820	skr-14	Y47D7A.8	124.709	-0.78232	0.144843	-5.40115	6.62e-08	2.76e-06
WBGene00044281	R04A9.7	R04A9.7	26.4519	-1.54392	0.28605	-5.39739	6.76e-08	2.8e-06
WBGene00012961	Y47H10A.5	Y47H10A.5	61.7304	1.92355	0.356406	5.39707	6.77e-08	2.8e-06
WBGene00000007	aat-6	T11F9.4	167.211	-0.788308	0.146214	-5.39147	6.99e-08	2.88e-06
WBGene00007717	C25D7.5	C25D7.5	41.9616	1.62285	0.301053	5.39058	7.02e-08	2.89e-06
WBGene00018286	F41E6.5	F41E6.5	69.4913	1.10898	0.205845	5.38744	7.15e-08	2.93e-06
WBGene00010998	R03G8.3	R03G8.3	44.1567	1.22228	0.227133	5.38131	7.39e-08	3.03e-06
WBGene00007139	mnp-1	B0285.7	70.4158	-1.35031	0.252057	-5.35716	8.45e-08	3.45e-06
WBGene00012445	Y16B4A.2	Y16B4A.2	1537.66	-0.609548	0.113832	-5.3548	8.57e-08	3.48e-06
WBGene00021834	mab-31	Y54E10A.16	317.523	0.623861	0.116504	5.35485	8.56e-08	3.48e-06
WBGene00001856	hil-5	B0414.3	5169.44	0.325455	0.0608087	5.35212	8.69e-08	3.52e-06
WBGene00021564	Y45G12B.3	Y45G12B.3	671.766	0.277739	0.0519587	5.34539	9.02e-08	3.64e-06
WBGene00008602	oac-14	F09B9.1	53.8014	3.04765	0.570263	5.34429	9.08e-08	3.65e-06
WBGene00008506	tkt-1	F01G10.1	12290.9	0.205236	0.038402	5.34441	9.07e-08	3.65e-06
WBGene00020456	fbxa-60	T12B5.10	215.924	1.11736	0.20954	5.33244	9.69e-08	3.88e-06
WBGene00006923	vhp-1	F08B1.1	338.119	0.619899	0.116283	5.33093	9.77e-08	3.9e-06
WBGene00012714	abce-1	Y39E4B.1	3628.05	-0.239371	0.0450901	-5.30872	1.1e-07	4.4e-06
WBGene00020073	sdz-28	R52.1	52.4278	-1.29263	0.243633	-5.30563	1.12e-07	4.46e-06
WBGene00022048	fln-1	Y66H1B.2	12548.6	0.285939	0.0539071	5.30429	1.13e-07	4.48e-06
WBGene00000802	crt-1	Y38A10A.5	16401.4	0.294385	0.0556106	5.29369	1.2e-07	4.74e-06
WBGene00016321	tppp-1	C32E8.3	947.455	0.327037	0.0617871	5.29298	1.2e-07	4.74e-06
WBGene00004353	rgs-10	F45B8.2	39.2743	1.14552	0.216494	5.29126	1.21e-07	4.78e-06
WBGene00014017	ZK632.10	ZK632.10	1089.07	0.359803	0.0680374	5.2883	1.23e-07	4.84e-06
WBGene00003956	pcp-1	ZK112.1	623.557	-0.825176	0.156191	-5.28313	1.27e-07	4.97e-06
WBGene00013358	abhd-3.1	Y60A3A.7	801.175	0.281465	0.0533	5.28076	1.29e-07	5.02e-06
WBGene00010785	top-2	K12D12.1	13576.4	-0.250576	0.0474771	-5.27783	1.31e-07	5.09e-06
WBGene00016453	vet-2	C35E7.1	326.982	-0.758245	0.143919	-5.26854	1.38e-07	5.34e-06
WBGene00019956	fbxb-75	R08C7.13	15.9313	-2.21764	0.420981	-5.26779	1.38e-07	5.34e-06
WBGene00000106	alg-2	T07D3.7	1630.43	-0.355319	0.0675443	-5.26053	1.44e-07	5.55e-06
WBGene00018384	F43C11.7	F43C11.7	81.8575	0.89175	0.169542	5.25978	1.44e-07	5.55e-06
WBGene00003473	mtl-1	K11G9.6	5.67568	4.35662	0.828555	5.2581	1.46e-07	5.59e-06
WBGene00013866	cbs-1	ZC373.1	196.946	-0.546997	0.104078	-5.25564	1.48e-07	5.65e-06
WBGene00010759	cysl-2	K10H10.2	396.883	-0.46217	0.0882966	-5.23429	1.66e-07	6.33e-06
WBGene00009771	F46B6.6	F46B6.6	1277.45	-0.284732	0.0544347	-5.23071	1.69e-07	6.44e-06
WBGene00016669	ilys-2	C45G7.2	10.4184	2.77574	0.531242	5.225	1.74e-07	6.62e-06
WBGene00000557	cnc-3	R09B5.8	64.9091	1.06274	0.203437	5.22394	1.75e-07	6.63e-06
WBGene00013693	Y105E8B.9	Y105E8B.9	84.9857	-0.883965	0.169213	-5.22398	1.75e-07	6.63e-06
WBGene00001377	eya-1	C49A1.4	37.9823	-1.3223	0.253224	-5.22188	1.77e-07	6.68e-06
WBGene00010128	F55G11.8	F55G11.8	31.1834	-1.70321	0.326294	-5.21985	1.79e-07	6.74e-06
WBGene00044488	Y54G2A.45	Y54G2A.45	352.178	0.976555	0.187115	5.21901	1.8e-07	6.75e-06
WBGene00044072	ham-3	ZK1128.5	946.996	-0.243728	0.0467109	-5.2178	1.81e-07	6.78e-06
WBGene00012326	W07E11.1	W07E11.1	4231.71	0.278674	0.0534581	5.21293	1.86e-07	6.94e-06
WBGene00015613	C08F1.10	C08F1.10	14.0578	-2.5233	0.484759	-5.20528	1.94e-07	7.22e-06
WBGene00021557	Y45G5AM.5	Y45G5AM.5	11.7263	-2.32618	0.44705	-5.20341	1.96e-07	7.27e-06
WBGene00016558	pks-1	C41A3.1	404.359	-0.734395	0.141181	-5.20179	1.97e-07	7.3e-06
WBGene00009089	jmjd-3.2	F23D12.5	21.1992	-2.05177	0.394401	-5.20224	1.97e-07	7.3e-06
WBGene00020038	R12E2.13	R12E2.13	1151.91	0.332445	0.0639646	5.19733	2.02e-07	7.46e-06
WBGene00018353	fbxa-182	F42G2.4	65.1837	1.13329	0.218136	5.19537	2.04e-07	7.52e-06
WBGene00003943	pbo-4	K09C8.1	184.97	0.85852	0.165534	5.18637	2.14e-07	7.87e-06
WBGene00004415	rpl-4	B0041.4	38834.2	-0.223223	0.0430756	-5.18212	2.19e-07	8.04e-06
WBGene00021463	zeel-1	Y39G10AR.5	13.4252	-2.40278	0.464401	-5.17395	2.29e-07	8.37e-06
WBGene00018878	glit-1	F55D10.3	217.101	-0.535083	0.103477	-5.17106	2.33e-07	8.48e-06
WBGene00016665	chil-11	C45E5.2	8.20709	2.97238	0.575031	5.16907	2.35e-07	8.55e-06
WBGene00008803	lips-10	F14E5.5	124.207	1.03555	0.200379	5.16795	2.37e-07	8.58e-06
WBGene00006956	wrt-10	ZK1290.8	8.98276	-3.55386	0.68775	-5.16737	2.37e-07	8.59e-06
WBGene00020149	T01D1.4	T01D1.4	264.163	0.572437	0.11088	5.16268	2.43e-07	8.79e-06
WBGene00014117	clec-91	ZK858.3	2781.62	0.263385	0.0510272	5.16166	2.45e-07	8.81e-06
WBGene00019153	H04M03.3	H04M03.3	644.25	0.35606	0.0690258	5.15836	2.49e-07	8.95e-06
WBGene00044728	Y53F4B.45	Y53F4B.45	87.0026	0.983405	0.19072	5.15629	2.52e-07	9.03e-06
WBGene00016450	clec-5	C35D10.14	146.952	-1.64096	0.318414	-5.15355	2.56e-07	9.14e-06
WBGene00017939	F31A3.5	F31A3.5	367.666	-0.432247	0.0839729	-5.14746	2.64e-07	9.42e-06
WBGene00017466	F14F9.3	F14F9.3	10.5237	4.63907	0.902442	5.14057	2.74e-07	9.75e-06
WBGene00016907	C53H9.2	C53H9.2	4096.19	-0.334315	0.0650554	-5.13893	2.76e-07	9.81e-06
WBGene00021979	Y58A7A.5	Y58A7A.5	31.1662	2.19952	0.428145	5.13733	2.79e-07	9.87e-06
WBGene00004819	skr-13	C52D10.8	33.6933	-1.31542	0.256106	-5.13622	2.8e-07	9.88e-06
WBGene00013841	fbxa-33	ZC47.9	19.0499	1.98922	0.387274	5.13647	2.8e-07	9.88e-06
WBGene00021830	Y54E10A.10	Y54E10A.10	935.218	-0.30336	0.0590866	-5.13416	2.83e-07	9.97e-06
WBGene00001663	gpa-1	T19C4.6	40.0996	1.15939	0.226038	5.12917	2.91e-07	1.02e-05
WBGene00021114	W09C3.7	W09C3.7	249.033	-0.538025	0.104892	-5.12932	2.91e-07	1.02e-05
WBGene00003996	pgp-2	C34G6.4	774.243	0.561849	0.109758	5.11898	3.07e-07	1.07e-05
WBGene00016653	ssb-1	C44E4.4	4314.46	-0.221117	0.0432036	-5.11802	3.09e-07	1.08e-05
WBGene00001336	qars-1	Y41E3.4	3967.03	-0.241267	0.0471556	-5.1164	3.11e-07	1.08e-05
WBGene00016455	C35E7.3	C35E7.3	26.6443	-1.25023	0.244577	-5.11181	3.19e-07	1.11e-05
WBGene00013308	nuo-3	Y57G11C.12	2483.15	0.242688	0.0475151	5.1076	3.26e-07	1.13e-05
WBGene00004821	skr-15	F54D10.1	102.658	-0.761077	0.14938	-5.0949	3.49e-07	1.2e-05
WBGene00019742	nhr-202	M02H5.4	52.5606	1.10827	0.217993	5.08397	3.7e-07	1.27e-05
WBGene00009824	gpdh-1	F47G4.3	127.344	1.84044	0.362171	5.08169	3.74e-07	1.29e-05
WBGene00009886	F49E2.2	F49E2.2	352.475	-0.430741	0.0848875	-5.07426	3.89e-07	1.33e-05
WBGene00008043	C40H1.8	C40H1.8	10.7854	2.30378	0.454008	5.07432	3.89e-07	1.33e-05
WBGene00012964	Y48A6B.3	Y48A6B.3	1615.09	-0.237058	0.0467402	-5.07182	3.94e-07	1.34e-05
WBGene00007650	ugt-23	C17G1.3	253.17	-0.477373	0.0941897	-5.06821	4.02e-07	1.36e-05
WBGene00019510	nucl-1	K07H8.10	21843	-0.271775	0.0536219	-5.06835	4.01e-07	1.36e-05
WBGene00019679	spcs-3	K12H4.4	1041.36	0.241489	0.0476906	5.06367	4.11e-07	1.39e-05
WBGene00016134	C26B9.5	C26B9.5	564.761	-0.370406	0.0732251	-5.05846	4.23e-07	1.43e-05
WBGene00021731	Y49G5A.1	Y49G5A.1	38.8847	1.77542	0.351279	5.05415	4.32e-07	1.46e-05
WBGene00004430	rpl-18	Y45F10D.12	17344.2	-0.203639	0.0402931	-5.05395	4.33e-07	1.46e-05
WBGene00013083	Y51A2D.18	Y51A2D.18	239.01	-0.960163	0.190061	-5.05188	4.37e-07	1.47e-05
WBGene00018606	F48E3.6	F48E3.6	17.3607	-1.81781	0.359843	-5.05166	4.38e-07	1.47e-05
WBGene00021236	pud-1.2	Y19D10B.7	36.6603	-2.49566	0.49423	-5.0496	4.43e-07	1.48e-05
WBGene00013946	ZK228.3	ZK228.3	183.162	-0.660924	0.131043	-5.04359	4.57e-07	1.52e-05
WBGene00000973	dhs-9	Y32H12A.3	335.725	0.513172	0.10189	5.03651	4.74e-07	1.58e-05
WBGene00018438	btb-6	F45C12.7	191.984	-0.540328	0.107322	-5.03463	4.79e-07	1.58e-05
WBGene00010896	snu-13	M28.5	7444.53	-0.270096	0.0536464	-5.03475	4.78e-07	1.58e-05
WBGene00017301	hach-1	F09F7.4	4374.63	-0.385157	0.0764905	-5.03536	4.77e-07	1.58e-05
WBGene00006331	sup-26	R10E4.2	876.221	-0.381323	0.0757701	-5.03263	4.84e-07	1.6e-05
WBGene00003648	nhr-58	R11G11.2	24.3753	1.47202	0.292529	5.03206	4.85e-07	1.6e-05
WBGene00016511	C37H5.13	C37H5.13	315.333	0.443079	0.0880645	5.0313	4.87e-07	1.6e-05
WBGene00007344	C05E7.2	C05E7.2	8.38828	-3.23295	0.642939	-5.02839	4.95e-07	1.62e-05
WBGene00004706	rsr-1	F28D9.1	1928.59	-0.292074	0.0580968	-5.02738	4.97e-07	1.63e-05
WBGene00045058	gadr-5	Y71A12B.17	33.0055	-1.22756	0.24426	-5.02563	5.02e-07	1.64e-05
WBGene00011229	R11.4	R11.4	16.5317	-1.58887	0.316183	-5.02516	5.03e-07	1.64e-05
WBGene00004258	pyc-1	D2023.2	7909.21	0.222279	0.0442519	5.02305	5.09e-07	1.65e-05
WBGene00019376	lipl-4	K04A8.5	26.9731	1.3855	0.275933	5.02116	5.14e-07	1.67e-05
WBGene00003907	paf-2	C52B9.7	140.399	0.615436	0.122678	5.01667	5.26e-07	1.7e-05
WBGene00001427	fkb-2	Y18D10A.19	5220.38	0.291984	0.0582121	5.01586	5.28e-07	1.7e-05
WBGene00019400	K04G7.1	K04G7.1	1596.16	-0.261647	0.0521929	-5.01309	5.36e-07	1.73e-05
WBGene00016218	pals-23	C29F9.3	119.523	1.23786	0.247059	5.01037	5.43e-07	1.75e-05
WBGene00015181	B0416.5	B0416.5	1817.18	-0.226318	0.045184	-5.0088	5.48e-07	1.76e-05
WBGene00012139	T28F4.4	T28F4.4	158.565	0.549203	0.109653	5.00855	5.48e-07	1.76e-05
WBGene00022653	ZK105.1	ZK105.1	411.878	-0.720187	0.143831	-5.00716	5.52e-07	1.76e-05
WBGene00016539	madd-2	C39F7.2	78.3599	-0.914654	0.18284	-5.00247	5.66e-07	1.8e-05
WBGene00004989	spp-4	T08A9.8	223.041	0.563815	0.112945	4.99192	5.98e-07	1.9e-05
WBGene00020952	kel-8	W02G9.2	576.536	0.643185	0.128858	4.99141	5.99e-07	1.9e-05
WBGene00001104	dsl-2	W09G12.1	83.032	-1.11597	0.223711	-4.98847	6.09e-07	1.93e-05
WBGene00000191	arl-7	F20D1.5	17.0759	2.15831	0.43331	4.981	6.33e-07	1.99e-05
WBGene00004952	spd-1	Y34D9A.4	1679.46	-0.269164	0.0540371	-4.98109	6.32e-07	1.99e-05
WBGene00019407	lect-2	K05F1.5	44.9469	-1.02347	0.20563	-4.97724	6.45e-07	2.03e-05
WBGene00019298	pnp-1	K02D7.1	574.54	0.96301	0.193726	4.971	6.66e-07	2.09e-05
WBGene00008904	F17A2.13	F17A2.13	61.1093	-0.931612	0.187603	-4.96588	6.84e-07	2.14e-05
WBGene00001075	dpy-14	H27M09.4	22.0836	-3.18941	0.642874	-4.96118	7.01e-07	2.19e-05
WBGene00022366	Y92H12BL.5	Y92H12BL.5	263.779	0.502203	0.101291	4.95805	7.12e-07	2.22e-05
WBGene00006650	tts-1	F09E10.11	204.034	1.78485	0.36016	4.95573	7.21e-07	2.24e-05
WBGene00019777	M57.1	M57.1	197.896	0.57141	0.11534	4.95412	7.27e-07	2.26e-05
WBGene00008492	F01D5.1	F01D5.1	22.717	-2.71658	0.548583	-4.95198	7.35e-07	2.28e-05
WBGene00011803	T16G12.1	T16G12.1	749.805	-0.632745	0.127843	-4.9494	7.44e-07	2.3e-05
WBGene00008436	DH11.2	DH11.2	388.869	-0.700765	0.141895	-4.93862	7.87e-07	2.43e-05
WBGene00010204	cpr-9	F57F5.1	13486.7	0.516484	0.104605	4.93748	7.91e-07	2.44e-05
WBGene00045433	F49D11.10	F49D11.10	402.264	-0.437751	0.0888379	-4.92752	8.33e-07	2.56e-05
WBGene00000995	die-1	C18D1.1	924.013	-0.320926	0.0651352	-4.92707	8.35e-07	2.56e-05
WBGene00015746	C13F10.7	C13F10.7	1206.53	-0.239479	0.0486285	-4.92466	8.45e-07	2.59e-05
WBGene00003773	nlt-1	ZK892.2	525.516	0.596151	0.121127	4.92172	8.58e-07	2.62e-05
WBGene00011128	adk-1	R07H5.8	4723.59	-0.20757	0.0422637	-4.91129	9.05e-07	2.75e-05
WBGene00021779	Y51H7C.1	Y51H7C.1	427.324	0.595808	0.121312	4.91137	9.04e-07	2.75e-05
WBGene00013898	ZC443.3	ZC443.3	88.9167	1.04685	0.213221	4.9097	9.12e-07	2.77e-05
WBGene00006705	ubc-8	Y94H6A.6	105.392	0.832931	0.169751	4.90678	9.26e-07	2.81e-05
WBGene00016003	C18H9.5	C18H9.5	36.004	-1.61381	0.329174	-4.90261	9.46e-07	2.86e-05
WBGene00016735	fhod-1	C46H11.11	194.186	0.671916	0.137089	4.90131	9.52e-07	2.88e-05
WBGene00022847	ZK1055.6	ZK1055.6	105.961	0.894024	0.182463	4.89976	9.6e-07	2.89e-05
WBGene00015547	ain-1	C06G1.4	1214.3	-0.244101	0.0498191	-4.89975	9.6e-07	2.89e-05
WBGene00012144	lgmn-1	T28H10.3	888.32	1.36696	0.27932	4.89388	9.89e-07	2.97e-05
WBGene00016435	C35B1.5	C35B1.5	1050.24	0.542338	0.110844	4.89279	9.94e-07	2.98e-05
WBGene00014666	C05D12.3	C05D12.3	545.79	-0.616103	0.125967	-4.89099	1e-06	3e-05
WBGene00002000	hrpr-1	F58D5.1	8356.28	-0.200683	0.0410605	-4.88749	1.02e-06	3.05e-05
WBGene00018731	F53A9.8	F53A9.8	65.626	1.75498	0.359418	4.88282	1.05e-06	3.11e-05
WBGene00019211	H18N23.2	H18N23.2	452.512	-0.518217	0.106281	-4.87592	1.08e-06	3.22e-05
WBGene00010700	nipi-3	K09A9.1	593.674	0.46336	0.0950855	4.87309	1.1e-06	3.26e-05
WBGene00012766	Y41E3.8	Y41E3.8	290.996	0.648032	0.133008	4.87213	1.1e-06	3.27e-05
WBGene00011753	T13F3.6	T13F3.6	938.789	-1.07363	0.221048	-4.85699	1.19e-06	3.52e-05
WBGene00006945	wars-1	Y80D3A.1	2184.78	-0.257553	0.053049	-4.85501	1.2e-06	3.55e-05
WBGene00007934	C34E7.4	C34E7.4	95.6365	-0.920379	0.189621	-4.85378	1.21e-06	3.56e-05
WBGene00010808	sepa-1	M01E5.6	198.945	-0.95667	0.197115	-4.85337	1.21e-06	3.57e-05
WBGene00006510	mtrr-1	C01G6.6	2687.84	-0.229772	0.0473768	-4.84988	1.24e-06	3.62e-05
WBGene00001828	hch-1	F40E10.1	5.77107	-6.01085	1.24026	-4.84645	1.26e-06	3.68e-05
WBGene00019466	tos-1	K07B1.6	995.42	0.256218	0.0528843	4.84488	1.27e-06	3.7e-05
WBGene00014015	panl-3	ZK632.7	2555.9	-0.213953	0.0441713	-4.84372	1.27e-06	3.71e-05
WBGene00011668	clec-47	T09F5.9	450.96	-1.20842	0.249509	-4.84318	1.28e-06	3.72e-05
WBGene00013438	ztf-29	Y66D12A.12	116.272	-0.65385	0.135155	-4.83779	1.31e-06	3.81e-05
WBGene00019815	kin-34	R02C2.2	16.1414	-1.57047	0.324879	-4.834	1.34e-06	3.88e-05
WBGene00000915	hsp-90	C47E8.5	60615.7	-0.255657	0.0529027	-4.83259	1.35e-06	3.9e-05
WBGene00016797	C50A2.3	C50A2.3	65.3244	-1.04073	0.215466	-4.83014	1.36e-06	3.94e-05
WBGene00012463	nadk-2	Y17G7B.10	993.565	0.30294	0.0628115	4.823	1.41e-06	4.07e-05
WBGene00012757	Y41C4A.11	Y41C4A.11	143.115	2.35891	0.48996	4.81449	1.48e-06	4.24e-05
WBGene00012251	clec-49	W04E12.6	214.046	0.876006	0.182081	4.81107	1.5e-06	4.3e-05
WBGene00001942	his-68	T23D8.6	389.516	0.365679	0.0760112	4.81085	1.5e-06	4.3e-05
WBGene00022159	mppa-1	Y71G12B.24	635.191	-0.335134	0.0697396	-4.80551	1.54e-06	4.41e-05
WBGene00022334	Y82E9BR.1	Y82E9BR.1	33.8841	-1.46043	0.303945	-4.80493	1.55e-06	4.42e-05
WBGene00010768	K11D2.1	K11D2.1	61.1739	0.865776	0.180207	4.80434	1.55e-06	4.42e-05
WBGene00019923	fbxc-29	R07C3.7	10.0083	-2.10685	0.439794	-4.79055	1.66e-06	4.73e-05
WBGene00018267	F41C3.1	F41C3.1	3.33034	5.25654	1.09755	4.78936	1.67e-06	4.75e-05
WBGene00010809	lias-1	M01F1.3	877.85	0.256738	0.0536357	4.7867	1.7e-06	4.8e-05
WBGene00001852	hil-1	C30G7.1	52.7507	0.943073	0.197051	4.78593	1.7e-06	4.81e-05
WBGene00008546	gfat-1	F07A11.2	9993.4	0.250975	0.0524479	4.78522	1.71e-06	4.82e-05
WBGene00007053	chd-7	T04D1.4	1669.35	-0.349198	0.0729849	-4.78453	1.71e-06	4.83e-05
WBGene00000453	ceh-32	W05E10.3	44.6393	-0.965028	0.201969	-4.77809	1.77e-06	4.97e-05
WBGene00016622	mafr-1	C43H8.2	725.703	0.291012	0.060973	4.7728	1.82e-06	5.1e-05
WBGene00000830	ctl-1	Y54G11A.6	98.601	0.91033	0.190802	4.77107	1.83e-06	5.13e-05
WBGene00022112	Y71F9AL.7	Y71F9AL.7	16.4248	-1.98825	0.417051	-4.7674	1.87e-06	5.22e-05
WBGene00001754	gst-6	F11G11.3	40.2263	1.24407	0.261091	4.7649	1.89e-06	5.27e-05
WBGene00010846	M04B2.2	M04B2.2	412.261	0.362503	0.0761234	4.76204	1.92e-06	5.34e-05
WBGene00010701	ent-2	K09A9.3	1167.81	-0.29093	0.0611371	-4.75864	1.95e-06	5.41e-05
WBGene00013418	Y65A5A.1	Y65A5A.1	20.3503	-1.32562	0.278563	-4.75876	1.95e-06	5.41e-05
WBGene00017075	nap-1	D2096.8	9891.57	-0.196011	0.041222	-4.75501	1.98e-06	5.49e-05
WBGene00007836	C31C9.2	C31C9.2	561.223	-0.416616	0.0876172	-4.75496	1.98e-06	5.49e-05
WBGene00006924	vig-1	F56D12.5	30514.4	-0.208708	0.0439006	-4.7541	1.99e-06	5.5e-05
WBGene00016886	fbxb-96	C52E2.7	8.0694	-2.48496	0.523276	-4.74885	2.05e-06	5.63e-05
WBGene00020902	jmjc-1	T28F2.4	128.526	-0.834545	0.175826	-4.74643	2.07e-06	5.69e-05
WBGene00010260	ddx-17	F58E10.3	9701.43	-0.251656	0.0530402	-4.74462	2.09e-06	5.73e-05
WBGene00004814	skr-8	C52D10.9	76.0338	-1.03661	0.218744	-4.73893	2.15e-06	5.88e-05
WBGene00017667	ttr-37	F21E9.3	61.1683	0.975604	0.206025	4.73537	2.19e-06	5.98e-05
WBGene00077770	M04D5.3	M04D5.3	71.904	0.913999	0.193133	4.73249	2.22e-06	6.05e-05
WBGene00014300	D2023.1	D2023.1	38.2199	1.18299	0.250078	4.73049	2.24e-06	6.1e-05
WBGene00019322	ahcy-1	K02F2.2	24492.6	-0.195694	0.0414153	-4.72515	2.3e-06	6.25e-05
WBGene00020537	fbxb-37	T16A1.8	19.9946	-1.73502	0.367739	-4.71807	2.38e-06	6.46e-05
WBGene00014000	ZK550.6	ZK550.6	403.562	0.654042	0.138642	4.71749	2.39e-06	6.47e-05
WBGene00009957	F53B2.8	F53B2.8	196.962	2.72331	0.577762	4.71354	2.43e-06	6.58e-05
WBGene00020218	T04G9.7	T04G9.7	1211.59	0.396629	0.0841726	4.71209	2.45e-06	6.62e-05
WBGene00004183	prk-2	F45H7.4	78.6848	-0.831478	0.176522	-4.71034	2.47e-06	6.66e-05
WBGene00003959	pcp-4	Y116F11B.3	188.868	-0.952874	0.202618	-4.70281	2.57e-06	6.89e-05
WBGene00015646	mlt-10	C09E8.3	90.1613	-0.681516	0.144921	-4.70266	2.57e-06	6.89e-05
WBGene00021078	unc-132	W08A12.1	728.898	-0.281294	0.0598404	-4.70074	2.59e-06	6.95e-05
WBGene00018903	F55G1.7	F55G1.7	44.9342	1.05859	0.225339	4.69778	2.63e-06	7.04e-05
WBGene00013278	Y57A10B.6	Y57A10B.6	26.5831	-1.37335	0.29248	-4.69553	2.66e-06	7.1e-05
WBGene00022742	ZK430.7	ZK430.7	999.267	-0.208689	0.0445195	-4.68759	2.76e-06	7.37e-05
WBGene00022388	zfr-1	Y95B8A.8	2573.78	-0.202435	0.043264	-4.67907	2.88e-06	7.67e-05
WBGene00000377	cct-1	T05C12.7	9498.1	-0.188779	0.0403826	-4.67475	2.94e-06	7.82e-05
WBGene00007282	clec-223	C03E10.5	747.233	0.499572	0.106986	4.66951	3.02e-06	8e-05
WBGene00016325	C32E8.9	C32E8.9	335.698	0.416604	0.0892528	4.66768	3.05e-06	8.06e-05
WBGene00001561	gei-4	W07B3.2	2365.52	-0.211075	0.0452488	-4.66476	3.09e-06	8.16e-05
WBGene00005228	srh-2	C05E4.14	4.58798	4.87304	1.04587	4.65934	3.17e-06	8.37e-05
WBGene00003930	pat-3	ZK1058.2	2497.25	-0.257057	0.0551941	-4.65732	3.2e-06	8.43e-05
WBGene00043302	F32D8.11	F32D8.11	50.6634	-1.02219	0.219613	-4.65451	3.25e-06	8.53e-05
WBGene00006517	madd-3	E02H4.3	452.563	-0.304264	0.0653963	-4.65262	3.28e-06	8.6e-05
WBGene00008823	F14H3.4	F14H3.4	689.25	0.347063	0.0748877	4.63444	3.58e-06	9.37e-05
WBGene00003601	nhr-2	C32F10.6	253.443	-0.41782	0.0901645	-4.63397	3.59e-06	9.38e-05
WBGene00016788	C49G7.10	C49G7.10	59.9003	1.76921	0.38187	4.633	3.6e-06	9.4e-05
WBGene00007299	C04F12.5	C04F12.5	109.236	0.590629	0.127492	4.63267	3.61e-06	9.4e-05
WBGene00008446	E01G4.3	E01G4.3	355.617	-0.425999	0.09204	-4.62841	3.68e-06	9.58e-05
WBGene00021816	Y53G8AR.9	Y53G8AR.9	1221.75	-0.194165	0.0420004	-4.62294	3.78e-06	9.82e-05
WBGene00018603	F48E3.2	F48E3.2	36.9056	1.09565	0.237165	4.61976	3.84e-06	9.95e-05
WBGene00022046	Y66H1A.4	Y66H1A.4	4215.56	-0.282735	0.0612047	-4.61949	3.85e-06	9.95e-05
WBGene00020915	nol-58	W01B11.3	7635.43	-0.214584	0.0464593	-4.61875	3.86e-06	9.97e-05
WBGene00021076	W07E6.5	W07E6.5	95.9139	0.604173	0.130939	4.61415	3.95e-06	0.000101768
WBGene00010317	idh-1	F59B8.2	4711.32	0.18155	0.0393548	4.61316	3.97e-06	0.00010208
WBGene00023485	ttr-49	E02C12.13	81.9431	0.625055	0.135518	4.61235	3.98e-06	0.00010213
WBGene00017691	ilys-5	F22A3.6	5330.62	-0.43101	0.0934472	-4.61234	3.98e-06	0.00010213
WBGene00006075	str-7	F22B8.5	3.79927	5.15167	1.11814	4.60736	4.08e-06	0.000104428
WBGene00016307	fbxc-18	C32B5.14	14.9306	-1.85228	0.402206	-4.60529	4.12e-06	0.000105293
WBGene00015930	cest-4	C17H12.4	236.594	0.440275	0.0956466	4.60314	4.16e-06	0.000106202
WBGene00018215	igcm-1	F39H12.4	11.3469	-1.95974	0.426301	-4.5971	4.28e-06	0.000109145
WBGene00014820	R09B3.6	R09B3.6	72.1327	0.769734	0.1675	4.59544	4.32e-06	0.00010983
WBGene00022076	daao-1	Y69A2AR.5	34.0485	1.44604	0.314896	4.59212	4.39e-06	0.000111403
WBGene00002124	inx-2	F08G12.10	345.516	-0.445054	0.0969342	-4.5913	4.4e-06	0.000111652
WBGene00000425	ced-11	ZK512.3	37.3935	-1.4001	0.304985	-4.5907	4.42e-06	0.000111782
WBGene00020559	best-17	T19C3.1	56.1226	-1.12213	0.2446	-4.5876	4.48e-06	0.000113266
WBGene00016540	C39F7.5	C39F7.5	106.993	0.631292	0.137728	4.58363	4.57e-06	0.000115241
WBGene00219796	C03D6.9	C03D6.9	14.4629	-1.53432	0.334764	-4.58328	4.58e-06	0.000115241
WBGene00004729	sax-3	ZK377.2	833.644	-0.286035	0.0624348	-4.58135	4.62e-06	0.000116118
WBGene00009213	thn-1	F28D1.3	26.2465	1.29311	0.282282	4.58092	4.63e-06	0.000116163
WBGene00011839	T19C4.5	T19C4.5	25.2813	1.3108	0.286203	4.57996	4.65e-06	0.000116499
WBGene00007649	C17G1.2	C17G1.2	524.009	0.270083	0.0589904	4.57843	4.68e-06	0.000117161
WBGene00004195	prx-6	F39G3.7	124.486	0.597689	0.130702	4.57293	4.81e-06	0.000120079
WBGene00013082	grdn-1	Y51A2D.15	128.544	-0.595322	0.130211	-4.57197	4.83e-06	0.000120229
WBGene00000475	cey-4	Y39A1C.3	11068.2	-0.176692	0.0386462	-4.57205	4.83e-06	0.000120229
WBGene00001030	dnj-12	F39B2.10	6412.88	-0.212136	0.0464263	-4.56931	4.89e-06	0.000121561
WBGene00016913	lam-2	C54D1.5	954.195	-0.632494	0.138513	-4.56632	4.96e-06	0.000123105
WBGene00013280	Y57A10C.1	Y57A10C.1	6.67394	-2.60997	0.572216	-4.56117	5.09e-06	0.000125957
WBGene00001149	bcat-1	K02A4.1	2333.35	0.416931	0.0914476	4.55924	5.13e-06	0.000126909
WBGene00012492	fbxb-7	Y20C6A.2	89.8708	-0.850521	0.186743	-4.5545	5.25e-06	0.000129589
WBGene00004749	sdn-1	F57C7.3	441.663	-0.359449	0.0789742	-4.55148	5.33e-06	0.000131248
WBGene00001047	dnj-29	Y63D3A.6	3561.8	-0.142654	0.0313505	-4.55029	5.36e-06	0.000131772
WBGene00016997	cebp-1	D1005.3	99.4633	0.901653	0.198309	4.5467	5.45e-06	0.000133819
WBGene00000437	ceh-13	R13A5.5	51.4558	-1.02462	0.225451	-4.54475	5.5e-06	0.000134843
WBGene00013215	Y54G11A.4	Y54G11A.4	25.0668	1.39665	0.307384	4.54366	5.53e-06	0.000135326
WBGene00019584	set-12	K09F5.5	40.9727	-0.923118	0.203287	-4.54095	5.6e-06	0.00013685
WBGene00011804	T16G12.3	T16G12.3	884.532	-0.420384	0.0925986	-4.53985	5.63e-06	0.00013732
WBGene00007681	C18D11.3	C18D11.3	2054.81	-0.235375	0.05185	-4.53954	5.64e-06	0.00013732
WBGene00010495	K02B12.2	K02B12.2	33.1094	-1.17962	0.259941	-4.53805	5.68e-06	0.000138073
WBGene00013311	sec-61.A	Y57G11C.15	15943.3	-0.274775	0.0606324	-4.53182	5.85e-06	0.000141974
WBGene00020544	fbxb-84	T17A3.7	20.4861	-1.59581	0.352551	-4.52647	6e-06	0.000145379
WBGene00000457	ceh-36	C37E2.4	10.8519	-1.93753	0.428175	-4.5251	6.04e-06	0.000146092
WBGene00000449	ceh-27	F46F3.1	11.867	-2.11044	0.466812	-4.52097	6.16e-06	0.000148727
WBGene00015410	tbc-6	C04A2.1	126.359	0.652514	0.144438	4.51761	6.25e-06	0.000150865
WBGene00007696	tram-1	C24F3.1	3503.69	-0.165459	0.0366613	-4.51317	6.39e-06	0.000153812
WBGene00016219	pals-24	C29F9.4	124.121	1.25175	0.277775	4.50634	6.6e-06	0.000158586
WBGene00003111	mab-20	Y71G12B.20	354.16	-0.461655	0.102472	-4.50518	6.63e-06	0.0001592
WBGene00017083	kin-33	DC2.7	42.3297	-0.880402	0.195553	-4.50211	6.73e-06	0.000161264
WBGene00008100	C44H9.5	C44H9.5	91.7443	0.741855	0.16485	4.50019	6.79e-06	0.000162465
WBGene00011043	rbm-28	R05H10.2	1676.35	-0.20764	0.0461455	-4.49969	6.81e-06	0.000162586
WBGene00000120	aly-1	C01F6.5	212.735	-0.443663	0.0986184	-4.49878	6.83e-06	0.000163023
WBGene00011119	mpc-1	R07E5.13	728.112	-0.330679	0.0735238	-4.49757	6.87e-06	0.000163695
WBGene00010064	F54F7.2	F54F7.2	229.937	-0.563072	0.125315	-4.49327	7.01e-06	0.000166719
WBGene00009202	aptf-4	F28C6.1	66.0684	-1.1178	0.248787	-4.493	7.02e-06	0.000166719
WBGene00013143	Y53C12B.1	Y53C12B.1	984.885	-0.290866	0.0647558	-4.49174	7.06e-06	0.000167445
WBGene00043279	F22D6.8	F22D6.8	94.281	0.700114	0.155981	4.48845	7.17e-06	0.000169511
WBGene00001437	fkh-5	F26A1.2	10.175	-1.89473	0.422133	-4.48846	7.17e-06	0.000169511
WBGene00013986	ZK512.7	ZK512.7	308.293	-1.09235	0.24355	-4.48514	7.29e-06	0.000171895
WBGene00021647	Y47G6A.22	Y47G6A.22	803.921	0.328276	0.0732723	4.48021	7.46e-06	0.000175635
WBGene00001037	dnj-19	T05C3.5	6624.47	-0.217404	0.0485515	-4.47781	7.54e-06	0.000177346
WBGene00010620	K07A12.1	K07A12.1	2107.6	0.210037	0.0469401	4.47457	7.66e-06	0.000179775
WBGene00020092	pcf-11	R144.2	2485.81	-0.21919	0.0490145	-4.47195	7.75e-06	0.000181704
WBGene00021562	nuo-5	Y45G12B.1	5667.91	-0.155875	0.0348835	-4.46845	7.88e-06	0.000183967
WBGene00003731	nhx-3	C54F6.13	98.3156	-0.693035	0.1551	-4.4683	7.88e-06	0.000183967
WBGene00015538	sams-3	C06E7.1	2350.34	-0.2052	0.0459169	-4.46894	7.86e-06	0.000183967
WBGene00016714	C46F2.1	C46F2.1	71.4775	-0.797885	0.17863	-4.4667	7.94e-06	0.000185065
WBGene00003583	ndx-6	EEED8.8	226.497	0.454431	0.10177	4.46527	8e-06	0.000186013
WBGene00016189	sprp-4	C28G1.4	40.5991	-1.03873	0.232685	-4.46409	8.04e-06	0.000186684
WBGene00018362	ppm-1.G	F42G9.1	4993.37	-0.183872	0.0411916	-4.46383	8.05e-06	0.000186684
WBGene00019035	fbxb-26	F58E1.3	8.71393	-2.57301	0.576702	-4.46158	8.14e-06	0.000188363
WBGene00009008	F21D5.3	F21D5.3	309.835	0.552236	0.12391	4.45675	8.32e-06	0.00019236
WBGene00008519	cyp-13B1	F02C12.5	13.467	1.88029	0.42212	4.45439	8.41e-06	0.00019419
WBGene00013379	Y62E10A.13	Y62E10A.13	479.683	0.454598	0.102182	4.4489	8.63e-06	0.000198914
WBGene00001502	ftt-2	F52D10.3	3787.43	0.225552	0.0507035	4.44846	8.65e-06	0.000199019
WBGene00008824	F14H3.5	F14H3.5	275.909	0.425264	0.0956138	4.44772	8.68e-06	0.000199392
WBGene00004786	sex-1	F44A6.2	364.161	-0.433046	0.0973898	-4.44653	8.73e-06	0.0002002
WBGene00013306	Y57G11C.8	Y57G11C.8	48.0946	0.906822	0.204261	4.43953	9.02e-06	0.000206505
WBGene00003673	nhr-83	F48G7.3	17.5226	1.59928	0.360348	4.43815	9.07e-06	0.000207164
WBGene00018436	fbxb-11	F45C12.5	14.1754	-1.50372	0.338889	-4.4372	9.11e-06	0.000207164
WBGene00014258	ZK1320.9	ZK1320.9	2302.19	0.331664	0.0747288	4.43824	9.07e-06	0.000207164
WBGene00007564	mrps-22	C14A4.14	1038.74	-0.225665	0.0508539	-4.43751	9.1e-06	0.000207164
WBGene00012481	Y18D10A.11	Y18D10A.11	3641.31	-0.213104	0.0480258	-4.43728	9.11e-06	0.000207164
WBGene00012126	T28D6.6	T28D6.6	1696.1	-0.20526	0.0462799	-4.43519	9.2e-06	0.000208789
WBGene00020911	cpt-6	W01A11.5	202.345	-0.553565	0.124933	-4.43089	9.38e-06	0.000212678
WBGene00012146	VB0393L.2	VB0393L.2	75.7965	0.745673	0.168367	4.42885	9.47e-06	0.00021437
WBGene00001647	gna-2	T23G11.2	2700.5	0.257129	0.0580855	4.42673	9.57e-06	0.000216162
WBGene00011003	R04B5.5	R04B5.5	113.883	0.661286	0.149651	4.41886	9.92e-06	0.000223852
WBGene00022333	fbxa-27	Y82E9BL.17	22.567	1.51925	0.344107	4.41505	1.01e-05	0.000227487
WBGene00008781	rpoa-2	F14B4.3	1581.55	-0.38053	0.0862453	-4.41219	1.02e-05	0.000230168
WBGene00016785	C49G7.7	C49G7.7	10.683	3.59024	0.814009	4.41056	1.03e-05	0.000231225
WBGene00021276	Y23H5B.5	Y23H5B.5	1577.39	-0.285368	0.0647061	-4.41022	1.03e-05	0.000231225
WBGene00001231	eif-3.H	C41D11.2	1739.72	-0.239272	0.0542499	-4.41055	1.03e-05	0.000231225
WBGene00007145	B0334.5	B0334.5	759.978	-0.320279	0.0726494	-4.40856	1.04e-05	0.000232614
WBGene00012713	bckd-1A	Y39E4A.3	2133.66	-0.188929	0.0428578	-4.40828	1.04e-05	0.000232614
WBGene00008464	E02H4.6	E02H4.6	417.036	0.359386	0.0815535	4.40676	1.05e-05	0.000233908
WBGene00018437	btb-8	F45C12.6	29.2149	-1.62343	0.368621	-4.40406	1.06e-05	0.000236481
WBGene00010444	magi-1	K01A6.2	891.461	-0.242363	0.0550427	-4.40318	1.07e-05	0.000237091
WBGene00017001	D1007.3	D1007.3	12.7658	1.68838	0.383496	4.4026	1.07e-05	0.000237369
WBGene00019599	acds-10	K09H11.1	498.862	0.353792	0.080394	4.40073	1.08e-05	0.000239076
WBGene00012851	Y44A6C.2	Y44A6C.2	36.2183	-1.13002	0.256885	-4.39892	1.09e-05	0.000240727
WBGene00001006	dlg-1	C25F6.2	432.589	-0.405511	0.0922598	-4.39532	1.11e-05	0.000244385
WBGene00009629	sprr-2	F42D1.3	50.9218	-0.8557	0.194705	-4.39484	1.11e-05	0.000244385
WBGene00018146	F37C4.6	F37C4.6	189.662	-0.594811	0.135348	-4.39468	1.11e-05	0.000244385
WBGene00002273	lec-10	W01A11.4	952.566	-0.539774	0.122867	-4.39314	1.12e-05	0.00024576
WBGene00007365	C06B3.6	C06B3.6	156.839	1.80229	0.410289	4.39274	1.12e-05	0.00024585
WBGene00016359	fbxb-88	C33F10.13	9.48041	-1.86237	0.424641	-4.38576	1.16e-05	0.000253505
WBGene00017499	pud-1.1	F15E11.13	40.8018	-2.54593	0.581096	-4.38124	1.18e-05	0.000258435
WBGene00004428	rpl-16	M01F1.2	17774.8	-0.18319	0.0418157	-4.38089	1.18e-05	0.000258481
WBGene00007691	cest-8	C23H4.2	19.9678	1.52974	0.349347	4.37887	1.19e-05	0.000260505
WBGene00045516	F43D2.7	F43D2.7	21.8557	1.42146	0.324899	4.37507	1.21e-05	0.000264692
WBGene00018370	F42H10.6	F42H10.6	241.875	0.534126	0.122179	4.37167	1.23e-05	0.000268469
WBGene00013709	csnk-1	Y106G6E.6	2161.12	-0.21602	0.0494506	-4.36841	1.25e-05	0.000272107
WBGene00004416	rpl-5	F54C9.5	26405.9	-0.191432	0.0438407	-4.36654	1.26e-05	0.000274051
WBGene00022125	Y71F9B.1	Y71F9B.1	90.9473	0.784996	0.179906	4.36338	1.28e-05	0.000277639
WBGene00001031	dnj-13	F54D5.8	4183.22	-0.232709	0.0533555	-4.36148	1.29e-05	0.000279651
WBGene00009052	ekl-1	F22D6.6	1583.38	0.239413	0.0549337	4.35822	1.31e-05	0.00028344
WBGene00000512	ckb-2	B0285.9	458.803	0.755981	0.173827	4.34904	1.37e-05	0.00029514
WBGene00003963	pdi-2	C07A12.4	11137.6	0.217108	0.0499481	4.34666	1.38e-05	0.000297931
WBGene00016874	C52B11.5	C52B11.5	405.311	-0.355355	0.0817834	-4.34508	1.39e-05	0.000299654
WBGene00004005	pgp-11	DH11.3	147.431	-0.553137	0.127312	-4.34475	1.39e-05	0.00029967
WBGene00006497	tag-151	F10G7.1	2642.06	-0.205502	0.0473333	-4.34159	1.41e-05	0.000303581
WBGene00004499	rps-30	C26F1.4	12413	-0.202075	0.046585	-4.33776	1.44e-05	0.000308475
WBGene00018413	cyp-33C4	F44C8.1	41.0023	1.01203	0.233382	4.33637	1.45e-05	0.000309986
WBGene00008447	E01G4.5	E01G4.5	97.2665	-0.749702	0.172938	-4.3351	1.46e-05	0.000311347
WBGene00008273	C53B4.3	C53B4.3	137.61	0.744416	0.171794	4.33318	1.47e-05	0.000313619
WBGene00008132	gale-1	C47B2.6	1822.71	0.5273	0.121789	4.32963	1.49e-05	0.000318263
WBGene00007716	fbxa-82	C25D7.4	10.523	2.19542	0.507122	4.32918	1.5e-05	0.000318469
WBGene00016011	C23G10.2	C23G10.2	837.32	0.273263	0.0631346	4.32827	1.5e-05	0.000319332
WBGene00016594	C42D4.1	C42D4.1	2630.69	0.536327	0.12394	4.32731	1.51e-05	0.000319815
WBGene00009663	hda-5	F43G6.11	112.81	0.615895	0.142319	4.32756	1.51e-05	0.000319815
WBGene00016071	C24H12.1	C24H12.1	7.75206	-2.28053	0.527207	-4.32568	1.52e-05	0.000321738
WBGene00007225	C01G6.3	C01G6.3	1585.1	-0.296463	0.0685453	-4.32508	1.52e-05	0.000322164
WBGene00012608	hphd-1	Y38F1A.6	5520.51	-0.483772	0.111897	-4.32336	1.54e-05	0.000324221
WBGene00001156	ech-7	Y105E8A.4	1133.18	0.456796	0.105671	4.32281	1.54e-05	0.000324571
WBGene00016061	hpo-15	C24G6.6	641.299	-0.505295	0.116931	-4.32131	1.55e-05	0.000325871
WBGene00012923	fbxa-128	Y47D3A.2	22.9185	1.39555	0.322923	4.32162	1.55e-05	0.000325871
WBGene00010667	K08E4.3	K08E4.3	215.777	0.439619	0.101773	4.3196	1.56e-05	0.000327956
WBGene00001158	ech-9	F01G10.3	67.953	-1.95764	0.453286	-4.31878	1.57e-05	0.000328715
WBGene00019843	R03E9.2	R03E9.2	24.9419	-1.30442	0.302351	-4.31425	1.6e-05	0.000334185
WBGene00021183	Y9C9A.16	Y9C9A.16	2.13898	5.07347	1.17599	4.31421	1.6e-05	0.000334185
WBGene00020081	sdz-29	R52.10	17.4726	-1.59691	0.370114	-4.31463	1.6e-05	0.000334185
WBGene00018427	F44E7.5	F44E7.5	949.68	0.77339	0.179306	4.31323	1.61e-05	0.000335203
WBGene00008177	C48D1.1	C48D1.1	32.5683	-0.981165	0.227497	-4.31286	1.61e-05	0.000335289
WBGene00012261	lpr-3	W04G3.8	8.20531	-2.70271	0.627028	-4.31035	1.63e-05	0.000338651
WBGene00001397	fat-5	W06D12.3	406.607	1.32676	0.308204	4.30481	1.67e-05	0.00034644
WBGene00019935	R07E4.1	R07E4.1	133.349	-0.627239	0.14571	-4.30471	1.67e-05	0.00034644
WBGene00006812	unc-80	F25C8.3	198.849	0.6349	0.147542	4.30317	1.68e-05	0.000348376
WBGene00019927	fbxc-24	R07C3.11	6.49851	-2.77641	0.645378	-4.302	1.69e-05	0.000349257
WBGene00012140	T28F4.5	T28F4.5	792.26	0.910195	0.211563	4.30225	1.69e-05	0.000349257
WBGene00007422	ugt-17	C08B6.1	296.093	0.44976	0.104708	4.29536	1.74e-05	0.00035937
WBGene00021186	Y9D1A.1	Y9D1A.1	246.67	0.404327	0.0942344	4.29065	1.78e-05	0.000366574
WBGene00044209	Y32F6A.6	Y32F6A.6	81.9366	-0.714604	0.166642	-4.28825	1.8e-05	0.000370051
WBGene00020852	nhr-228	T27B7.6	114.695	0.489783	0.114333	4.28381	1.84e-05	0.000376289
WBGene00013164	Y53F4B.18	Y53F4B.18	1453.1	0.242821	0.0566858	4.28362	1.84e-05	0.000376289
WBGene00001046	dnj-28	Y54E10BL.4	1048.5	0.405857	0.0947426	4.28379	1.84e-05	0.000376289
WBGene00020160	igcm-3	T02C5.3	330.698	-0.461155	0.107755	-4.27966	1.87e-05	0.000382009
WBGene00021681	Y48G1C.8	Y48G1C.8	3015.92	-0.276971	0.064718	-4.27966	1.87e-05	0.000382009
WBGene00017432	F13H6.4	F13H6.4	19.8006	1.21137	0.283255	4.27661	1.9e-05	0.000386746
WBGene00021814	mfsd-8	Y53G8AR.7	132.217	-0.665783	0.155694	-4.27622	1.9e-05	0.000386902
WBGene00009518	clec-166	F38A1.5	47.4093	1.06719	0.249678	4.27425	1.92e-05	0.000389815
WBGene00016942	C55B7.3	C55B7.3	69.06	-0.750159	0.175559	-4.27299	1.93e-05	0.000391495
WBGene00009485	F36G9.3	F36G9.3	45.1692	-1.10554	0.258852	-4.27093	1.95e-05	0.000394581
WBGene00001752	gst-4	K08F4.7	241.531	0.818012	0.191578	4.26986	1.96e-05	0.000395947
WBGene00008900	F16H6.10	F16H6.10	99.0652	0.686806	0.160889	4.26881	1.97e-05	0.000396736
WBGene00003627	nhr-34	F58G6.5	217.959	0.437654	0.102517	4.26906	1.96e-05	0.000396736
WBGene00006902	vet-6	F44F1.7	169.815	-0.949542	0.222658	-4.26457	2e-05	0.000403806
WBGene00017766	peli-1	F25B4.2	351.96	-0.345002	0.0809443	-4.26222	2.02e-05	0.000407531
WBGene00000276	byn-1	F57B9.5	1653.64	-0.204489	0.0479856	-4.26145	2.03e-05	0.000408382
WBGene00011487	T05E12.6	T05E12.6	1693.79	-0.653851	0.153512	-4.25929	2.05e-05	0.000411355
WBGene00001702	grd-13	W05E7.3	24.7077	-1.57107	0.368862	-4.25923	2.05e-05	0.000411355
WBGene00019411	K05F1.10	K05F1.10	46.118	0.857141	0.201302	4.25798	2.06e-05	0.000413117
WBGene00010158	pes-2.2	F56G4.3	27.5076	-1.42315	0.334363	-4.25629	2.08e-05	0.000415693
WBGene00023423	F43C1.7	F43C1.7	5.56277	3.55829	0.83655	4.25353	2.1e-05	0.000420296
WBGene00019493	catp-5	K07E3.7	198.801	-0.464927	0.109317	-4.25302	2.11e-05	0.000420699
WBGene00017303	F09F7.6	F09F7.6	55.1763	1.17303	0.276011	4.24994	2.14e-05	0.000425957
WBGene00003415	mars-1	F58B3.5	5112.97	-0.14941	0.0351742	-4.24771	2.16e-05	0.000429635
WBGene00009442	F35G12.5	F35G12.5	384.548	0.398117	0.0937437	4.24687	2.17e-05	0.000430679
WBGene00017969	ctsa-3.1	F32A5.3	553.113	-0.456413	0.107622	-4.24088	2.23e-05	0.000441749
WBGene00007455	ugt-22	C08F11.8	932.342	0.511685	0.120681	4.23998	2.24e-05	0.000442945
WBGene00003539	nas-20	T11F9.3	323.481	-0.42936	0.1013	-4.23848	2.25e-05	0.00044448
WBGene00012810	nceh-1	Y43F8A.3	28.8776	1.13077	0.266798	4.23831	2.25e-05	0.00044448
WBGene00012907	cpt-1	Y46G5A.17	3534	0.224962	0.0530776	4.23836	2.25e-05	0.00044448
WBGene00004818	skr-12	C52D10.6	42.3497	-1.21761	0.287312	-4.23794	2.26e-05	0.000444632
WBGene00008634	F10A3.4	F10A3.4	20.8476	-1.3511	0.319105	-4.23404	2.3e-05	0.000451814
WBGene00001423	fib-1	T01C3.7	14744.5	-0.243084	0.0575268	-4.22558	2.38e-05	0.000468521
WBGene00019040	fbxb-19	F58E1.9	2.68335	-4.7436	1.12297	-4.22416	2.4e-05	0.000470875
WBGene00004474	rps-5	T05E11.1	23001.6	-0.199418	0.0472204	-4.22314	2.41e-05	0.000472377
WBGene00001234	eif-6	C47B2.5	1858.93	-0.163964	0.0388323	-4.22234	2.42e-05	0.000473434
WBGene00010263	wago-4	F58G1.1	3428.72	-0.26024	0.0616438	-4.22167	2.43e-05	0.000474244
WBGene00007506	fbxc-58	C10C5.2	44.9873	2.53324	0.600363	4.21951	2.45e-05	0.000478166
WBGene00007463	vgln-1	C08H9.2	16848.8	-0.244908	0.0580667	-4.21769	2.47e-05	0.000481414
WBGene00002248	lam-3	T22A3.8	280.422	-0.606383	0.143851	-4.21537	2.49e-05	0.000485775
WBGene00000397	cdh-5	F08B4.2	39.569	0.923424	0.219291	4.21095	2.54e-05	0.000494724
WBGene00022848	ZK1055.7	ZK1055.7	270.842	0.758189	0.180223	4.20694	2.59e-05	0.00050162
WBGene00011798	T16G1.4	T16G1.4	22.2162	2.51007	0.596617	4.20718	2.59e-05	0.00050162
WBGene00007460	C08F11.13	C08F11.13	135.84	0.914942	0.217472	4.20718	2.59e-05	0.00050162
WBGene00016295	fbxc-40	C32B5.1	25.1612	-1.22546	0.291399	-4.20543	2.61e-05	0.000504335
WBGene00000411	cdl-1	R06F6.1	4841.48	-0.189098	0.0449693	-4.20504	2.61e-05	0.000504546
WBGene00018786	hmbx-1	F54A5.1	146.154	-0.597584	0.142128	-4.20456	2.62e-05	0.000504983
WBGene00008810	cyp-13A12	F14F7.3	55.0678	2.30585	0.549144	4.19899	2.68e-05	0.0005169
WBGene00020767	lgc-40	T24D8.1	32.2563	1.12684	0.268484	4.19706	2.7e-05	0.000520641
WBGene00077593	C49G7.12	C49G7.12	24.4881	2.56954	0.612513	4.19507	2.73e-05	0.000524566
WBGene00010931	M162.5	M162.5	37.5703	1.38915	0.331319	4.1928	2.76e-05	0.000529157
WBGene00017372	F10G7.9	F10G7.9	1735.4	0.227653	0.0543199	4.19097	2.78e-05	0.000532757
WBGene00018782	cct-3	F54A3.3	6805.3	-0.213355	0.0509249	-4.1896	2.79e-05	0.000535297
WBGene00014152	ZK930.2	ZK930.2	161.762	0.559583	0.133613	4.1881	2.81e-05	0.000536804
WBGene00022130	Y71F9B.9	Y71F9B.9	40.4813	0.954603	0.227922	4.18829	2.81e-05	0.000536804
WBGene00077701	poml-3	E01A2.10	96.8432	0.947492	0.226212	4.18851	2.81e-05	0.000536804
WBGene00001793	gsy-1	Y46G5A.31	4570.49	-0.182151	0.04352	-4.18546	2.85e-05	0.000542384
WBGene00000527	cle-1	C36B1.1	725.279	0.275528	0.0659162	4.17998	2.92e-05	0.000554925
WBGene00008535	F02H6.2	F02H6.2	779.761	0.258585	0.0619229	4.17591	2.97e-05	0.000564206
WBGene00022181	pho-9	Y71H2AM.16	80.8764	1.77614	0.425436	4.17487	2.98e-05	0.000566083
WBGene00005648	srp-7	F20D6.4	2077.4	0.157109	0.0376466	4.17325	3e-05	0.000569398
WBGene00002980	lgg-1	C32D5.9	3665.95	0.230503	0.0552461	4.1723	3.02e-05	0.00057107
WBGene00020869	T28A11.2	T28A11.2	223.725	0.547259	0.131207	4.17096	3.03e-05	0.000573712
WBGene00009122	tct-1	F25H2.11	8889.57	-0.212101	0.0508595	-4.17033	3.04e-05	0.000574559
WBGene00015956	C18B2.5	C18B2.5	922.904	-0.300188	0.0720389	-4.16703	3.09e-05	0.000582215
WBGene00021136	W10G11.3	W10G11.3	52.4296	-1.02974	0.247198	-4.16567	3.1e-05	0.000584943
WBGene00003588	nex-1	ZC155.1	2400.17	0.20286	0.0487145	4.16426	3.12e-05	0.000587832
WBGene00013816	Y116F11A.1	Y116F11A.1	5.8518	-2.52883	0.607828	-4.16043	3.18e-05	0.000597026
WBGene00009839	fbxa-188	F47H4.8	10.7593	1.65424	0.397664	4.15989	3.18e-05	0.000597694
WBGene00019705	fbxb-45	M01D1.10	7.51162	-2.36068	0.567554	-4.15938	3.19e-05	0.000598275
WBGene00001748	gsp-2	F56C9.1	6920.25	-0.112888	0.0271556	-4.15708	3.22e-05	0.000603576
WBGene00006617	tars-1	C47D12.6	8051.36	-0.144122	0.0346896	-4.15461	3.26e-05	0.00060937
WBGene00012484	car-1	Y18D10A.17	28343.4	-0.175135	0.0422113	-4.14901	3.34e-05	0.000623698
WBGene00006936	glp-4	Y87G2A.5	6704.69	-0.171384	0.0413319	-4.14653	3.38e-05	0.000629701
WBGene00007392	fbxa-156	C06H5.1	44.3766	0.862488	0.208096	4.14467	3.4e-05	0.000634052
WBGene00006986	zip-1	Y75B8A.35	164.024	0.542057	0.130798	4.14423	3.41e-05	0.00063449
WBGene00016860	cyp-33C9	C50H11.15	174.765	0.617084	0.148957	4.14271	3.43e-05	0.000637124
WBGene00000461	ceh-40	F17A2.5	74.3859	-0.833173	0.201105	-4.14298	3.43e-05	0.000637124
WBGene00004014	phb-1	Y37E3.9	5434.07	-0.170678	0.041239	-4.13875	3.49e-05	0.000647418
WBGene00019187	H11E01.2	H11E01.2	64.9314	0.723586	0.174945	4.13608	3.53e-05	0.000654174
WBGene00012407	Y7A5A.1	Y7A5A.1	993.561	0.432619	0.104648	4.13403	3.56e-05	0.000659227
WBGene00018481	F45F2.9	F45F2.9	266.182	0.384282	0.0930197	4.13119	3.61e-05	0.000666605
WBGene00019604	pgph-1	K09H11.7	45.0562	1.10764	0.26827	4.12884	3.65e-05	0.000672631
WBGene00010942	chch-3	M176.3	1363.04	-0.186846	0.0452789	-4.12656	3.68e-05	0.000677645
WBGene00013268	tric-1B.2	Y57A10A.28	700.317	-0.2557	0.0619619	-4.12672	3.68e-05	0.000677645
WBGene00004995	spp-10	C28C12.7	2083.19	0.258842	0.0627352	4.12594	3.69e-05	0.000678643
WBGene00020171	T02H6.1	T02H6.1	872.668	-0.246391	0.0597283	-4.1252	3.7e-05	0.000680001
WBGene00021082	zip-11	W08E12.1	180.166	0.471664	0.114385	4.12349	3.73e-05	0.000684227
WBGene00014987	ZK637.6	ZK637.6	495.852	-0.301041	0.073065	-4.12018	3.79e-05	0.000693295
WBGene00009054	F22D6.9	F22D6.9	221.116	0.473213	0.114962	4.11625	3.85e-05	0.000704336
WBGene00019704	fbxb-40	M01D1.9	7.63821	-2.19282	0.532912	-4.11479	3.88e-05	0.000707945
WBGene00007758	C27A7.8	C27A7.8	31.0723	-1.65034	0.401912	-4.10623	4.02e-05	0.000733788
WBGene00018393	msra-1	F43E2.5	3451.12	-0.918773	0.223835	-4.1047	4.05e-05	0.000737781
WBGene00018138	folt-2	F37B4.7	4857.25	-0.557444	0.135921	-4.10122	4.11e-05	0.000747396
WBGene00001867	him-8	T07G12.12	821.078	0.213517	0.0520628	4.10114	4.11e-05	0.000747396
WBGene00003682	nhr-92	Y41D4B.8	37.8753	0.83676	0.204106	4.09963	4.14e-05	0.00075137
WBGene00001387	far-3	F15B9.1	160.965	0.684589	0.167098	4.09692	4.19e-05	0.000759302
WBGene00015731	C13B7.6	C13B7.6	398.699	-0.326283	0.0796682	-4.09552	4.21e-05	0.000762989
WBGene00006927	vit-3	F59D8.1	73950.1	-0.600635	0.146667	-4.09523	4.22e-05	0.000763015
WBGene00012107	T27F6.8	T27F6.8	32.3889	1.21034	0.295964	4.08948	4.32e-05	0.000781225
WBGene00002083	inf-1	F57B9.6	11141.2	-0.165217	0.0404098	-4.08854	4.34e-05	0.00078348
WBGene00017864	pcca-1	F27D9.5	3305.94	0.198094	0.0484565	4.08808	4.35e-05	0.000784079
WBGene00010625	K07C5.2	K07C5.2	496.363	0.287534	0.0704187	4.0832	4.44e-05	0.000799756
WBGene00003669	nhr-79	T26H2.9	69.8342	0.766935	0.187974	4.08	4.5e-05	0.000809895
WBGene00007642	C17E4.2	C17E4.2	23.5044	-1.43679	0.352395	-4.07721	4.56e-05	0.000818665
WBGene00012716	Y39E4B.5	Y39E4B.5	1761.42	-0.247853	0.0608338	-4.07426	4.62e-05	0.000828123
WBGene00008494	F01D5.3	F01D5.3	18.6671	-1.49496	0.367116	-4.07216	4.66e-05	0.000834639
WBGene00011292	allo-1	R102.5	2565.88	0.270061	0.0663476	4.07039	4.69e-05	0.000839989
WBGene00019978	hacd-1	R09B5.6	781.426	-0.604946	0.148728	-4.06747	4.75e-05	0.000849188
WBGene00000381	cct-6	F01F1.8	7518.04	-0.191369	0.0470506	-4.0673	4.76e-05	0.000849188
WBGene00000282	cah-4	R01E6.3	708.085	-0.576233	0.141704	-4.06646	4.77e-05	0.000851242
WBGene00017582	F18G5.6	F18G5.6	196.066	0.554694	0.136497	4.06377	4.83e-05	0.000859052
WBGene00002282	let-4	C44H4.2	10.9858	-1.80494	0.444131	-4.06398	4.82e-05	0.000859052
WBGene00022131	Y71F9B.13	Y71F9B.13	186.617	0.657638	0.161935	4.06113	4.88e-05	0.000867793
WBGene00001152	ech-3	F43H9.1	126.433	0.621034	0.153151	4.05505	5.01e-05	0.00088964
WBGene00018207	F39G3.2	F39G3.2	48.3085	-0.792432	0.1955	-4.05337	5.05e-05	0.000894991
WBGene00022798	fahd-1	ZK688.3	311.368	0.380095	0.0938005	4.05216	5.07e-05	0.000898576
WBGene00007680	maa-1	C18D11.2	89.4479	0.625845	0.154551	4.04943	5.13e-05	0.000908044
WBGene00003933	pat-9	T27B1.2	31.5974	-1.09624	0.270874	-4.04704	5.19e-05	0.000916269
WBGene00022643	ZK6.8	ZK6.8	49.9411	1.4938	0.369235	4.04566	5.22e-05	0.000919539
WBGene00017789	F25E5.8	F25E5.8	255.738	0.719872	0.177937	4.04566	5.22e-05	0.000919539
WBGene00011642	T09B9.1	T09B9.1	534.68	-0.282593	0.0699454	-4.0402	5.34e-05	0.000936796
WBGene00044493	Y54G2A.50	Y54G2A.50	230.823	0.418984	0.103695	4.04055	5.33e-05	0.000936796
WBGene00020760	T24C4.4	T24C4.4	27.7459	1.40188	0.346951	4.04057	5.33e-05	0.000936796
WBGene00004472	rps-3	C23G10.3	23128.2	-0.201881	0.0499652	-4.04044	5.34e-05	0.000936796
WBGene00011509	T05H10.4	T05H10.4	1053.55	-0.234323	0.0580173	-4.03884	5.37e-05	0.000941125
WBGene00004997	spp-12	T22G5.7	34.5154	1.73999	0.430921	4.03784	5.39e-05	0.000944058
WBGene00007103	crm-1	B0024.14	229.849	0.432766	0.10723	4.03586	5.44e-05	0.000950924
WBGene00004370	rig-3	C53B7.1	100.076	0.70932	0.175787	4.03511	5.46e-05	0.000952874
WBGene00021133	tomm-22	W10D9.5	604.925	-0.25036	0.0620519	-4.03468	5.47e-05	0.000953506
WBGene00012241	W04A8.6	W04A8.6	1734.84	-0.187681	0.0465457	-4.0322	5.53e-05	0.000962522
WBGene00006628	tsp-2	C02F5.11	11.9838	2.59619	0.644313	4.02939	5.59e-05	0.000972965
WBGene00004138	pqn-53	R07B7.3	1828.25	0.20127	0.0499712	4.02772	5.63e-05	0.000978403
WBGene00007363	stdh-1	C06B3.4	207.284	0.377783	0.093807	4.02723	5.64e-05	0.000978403
WBGene00016319	C32D5.12	C32D5.12	26.9431	0.995553	0.24722	4.02699	5.65e-05	0.000978403
WBGene00001686	gpd-4	F33H1.2	4280.14	0.266468	0.0661697	4.02703	5.65e-05	0.000978403
WBGene00003025	lin-40	T27C4.4	2682.36	-0.18551	0.0460747	-4.02628	5.67e-05	0.000979081
WBGene00008782	sdz-14	F14B6.1	26.7082	-1.16105	0.288367	-4.02629	5.67e-05	0.000979081
WBGene00007024	plin-1	W01A8.1	7528.06	0.188393	0.0468714	4.01937	5.84e-05	0.00100709
WBGene00044698	K09F5.6	K09F5.6	44.5838	-0.927088	0.231142	-4.0109	6.05e-05	0.00104212
WBGene00015687	chdp-1	C10G11.7	4771.74	-0.133065	0.0331769	-4.01076	6.05e-05	0.00104212
WBGene00008370	D1054.1	D1054.1	189.883	0.427705	0.106654	4.01022	6.07e-05	0.00104331
WBGene00015623	C09B8.4	C09B8.4	154.492	-0.819645	0.204565	-4.00677	6.16e-05	0.00105745
WBGene00015350	fbxl-1	C02F5.7	455.85	0.441461	0.110196	4.00615	6.17e-05	0.00105898
WBGene00022554	duxl-1	ZC204.2	292.057	-0.404475	0.100971	-4.00583	6.18e-05	0.00105921
WBGene00002191	kin-3	B0205.7	4058.38	-0.126075	0.0314879	-4.00392	6.23e-05	0.0010666
WBGene00020156	T02B11.4	T02B11.4	17.7046	1.80919	0.452612	3.99722	6.41e-05	0.00109597
WBGene00020158	T02C5.1	T02C5.1	1136.54	0.290442	0.0727408	3.99283	6.53e-05	0.00111392
WBGene00020784	tat-4	T24H7.5	1488.96	0.264935	0.0663495	3.99302	6.52e-05	0.00111392
WBGene00003021	lin-36	F44B9.6	3196.21	-0.2202	0.0551671	-3.9915	6.57e-05	0.0011189
WBGene00015056	B0222.5	B0222.5	165.12	-0.752927	0.18866	-3.99092	6.58e-05	0.00111911
WBGene00020382	T09B4.8	T09B4.8	297.256	-0.544971	0.136545	-3.99114	6.58e-05	0.00111911
WBGene00045272	F59C12.4	F59C12.4	73.8895	-0.645283	0.161719	-3.99014	6.6e-05	0.00112152
WBGene00010724	K09E9.1	K09E9.1	146.006	0.644163	0.161463	3.98955	6.62e-05	0.00112307
WBGene00018568	F47E1.4	F47E1.4	93.9165	-0.639274	0.160263	-3.98892	6.64e-05	0.00112478
WBGene00012404	Y6G8.2	Y6G8.2	20.5425	1.30799	0.328214	3.98516	6.74e-05	0.00114142
WBGene00010943	M176.4	M176.4	240.452	0.507508	0.127409	3.98331	6.8e-05	0.00114805
WBGene00009165	gpx-1	F26E4.12	141.472	0.465419	0.116844	3.98325	6.8e-05	0.00114805
WBGene00019591	fbxc-25	K09F6.8	8.0095	-2.1885	0.549811	-3.98047	6.88e-05	0.00116028
WBGene00000067	act-5	T25C8.2	4760.62	-0.395894	0.0994975	-3.97893	6.92e-05	0.00116648
WBGene00013931	clec-97	ZK39.6	177.417	-0.507797	0.127771	-3.97427	7.06e-05	0.00118822
WBGene00010125	dod-22	F55G11.5	18.6982	-2.81035	0.707305	-3.97332	7.09e-05	0.00119163
WBGene00010058	F54E4.2	F54E4.2	10.1196	-1.97541	0.497897	-3.96751	7.26e-05	0.0012197
WBGene00017912	fbxb-107	F29A7.2	6.1477	-2.41446	0.608813	-3.96585	7.31e-05	0.00122685
WBGene00012239	W04A8.4	W04A8.4	39.5445	-0.984519	0.24844	-3.9628	7.41e-05	0.00124122
WBGene00016046	C24B5.4	C24B5.4	51.681	0.99331	0.250809	3.96042	7.48e-05	0.00125227
WBGene00000378	cct-2	T21B10.7	8358.46	-0.171912	0.0434695	-3.95477	7.66e-05	0.00128078
WBGene00009902	drd-1	F49E12.9	291.483	0.645483	0.163266	3.95356	7.7e-05	0.00128586
WBGene00017501	pud-3	F15E11.15	19.6858	-4.16823	1.05449	-3.95284	7.72e-05	0.00128832
WBGene00020031	suco-1	R12E2.2	4385.78	0.15129	0.0382843	3.95175	7.76e-05	0.00129274
WBGene00018269	acs-11	F41C3.3	949.905	0.26804	0.0678647	3.94963	7.83e-05	0.00130135
WBGene00008415	mce-1	D2030.5	563.648	0.254047	0.0643176	3.94988	7.82e-05	0.00130135
WBGene00017004	nrd-1	D1007.7	2221.92	-0.246807	0.0625219	-3.94753	7.9e-05	0.00131135
WBGene00005003	spp-18	F27C8.4	108.359	0.702463	0.177967	3.94716	7.91e-05	0.00131193
WBGene00007913	cyp-36A1	C34B7.3	69.8778	0.836341	0.211904	3.94679	7.92e-05	0.0013125
WBGene00019651	K11D12.12	K11D12.12	135.376	0.483748	0.122609	3.94547	7.96e-05	0.00131832
WBGene00012989	Y48C3A.5	Y48C3A.5	40.3245	0.783427	0.198686	3.94304	8.05e-05	0.00133024
WBGene00015683	C10G8.4	C10G8.4	652.745	0.407558	0.103369	3.94273	8.06e-05	0.00133054
WBGene00013403	fbxb-100	Y63D3A.2	6.36299	-2.42445	0.615737	-3.93748	8.23e-05	0.00135845
WBGene00017108	cyp-43A1	E03E2.1	163.968	0.467561	0.118773	3.93658	8.26e-05	0.00136204
WBGene00012697	mrps-35	Y39B6A.39	974.773	-0.256369	0.0651908	-3.93259	8.4e-05	0.00138333
WBGene00006796	unc-62	T28F12.2	596.646	-0.280107	0.0712709	-3.93017	8.49e-05	0.00139582
WBGene00020527	T15B7.15	T15B7.15	9.52457	1.84495	0.469831	3.92683	8.61e-05	0.00141222
WBGene00019787	M70.5	M70.5	291.232	-0.348103	0.0886424	-3.92705	8.6e-05	0.00141222
WBGene00009384	piit-1	F35B12.4	21.1339	-1.76095	0.448519	-3.92615	8.63e-05	0.00141468
WBGene00009818	acbp-3	F47B10.7	111.077	0.55106	0.140461	3.92324	8.74e-05	0.00143033
WBGene00006602	tps-1	ZK54.2	347.337	0.437974	0.111656	3.92254	8.76e-05	0.00143292
WBGene00020765	T24C12.3	T24C12.3	213.597	-0.509271	0.129973	-3.91828	8.92e-05	0.00145392
WBGene00002188	kgb-2	ZC416.4	35.9162	1.57029	0.400761	3.91827	8.92e-05	0.00145392
WBGene00019703	fbxb-41	M01D1.8	14.7606	-1.61308	0.411684	-3.91825	8.92e-05	0.00145392
WBGene00013230	fbxb-22	Y56A3A.10	9.46279	-1.89557	0.483861	-3.9176	8.94e-05	0.00145624
WBGene00012692	Y39B6A.33	Y39B6A.33	1500.48	-0.174467	0.0445471	-3.91646	8.99e-05	0.00145838
WBGene00022378	Y94H6A.5	Y94H6A.5	801.925	-0.251596	0.0642397	-3.91652	8.98e-05	0.00145838
WBGene00009410	F35E2.2	F35E2.2	2.18177	-4.72511	1.20647	-3.91648	8.99e-05	0.00145838
WBGene00001683	gpd-1	T09F3.3	6588.61	0.229563	0.0586729	3.91258	9.13e-05	0.00148038
WBGene00002025	hsp-60	Y22D7AL.5	7055.15	-0.219322	0.0561272	-3.90758	9.32e-05	0.00150973
WBGene00004700	rsp-3	Y111B2A.18	4801.33	-0.186706	0.0477924	-3.90661	9.36e-05	0.00151417
WBGene00019831	R02F2.1	R02F2.1	4766.87	-0.14368	0.0368109	-3.90318	9.49e-05	0.00153414
WBGene00020593	ugt-11	T19H12.10	38.5812	-1.22559	0.314024	-3.90285	9.51e-05	0.00153457
WBGene00017211	fbxb-36	F07E5.6	7.87292	-1.95391	0.500714	-3.90225	9.53e-05	0.00153674
WBGene00009237	F28H7.3	F28H7.3	466.083	-0.444362	0.113952	-3.89955	9.64e-05	0.00155232
WBGene00011481	imp-2	T05E11.5	4005.32	0.224488	0.0575771	3.89891	9.66e-05	0.00155476
WBGene00000064	act-2	T04C12.5	23593.9	-0.140952	0.0361875	-3.89505	9.82e-05	0.00157799
WBGene00008952	F19C6.3	F19C6.3	10.6105	-1.86386	0.478779	-3.89294	9.9e-05	0.00159008
WBGene00019379	K04A8.10	K04A8.10	6.64475	2.97521	0.764501	3.89171	9.95e-05	0.00159648
WBGene00006915	vha-6	VW02B12L.1	2888.62	-0.234284	0.0602062	-3.89136	9.97e-05	0.00159708
WBGene00006539	tbb-6	T04H1.9	69.2793	1.38427	0.355836	3.8902	0.000100162	0.00160302
WBGene00011445	T04F8.7	T04F8.7	28.9538	1.17482	0.302025	3.88982	0.000100319	0.00160382
WBGene00021596	spsb-2	Y46E12BL.3	1763.97	0.227157	0.0584059	3.88928	0.000100541	0.00160565
WBGene00013975	ZK455.5	ZK455.5	14.2623	-1.46967	0.3781	-3.887	0.000101489	0.00161907
WBGene00016614	trpp-12	C43H6.1	186.73	-0.478974	0.123239	-3.88654	0.000101684	0.00162045
WBGene00022329	fbxa-79	Y82E9BL.13	33.2691	1.15056	0.296068	3.88612	0.00010186	0.00162154
WBGene00016549	C40A11.6	C40A11.6	4.42298	-2.89844	0.746178	-3.88438	0.000102591	0.00163144
WBGene00016995	acly-1	D1005.1	4531.15	0.159245	0.041005	3.88356	0.00010294	0.00163525
WBGene00015369	ugt-51	C03A7.11	67.655	0.871605	0.224504	3.88235	0.000103451	0.00164163
WBGene00001249	elt-1	W09C2.1	114.131	-0.490875	0.126481	-3.88102	0.000104017	0.00164887
WBGene00019808	seip-1	R01B10.6	585.034	0.254327	0.0655627	3.87915	0.000104824	0.0016599
WBGene00022445	Y110A2AL.9	Y110A2AL.9	18.0872	1.39577	0.359841	3.87885	0.000104951	0.00166015
WBGene00015295	acl-12	C01C10.3	150.04	0.513674	0.132504	3.87666	0.0001059	0.0016734
WBGene00010627	nol-56	K07C5.4	7249.98	-0.20048	0.0517261	-3.8758	0.000106277	0.00167391
WBGene00013359	Y60A3A.8	Y60A3A.8	251.609	0.47281	0.121998	3.87556	0.000106379	0.00167391
WBGene00007959	C35C5.10	C35C5.10	250.018	-0.788223	0.203368	-3.87585	0.000106254	0.00167391
WBGene00009361	F33E2.5	F33E2.5	113.488	-0.591174	0.15253	-3.87578	0.000106283	0.00167391
WBGene00012583	clec-4	Y38E10A.5	70.5514	-1.16705	0.301213	-3.87448	0.000106851	0.00167957
WBGene00011094	R07B7.10	R07B7.10	116.204	-0.535852	0.138314	-3.87417	0.00010699	0.00168
WBGene00006432	atrn-1	F33C8.1	638.181	-0.279721	0.0722173	-3.87332	0.000107361	0.00168405
WBGene00017687	ets-4	F22A3.1	273.018	0.509867	0.131647	3.87297	0.000107515	0.00168439
WBGene00021542	Y43B11AL.1	Y43B11AL.1	17.8465	-1.58031	0.408057	-3.87277	0.000107607	0.00168439
WBGene00044661	fbxa-143	F44G3.14	12.982	1.40406	0.362644	3.87172	0.000108068	0.00168888
WBGene00016871	inso-1	C52B11.2	90.7822	-0.599631	0.154879	-3.87161	0.00010812	0.00168888
WBGene00008451	cest-3	E01G6.3	34.5572	-0.900501	0.232722	-3.86942	0.000109095	0.00170233
WBGene00006592	dpy-31	R151.5	260.091	0.47298	0.122254	3.86883	0.00010936	0.0017047
WBGene00004776	ser-1	F59C12.2	41.5288	0.846876	0.218949	3.8679	0.000109775	0.00170938
WBGene00003082	lsm-8	Y73B6BL.32	1077.14	-0.230567	0.0596176	-3.86744	0.000109986	0.0017098
WBGene00017481	F15B10.3	F15B10.3	40.2001	-0.924695	0.239104	-3.86734	0.00011003	0.0017098
WBGene00016469	C36B7.6	C36B7.6	539.506	-0.226001	0.0584492	-3.86661	0.000110358	0.00171267
WBGene00019001	ipgm-1	F57B10.3	4020.11	0.117915	0.0304972	3.86642	0.000110443	0.00171267
WBGene00004435	rpl-23	B0336.10	18592.4	-0.208038	0.053813	-3.86595	0.000110659	0.00171425
WBGene00008007	C38D4.7	C38D4.7	38.2597	0.880868	0.227907	3.86503	0.000111077	0.00171894
WBGene00003637	nhr-47	C24G6.4	213.563	0.389407	0.100805	3.86299	0.00011201	0.00173158
WBGene00000977	dhs-14	R05D8.8	197.343	0.485813	0.125896	3.85885	0.000113924	0.00175936
WBGene00006616	trp-4	Y71A12B.4	66.7104	0.70706	0.183376	3.8558	0.000115353	0.0017796
WBGene00013965	ZK287.4	ZK287.4	27.2174	1.15659	0.300169	3.85311	0.000116625	0.00179552
WBGene00004433	rpl-21	C14B9.7	15505.7	-0.138354	0.0359068	-3.85314	0.000116613	0.00179552
WBGene00004469	rps-0	B0393.1	26917.7	-0.165709	0.0430128	-3.85256	0.000116892	0.00179778
WBGene00019448	frpr-13	K06C4.17	17.7331	1.24783	0.32396	3.85179	0.000117258	0.00179978
WBGene00012947	Y47H9C.1	Y47H9C.1	4.50388	2.63318	0.683627	3.85178	0.000117262	0.00179978
WBGene00004058	pmp-1	C44B7.8	564.629	-0.776324	0.201573	-3.85132	0.000117482	0.00180131
WBGene00000022	abt-4	Y39D8C.1	751.331	0.796691	0.20694	3.84986	0.000118187	0.00181027
WBGene00009982	F53F1.4	F53F1.4	380.646	-1.02835	0.267157	-3.84924	0.000118485	0.00181298
WBGene00011131	R07H5.11	R07H5.11	153.557	0.409831	0.106505	3.84799	0.000119092	0.00182041
WBGene00020517	hpo-8	T15B7.2	1557.76	0.182416	0.0474118	3.84747	0.000119342	0.00182237
WBGene00004883	smg-5	W02D3.8	633.492	0.276382	0.0718403	3.84717	0.000119488	0.00182274
WBGene00015742	kxd-1	C13F10.2	163.274	0.460937	0.119841	3.84623	0.000119948	0.00182763
WBGene00000176	aqp-8	K02G10.7	353.82	0.969478	0.252138	3.84502	0.000120541	0.00182763
WBGene00007521	C11E4.7	C11E4.7	94.1237	-0.783708	0.203796	-3.84555	0.000120281	0.00182763
WBGene00007143	B0334.3	B0334.3	2134.95	0.265044	0.0689283	3.84521	0.00012045	0.00182763
WBGene00020346	rbm-5	T08B2.5	2851.63	0.16899	0.0439439	3.84559	0.000120263	0.00182763
WBGene00012240	W04A8.5	W04A8.5	33.2187	-1.03919	0.270253	-3.84526	0.000120425	0.00182763
WBGene00007508	C10C5.4	C10C5.4	353.789	0.6424	0.167113	3.84411	0.000120991	0.0018326
WBGene00018342	F42A10.6	F42A10.6	180.217	-0.576515	0.149998	-3.84349	0.000121296	0.00183537
WBGene00007686	tomm-40	C18E9.6	2534.91	-0.186923	0.0487025	-3.83806	0.000124008	0.00187262
WBGene00000380	cct-5	C07G2.3	11165.7	-0.173461	0.0451942	-3.83813	0.000123974	0.00187262
WBGene00000534	cpi-2	R01B10.1	1371.4	0.195481	0.0509358	3.83779	0.000124146	0.00187281
WBGene00050913	T12B5.14	T12B5.14	18.7989	-1.54475	0.402546	-3.83744	0.000124322	0.00187359
WBGene00000933	dap-3	C14A4.2	1028.56	-0.192076	0.0500563	-3.83719	0.000124449	0.00187362
WBGene00020097	larp-1	R144.7	10699.9	-0.232263	0.060578	-3.83411	0.000126019	0.00189535
WBGene00008622	F09C8.2	F09C8.2	491.761	-0.440229	0.114864	-3.83259	0.000126801	0.00190519
WBGene00022748	oaz-1	ZK484.1	3770.19	0.165728	0.0432452	3.83229	0.000126957	0.00190562
WBGene00189956	Y34F4.6	Y34F4.6	5.25664	2.65532	0.692952	3.8319	0.000127158	0.00190674
WBGene00019617	ctsa-2	K10C2.1	3732.54	-0.382316	0.0998637	-3.82838	0.00012899	0.00193228
WBGene00021603	clec-204	Y46H3B.2	49.9998	-0.799281	0.208822	-3.82757	0.000129415	0.0019367
WBGene00019855	R03H10.2	R03H10.2	6.07868	-2.32043	0.606352	-3.82688	0.00012978	0.00194023
WBGene00019726	bris-1	M02B7.5	1560.83	-0.166729	0.0436289	-3.82152	0.000132633	0.0019809
WBGene00001484	fox-1	T07D1.4	229.914	-0.419188	0.109714	-3.82072	0.000133064	0.00198523
WBGene00014083	ZK795.3	ZK795.3	714.939	-0.234175	0.0612945	-3.82049	0.000133188	0.00198523
WBGene00022326	fbxa-14	Y82E9BL.10	33.5291	0.89548	0.234533	3.81815	0.000134457	0.00200215
WBGene00009554	F39B2.3	F39B2.3	576.314	0.243936	0.0639102	3.81686	0.000135163	0.00201067
WBGene00013698	Y106G6D.1	Y106G6D.1	36.9834	-0.781725	0.204844	-3.81621	0.000135519	0.00201396
WBGene00021171	Y8A9A.2	Y8A9A.2	17.5175	1.5099	0.395855	3.81428	0.000136578	0.00202769
WBGene00016848	klo-1	C50F7.10	132.136	0.554645	0.145442	3.81351	0.000137007	0.00203204
WBGene00045457	F33H12.7	F33H12.7	44.7156	4.11256	1.07884	3.81203	0.000137833	0.00204227
WBGene00014098	ogdh-2	ZK836.2	2616.01	0.152479	0.0400686	3.80545	0.000141549	0.00209417
WBGene00004096	pqm-1	F40F8.7	179.409	0.762621	0.200409	3.80533	0.000141615	0.00209417
WBGene00010199	bet-2	F57C7.1	1235.84	-0.227973	0.0599329	-3.80381	0.000142486	0.00210497
WBGene00006606	tra-3	LLC1.1	595.466	0.294318	0.077391	3.803	0.000142954	0.0021089
WBGene00019332	K02F3.9	K02F3.9	192.317	0.541325	0.142347	3.80286	0.000143033	0.0021089
WBGene00009803	F47B8.2	F47B8.2	43.4536	0.823381	0.216539	3.80247	0.000143262	0.00211018
WBGene00001434	fkh-2	T14G12.4	7.17552	-2.42097	0.63716	-3.79963	0.000144912	0.0021324
WBGene00012020	gyg-2	T25E12.5	5800.94	0.186721	0.049185	3.79631	0.000146867	0.00215905
WBGene00009426	F35E12.2	F35E12.2	7.25356	-3.17692	0.837068	-3.7953	0.000147468	0.00216363
WBGene00002079	xpo-2	Y48G1A.5	5867.6	-0.176193	0.0464231	-3.79538	0.000147415	0.00216363
WBGene00007322	C05B5.5	C05B5.5	10.6241	1.83257	0.483089	3.79344	0.000148574	0.00217772
WBGene00020423	prp-19	T10F2.4	4741.35	-0.122987	0.0324492	-3.79013	0.000150571	0.00220484
WBGene00016644	abhd-3.2	C44C1.5	515.04	-0.647982	0.171025	-3.7888	0.000151375	0.00221445
WBGene00004431	rpl-19	C09D4.5	25755.7	-0.179652	0.0474648	-3.78495	0.000153738	0.00224683
WBGene00020389	T10B5.3	T10B5.3	1365.6	-0.164833	0.0435601	-3.78404	0.0001543	0.00225065
WBGene00010086	F55B11.4	F55B11.4	206.517	0.421465	0.111379	3.78408	0.000154279	0.00225065
WBGene00019780	M60.4	M60.4	328.833	0.499902	0.132122	3.78365	0.000154544	0.00225202
WBGene00013966	ztf-9	ZK287.6	302.752	0.316434	0.0836858	3.78121	0.000156067	0.002272
WBGene00010041	F54C9.3	F54C9.3	391.281	0.551775	0.14599	3.77954	0.000157115	0.00228504
WBGene00021351	eif-2alpha	Y37E3.10	5017.15	-0.16099	0.0426059	-3.77859	0.000157718	0.00229158
WBGene00004493	rps-24	T07A9.11	16984.9	-0.182812	0.0484034	-3.77685	0.000158822	0.00230537
WBGene00008215	C49F8.3	C49F8.3	11.1671	-1.46518	0.388098	-3.77528	0.000159831	0.00231554
WBGene00013678	Y105E8A.20	Y105E8A.20	562.157	-0.224591	0.0594872	-3.77546	0.000159715	0.00231554
WBGene00008493	F01D5.2	F01D5.2	7.18441	-3.54108	0.938713	-3.77227	0.000161768	0.00234134
WBGene00000708	col-135	M199.5	1079.91	-0.531117	0.140836	-3.77118	0.000162475	0.00234929
WBGene00016507	abhd-5.2	C37H5.3	182.366	0.597417	0.158535	3.76835	0.00016433	0.00237383
WBGene00019294	K02A6.3	K02A6.3	97.9202	0.567914	0.150745	3.76739	0.000164963	0.00238068
WBGene00008266	C53A5.6	C53A5.6	2678.72	0.181365	0.0482068	3.76222	0.000168409	0.00242807
WBGene00006775	unc-39	F56A12.1	3.49351	-3.44904	0.917246	-3.76021	0.000169769	0.00244533
WBGene00019126	sam-4	F59E12.11	1455.32	-0.192344	0.0511667	-3.75917	0.000170478	0.00245233
WBGene00007969	acs-19	C36A4.9	8416.43	0.156398	0.0416088	3.75878	0.000170746	0.00245233
WBGene00016250	hsp-110	C30C11.4	10899.7	-0.212831	0.0566196	-3.75896	0.00017062	0.00245233
WBGene00021020	W04B5.3	W04B5.3	420.992	0.503314	0.133946	3.7576	0.00017155	0.00246151
WBGene00018430	nhr-142	F44E7.8	23.9067	1.10257	0.293646	3.75476	0.000173507	0.00248721
WBGene00005655	srr-4	K11D12.3	83.8928	-0.869913	0.231862	-3.75186	0.000175531	0.00251381
WBGene00012212	W02D9.6	W02D9.6	177.26	0.60518	0.161342	3.75091	0.000176194	0.0025209
WBGene00020516	T15B7.1	T15B7.1	775.922	-0.540335	0.14418	-3.74763	0.000178512	0.00255163
WBGene00011195	sao-1	R10D12.14	4810.8	-0.160112	0.0427405	-3.74614	0.000179573	0.00256435
WBGene00044485	Y54G2A.41	Y54G2A.41	26.5416	0.975135	0.260439	3.7442	0.000180971	0.00258185
WBGene00003725	nhr-135	VC5.5	43.5355	0.768075	0.205184	3.74334	0.00018159	0.00258821
WBGene00003377	mls-2	C39E6.4	4.86264	-2.49042	0.665454	-3.74244	0.000182242	0.00259504
WBGene00011737	sqst-1	T12G3.1	605.608	0.926224	0.247672	3.73972	0.000184224	0.00262077
WBGene00011109	gpch-1	R07E5.1	1831.84	-0.187416	0.0501497	-3.73713	0.000186132	0.0026454
WBGene00019664	K11H12.8	K11H12.8	1664.76	0.237079	0.0634537	3.73626	0.000186779	0.00265209
WBGene00010034	F54B11.11	F54B11.11	12.729	-1.62181	0.434679	-3.73105	0.000190684	0.00270497
WBGene00004780	ser-7	C09B7.1	54.4264	0.616713	0.165318	3.73045	0.000191135	0.00270804
WBGene00009697	F44F1.5	F44F1.5	25.1924	-0.936091	0.250944	-3.73029	0.000191262	0.00270804
WBGene00012164	W01A8.2	W01A8.2	112.873	0.479841	0.128762	3.72657	0.000194107	0.00274572
WBGene00019168	H06I04.3	H06I04.3	3976.04	-0.222556	0.0597357	-3.72568	0.000194786	0.00275274
WBGene00017300	rpc-2	F09F7.3	3658.54	-0.241427	0.0648212	-3.7245	0.000195702	0.00276307
WBGene00003674	nhr-84	T06C12.7	97.4477	0.613109	0.164655	3.7236	0.000196405	0.00277038
WBGene00004429	rpl-17	Y48G8AL.8	20664.6	-0.187925	0.0504726	-3.72331	0.000196629	0.00277093
WBGene00006568	thk-1	Y43C5A.5	859.943	0.197685	0.0530998	3.72289	0.000196952	0.00277288
WBGene00000190	warf-1	F45E4.1	33.8116	1.75062	0.470401	3.72154	0.000198011	0.00278518
WBGene00003247	mig-15	ZC504.4	683.269	-0.215901	0.0580515	-3.71913	0.000199911	0.00280926
WBGene00015716	sox-4	C12D12.5	38.9009	0.877283	0.235981	3.7176	0.000201123	0.00282363
WBGene00010556	rack-1	K04D7.1	26517.2	-0.174528	0.0469566	-3.71679	0.000201768	0.00283004
WBGene00015569	C07D10.5	C07D10.5	132.394	-0.447745	0.120561	-3.71385	0.000204131	0.0028605
WBGene00012999	rpoa-1	Y48E1A.1	1279.89	-0.304869	0.0821685	-3.7103	0.000207017	0.00289824
WBGene00015561	C07A12.7	C07A12.7	348.846	0.32863	0.0885872	3.70968	0.000207519	0.00289978
WBGene00016547	C40A11.4	C40A11.4	5.45636	-2.22527	0.599892	-3.70945	0.000207708	0.00289978
WBGene00018921	sago-2	F56A6.1	116.484	0.591432	0.159428	3.70972	0.000207492	0.00289978
WBGene00004413	rpl-2	B0250.1	31970.6	-0.195091	0.0526142	-3.70796	0.000208935	0.0029142
WBGene00000875	cyk-4	K08E3.6	4392.21	-0.15515	0.0418467	-3.70758	0.000209252	0.00291591
WBGene00019139	bath-1	F59H6.9	123.755	0.613631	0.165574	3.70609	0.000210487	0.00293039
WBGene00009347	F32H5.1	F32H5.1	518.675	0.31648	0.0854582	3.70334	0.000212781	0.00295957
WBGene00002005	hsp-1	F26D10.3	68092.8	-0.174107	0.0470253	-3.70241	0.00021356	0.00296765
WBGene00021626	rft-2	Y47D7A.14	415.197	-0.302236	0.0816462	-3.70177	0.000214101	0.00297242
WBGene00020269	erfa-1	T05H4.6	5971.8	-0.160041	0.0432381	-3.7014	0.000214417	0.00297404
WBGene00022817	upp-1	ZK783.2	1214.73	0.212592	0.0574452	3.70078	0.00021494	0.00297854
WBGene00019329	ceeh-1	K02F3.6	152.482	0.541356	0.146299	3.70035	0.000215303	0.00298082
WBGene00013078	ttr-25	Y51A2D.10	217.265	0.505121	0.136599	3.69783	0.000217446	0.00300216
WBGene00004470	rps-1	F56F3.5	28466.1	-0.157528	0.0425993	-3.69791	0.000217378	0.00300216
WBGene00018966	F56D2.5	F56D2.5	42.5395	1.0361	0.280169	3.69814	0.000217185	0.00300216
WBGene00011638	ostb-1	T09A5.11	4025.94	-0.15505	0.0419404	-3.69692	0.000218227	0.00301016
WBGene00002269	lec-6	Y55B1AR.1	2580.83	0.390072	0.105556	3.69539	0.00021955	0.00302563
WBGene00002060	ife-2	R04A9.4	406.432	-0.295636	0.0800235	-3.69437	0.000220435	0.00303504
WBGene00013095	ing-3	Y51H1A.4	1404.08	-0.211697	0.0573146	-3.69359	0.00022111	0.00304153
WBGene00016423	tag-275	C34H3.1	25.5885	-0.943297	0.255422	-3.6931	0.00022154	0.00304466
WBGene00206386	K10C2.12	K10C2.12	33.3443	-0.908738	0.246101	-3.69255	0.000222019	0.00304843
WBGene00007536	daf-36	C12D8.5	258.351	0.483618	0.131045	3.69048	0.000223828	0.00306765
WBGene00019504	K07H8.2	K07H8.2	2454.19	-0.148868	0.0403382	-3.6905	0.000223818	0.00306765
WBGene00011607	T08D2.2	T08D2.2	75.3158	0.598616	0.162233	3.68985	0.000224389	0.00307253
WBGene00017713	F22E5.20	F22E5.20	5.47333	-2.5179	0.68256	-3.68891	0.000225216	0.00308104
WBGene00000829	ctb-1	MTCE.21	21152.2	-0.246042	0.0667132	-3.68807	0.000225966	0.00308847
WBGene00008621	F09C8.1	F09C8.1	29.857	-0.987804	0.267967	-3.68629	0.000227548	0.00310726
WBGene00022470	mrpl-19	Y119C1B.4	744.399	-0.202399	0.0549202	-3.68532	0.000228413	0.00311624
WBGene00022114	Y71F9AL.9	Y71F9AL.9	5689.37	-0.114498	0.0310715	-3.68497	0.000228728	0.00311769
WBGene00011016	R04F11.3	R04F11.3	2413.3	-0.170893	0.0463849	-3.68424	0.000229389	0.00312387
WBGene00004441	rpl-27	C53H9.1	16161.1	-0.196741	0.0534488	-3.68091	0.000232399	0.00315938
WBGene00011908	pash-1	T22A3.5	1544.79	-0.215367	0.0585094	-3.68089	0.000232419	0.00315938
WBGene00017302	F09F7.5	F09F7.5	203.628	0.602061	0.163599	3.6801	0.000233141	0.00316632
WBGene00009047	F22B8.4	F22B8.4	4.86156	2.65183	0.720632	3.67986	0.000233359	0.00316641
WBGene00015638	C09E7.4	C09E7.4	272.049	0.37265	0.101341	3.67718	0.000235828	0.00319702
WBGene00009595	cbp-3	F40F12.7	294.271	1.36597	0.371503	3.67687	0.000236115	0.00319802
WBGene00006063	sto-1	F08C6.4	121.229	-0.574191	0.156234	-3.6752	0.00023766	0.00321312
WBGene00044396	ZK1290.14	ZK1290.14	27.3107	1.06568	0.289957	3.67529	0.000237575	0.00321312
WBGene00021743	Y50D4B.4	Y50D4B.4	796.176	0.554306	0.150833	3.67496	0.000237884	0.00321326
WBGene00000182	arf-1	B0336.2	5387.74	-0.149912	0.0407969	-3.67461	0.000238216	0.00321485
WBGene00019008	pdxk-1	F57C9.1	607.243	0.238549	0.0649476	3.67294	0.000239772	0.00323293
WBGene00003694	nhr-104	R11E3.5	64.8438	0.590331	0.160737	3.67264	0.000240056	0.00323384
WBGene00003981	pes-8	F18G5.2	45.8069	-0.779976	0.212406	-3.6721	0.000240562	0.00323776
WBGene00011729	set-16	T12D8.1	2155.86	-0.273947	0.0746382	-3.67034	0.000242228	0.00325725
WBGene00003763	nlp-25	Y43F8C.1	8.88913	2.18173	0.594678	3.66876	0.00024373	0.00327157
WBGene00021101	W08F4.12	W08F4.12	4.57468	-3.04767	0.830696	-3.66881	0.000243682	0.00327157
WBGene00015055	pitr-3	B0222.3	38.3428	-0.958543	0.261509	-3.66543	0.000246924	0.00330852
WBGene00013612	fbxa-207	Y102A5C.3	102.558	0.568799	0.155177	3.66549	0.000246867	0.00330852
WBGene00018041	F35D2.3	F35D2.3	35.7617	-0.874543	0.238615	-3.66508	0.000247262	0.00331008
WBGene00021296	Y25C1A.13	Y25C1A.13	469.374	0.30958	0.0845429	3.66181	0.000250442	0.00334966
WBGene00002230	klp-20	Y50D7A.6	350.962	-0.364094	0.0995129	-3.65876	0.000253442	0.00338676
WBGene00017500	pud-2.2	F15E11.14	59.0722	-2.04593	0.559262	-3.65826	0.000253931	0.00339028
WBGene00010419	atp-1	H28O16.1	27381.4	-0.0876321	0.0239567	-3.65794	0.00025425	0.00339151
WBGene00021919	cutl-25	Y55D5A.6	5.89796	-2.37283	0.649454	-3.65358	0.000258611	0.00344661
WBGene00009793	pkn-1	F46F6.2	791.136	-0.239717	0.0656182	-3.65321	0.000258987	0.00344855
WBGene00019674	K12C11.3	K12C11.3	25.3612	1.01602	0.278163	3.65261	0.000259591	0.00345353
WBGene00003722	nhr-132	R11G11.1	41.8146	0.708682	0.19405	3.65206	0.000260143	0.0034578
WBGene00015607	fbxb-13	C08F1.3	8.98287	-1.61246	0.441558	-3.65176	0.000260451	0.00345883
WBGene00019300	swt-1	K02D7.5	60.9161	1.27166	0.34832	3.65083	0.000261398	0.00346832
WBGene00001703	grd-14	T01B10.2	51.9857	-0.84604	0.231768	-3.65037	0.000261864	0.00347143
WBGene00010867	ifbp-1	M04G12.1	285.337	0.520978	0.142776	3.64893	0.00026334	0.00348791
WBGene00022206	Y73B3A.4	Y73B3A.4	331.189	-0.357826	0.0980765	-3.64844	0.000263842	0.00349148
WBGene00004186	prpf-4	F22D6.5	3698.37	-0.17204	0.0471676	-3.64742	0.00026489	0.00350225
WBGene00020261	vet-1	T05E7.5	106.936	-0.876976	0.240455	-3.64716	0.000265156	0.00350268
WBGene00018103	F36H5.4	F36H5.4	8.89167	-1.71228	0.469515	-3.64692	0.000265407	0.0035029
WBGene00044567	C46C11.4	C46C11.4	5.17375	-2.5772	0.706953	-3.64551	0.000266865	0.00351905
WBGene00020362	fbxb-10	T08E11.6	6.11163	-2.14455	0.588456	-3.64437	0.000268045	0.0035315
WBGene00018874	tag-234	F55C12.7	79.7572	0.711646	0.195468	3.64073	0.000271862	0.00357864
WBGene00010519	K03A11.1	K03A11.1	83.0582	-0.646697	0.177658	-3.64011	0.000272518	0.00358413
WBGene00000988	dhs-25	F09E10.3	2373.2	-0.618552	0.17007	-3.63704	0.000275793	0.00362401
WBGene00009515	clec-170	F38A1.1	26.0089	-1.21955	0.335384	-3.63629	0.000276595	0.00363137
WBGene00017781	F25E2.3	F25E2.3	62.7984	0.594992	0.163653	3.6357	0.000277228	0.0036365
WBGene00003983	pes-10	Y46G5A.27	48.8772	-1.01903	0.280508	-3.63278	0.000280382	0.00367464
WBGene00019624	rnst-2	K10C9.3	149.776	-0.478082	0.131681	-3.63062	0.000282742	0.00370234
WBGene00003474	mtl-2	T08G5.10	564.809	0.958381	0.264018	3.62998	0.000283446	0.00370784
WBGene00022678	sar-1	ZK180.4	3798.39	0.107191	0.029531	3.62979	0.000283657	0.00370784
WBGene00015608	math-3	C08F1.4	134.245	0.417625	0.1151	3.62836	0.000285227	0.00372511
WBGene00003006	lin-17	Y71F9B.5	65.0237	-0.609017	0.167941	-3.62637	0.000287429	0.0037506
WBGene00002271	lec-8	R07B1.10	1100.82	0.713853	0.196985	3.6239	0.000290195	0.00378339
WBGene00009428	F35E12.4	F35E12.4	11.4648	1.98782	0.548748	3.62247	0.000291806	0.00380109
WBGene00022330	fbxa-80	Y82E9BL.14	19.1748	1.05647	0.291765	3.62097	0.000293498	0.00381981
WBGene00019963	R08E5.3	R08E5.3	616.553	-0.483578	0.133663	-3.61789	0.000297015	0.00386127
WBGene00008999	myrf-2	F21A10.2	893.145	-0.200084	0.055309	-3.61756	0.000297396	0.00386127
WBGene00010478	K01G5.5	K01G5.5	5601.4	-0.19981	0.0552343	-3.6175	0.000297457	0.00386127
WBGene00007784	ruvb-1	C27H6.2	3381.37	-0.158524	0.0438514	-3.61504	0.000300303	0.00389485
WBGene00011660	T09E11.11	T09E11.11	14.7739	1.40033	0.38746	3.61413	0.000301359	0.00390515
WBGene00007689	C18E9.9	C18E9.9	212.052	0.543419	0.15039	3.61341	0.000302196	0.00391261
WBGene00045411	C25F9.11	C25F9.11	6.40246	6.37808	1.76534	3.61294	0.000302744	0.00391633
WBGene00007640	pcmd-1	C17D12.7	664.788	-0.216999	0.0600738	-3.6122	0.00030361	0.00392414
WBGene00012186	mlt-11	W01F3.3	26.3473	-1.74991	0.484545	-3.61145	0.000304486	0.00393207
WBGene00006580	tlp-1	T23G4.1	118.847	-0.409117	0.113317	-3.61037	0.000305757	0.00394509
WBGene00012101	zip-10	T27F2.4	22.9333	1.76325	0.488478	3.60968	0.000306576	0.00395225
WBGene00022235	sqd-1	Y73B6BL.6	13398.6	-0.143933	0.0398953	-3.60776	0.000308846	0.00397809
WBGene00013200	Y54E5A.5	Y54E5A.5	1035.87	-0.215988	0.0598762	-3.60724	0.000309468	0.00398268
WBGene00003979	pes-5	T27D12.4	221.757	-0.355143	0.0985325	-3.60433	0.000312962	0.00402418
WBGene00001229	eif-3.F	D2013.7	2532.28	-0.131179	0.036403	-3.60352	0.00031394	0.00403329
WBGene00020391	cct-7	T10B5.5	7367.86	-0.183028	0.0508159	-3.60178	0.000316041	0.00405681
WBGene00004702	rsp-5	T28D9.2	2233.6	-0.195585	0.0543067	-3.6015	0.000316392	0.00405784
WBGene00008831	F14H3.12	F14H3.12	40.6954	0.856209	0.237876	3.59939	0.000318959	0.00408726
WBGene00017244	apy-1	F08C6.6	964.333	0.345543	0.0960378	3.59798	0.000320693	0.00410596
WBGene00003224	mes-6	C09G4.5	929.788	0.230251	0.0640442	3.59519	0.000324156	0.00414675
WBGene00002247	lam-1	W03F8.5	1619.42	-0.4201	0.116954	-3.592	0.000328148	0.00419424
WBGene00007068	cTel55X.1	cTel55X.1	348.054	0.319948	0.089139	3.58931	0.000331548	0.00423409
WBGene00020191	clec-53	T03F1.10	54.1041	-0.825736	0.230092	-3.58872	0.000332309	0.00423851
WBGene00020399	ztf-4	T10B11.3	1331.43	-0.174077	0.0485083	-3.5886	0.00033246	0.00423851
WBGene00017080	lec-12	DC2.3	706.234	0.290452	0.0809462	3.58821	0.000332962	0.0042413
WBGene00007482	C09F12.2	C09F12.2	4.92372	-2.56225	0.714266	-3.58725	0.000334186	0.00425327
WBGene00000479	cgh-1	C07H6.5	41162.1	-0.18716	0.0521882	-3.58625	0.000335462	0.00426589
WBGene00018274	F41C3.8	F41C3.8	29.2708	0.850053	0.237092	3.58533	0.000336655	0.00427744
WBGene00015045	cyp-34A10	B0213.16	5.42757	2.43326	0.678775	3.58478	0.000337361	0.00428277
WBGene00011274	R53.5	R53.5	652.675	0.254687	0.0711168	3.58126	0.000341945	0.00433729
WBGene00008512	F01G10.10	F01G10.10	21.0292	1.10272	0.308479	3.57469	0.00035064	0.00444382
WBGene00016364	nhr-161	C33G8.7	66.9641	0.558302	0.156199	3.57429	0.000351184	0.00444695
WBGene00044737	ttr-45	JC8.14	700.018	0.328212	0.0918444	3.57356	0.000352156	0.00445549
WBGene00019043	fbxc-26	F58E1.12	7.70886	-1.79326	0.502034	-3.57198	0.000354293	0.00447874
WBGene00021768	Y51F10.7	Y51F10.7	1586.85	0.988145	0.276688	3.57133	0.000355176	0.00448235
WBGene00004342	rfs-1	C30A5.2	140.104	0.400166	0.112043	3.57155	0.000354878	0.00448235
WBGene00021420	trap-3	Y38F2AR.2	3891.08	-0.184981	0.0518082	-3.5705	0.000356307	0.00449283
WBGene00008317	C54G4.7	C54G4.7	384.836	0.288212	0.0807519	3.5691	0.000358204	0.00451295
WBGene00021263	Y22D7AR.10	Y22D7AR.10	202.344	0.410391	0.114997	3.56871	0.00035874	0.0045159
WBGene00023069	rncs-1	F55A4.9	83.6848	0.717273	0.201116	3.56646	0.000361831	0.0045453
WBGene00016378	imp-3	C33H5.11	1174.23	0.215145	0.0603217	3.56663	0.000361598	0.0045453
WBGene00017208	fbxb-35	F07E5.2	8.63611	-1.59578	0.447453	-3.56635	0.000361986	0.0045453
WBGene00021458	Y39G10AL.1	Y39G10AL.1	47.9034	-1.052	0.294999	-3.56613	0.000362297	0.0045454
WBGene00020833	T26C12.3	T26C12.3	14.5252	-1.43665	0.402929	-3.5655	0.000363158	0.00455239
WBGene00013329	Y57G11C.40	Y57G11C.40	18.2404	-1.08902	0.305493	-3.56481	0.000364125	0.0045607
WBGene00004491	rps-22	F53A3.3	12243.5	-0.191353	0.0537173	-3.56222	0.000367737	0.00460209
WBGene00004796	sid-2	ZK520.2	142.679	0.631343	0.17725	3.56188	0.000368209	0.00460416
WBGene00001247	elo-9	Y53F4B.2	105.824	-0.536642	0.150839	-3.55772	0.000374087	0.00467375
WBGene00002006	hsp-2	K09C4.3	8.35354	-1.93005	0.542612	-3.55696	0.000375167	0.00468115
WBGene00021818	Y53G8B.2	Y53G8B.2	198.427	0.368062	0.103479	3.55687	0.000375304	0.00468115
WBGene00001081	dpy-22	F47A4.2	1719.26	-0.226512	0.0636961	-3.55614	0.000376342	0.00469018
WBGene00000961	dgn-1	T21B6.1	340.228	-0.304316	0.0856023	-3.555	0.000377984	0.00470673
WBGene00022219	Y73B3A.18	Y73B3A.18	166.062	-0.388139	0.109193	-3.5546	0.000378551	0.00470987
WBGene00015522	C06E1.7	C06E1.7	8.38928	1.79329	0.504532	3.55435	0.000378908	0.0047104
WBGene00015887	C17C3.1	C17C3.1	586.716	0.401546	0.112995	3.55365	0.00037993	0.0047192
WBGene00008068	sdz-6	C43D7.5	19.0259	1.45103	0.408347	3.55341	0.00038027	0.0047195
WBGene00015692	ugt-25	C10H11.3	108.726	0.824864	0.232278	3.55119	0.00038349	0.00475553
WBGene00008732	F13B12.4	F13B12.4	2.99749	4.48799	1.26414	3.55025	0.000384872	0.00476478
WBGene00020404	T10B11.8	T10B11.8	670.772	-0.211951	0.0596973	-3.55043	0.000384609	0.00476478
WBGene00006718	ubc-23	C28G1.1	39.8896	0.737828	0.207852	3.54977	0.00038557	0.00476948
WBGene00011957	T23F11.6	T23F11.6	10.9717	1.63422	0.460499	3.54881	0.000386979	0.00478295
WBGene00015171	vang-1	B0410.2	261.164	-0.370883	0.104573	-3.54663	0.000390186	0.00481466
WBGene00007275	C03D6.1	C03D6.1	23.6236	1.03169	0.290886	3.54671	0.000390067	0.00481466
WBGene00012308	oac-53	W06G6.1	5.74156	-3.43385	0.968937	-3.54394	0.000394202	0.0048602
WBGene00011262	pho-8	R13H4.3	27.3066	1.01545	0.28656	3.54357	0.000394744	0.00486069
WBGene00010661	tyr-2	K08E3.1	123.144	-0.70855	0.199959	-3.54348	0.00039489	0.00486069
WBGene00018866	nath-10	F55A12.8	1550.89	-0.240093	0.0677695	-3.54279	0.000395915	0.0048693
WBGene00008211	C49F5.7	C49F5.7	212.229	0.683501	0.19295	3.54237	0.000396556	0.00487318
WBGene00021299	Y27F2A.8	Y27F2A.8	9.75379	-1.78263	0.503413	-3.54109	0.000398479	0.0048928
WBGene00008534	F02H6.1	F02H6.1	107.414	0.499693	0.141135	3.54054	0.000399311	0.004899
WBGene00003150	mbk-2	F49E11.1	4690.24	-0.219824	0.062095	-3.54012	0.000399942	0.00490273
WBGene00004052	parg-2	H23L24.5	11.5547	1.98434	0.560938	3.53754	0.000403866	0.00494678
WBGene00007709	clec-87	C25A1.8	15713.2	0.186681	0.0527841	3.53669	0.000405175	0.00495876
WBGene00009218	acs-20	F28D1.9	120.604	0.459893	0.130092	3.53513	0.000407575	0.00498407
WBGene00020247	T05B11.4	T05B11.4	196.402	0.434729	0.123077	3.53217	0.000412169	0.00503612
WBGene00019890	R05F9.6	R05F9.6	4039.82	0.13083	0.0370712	3.52917	0.000416866	0.00508937
WBGene00020015	nhr-210	R11G11.12	42.5219	0.662769	0.187927	3.52674	0.000420717	0.0051322
WBGene00006792	unc-58	T06H11.1	45.022	-0.739402	0.209765	-3.52491	0.000423629	0.00516352
WBGene00007226	C01G6.4	C01G6.4	593.902	0.210778	0.059834	3.52272	0.000427145	0.00520214
WBGene00011898	T21C9.13	T21C9.13	2030.19	0.254068	0.0721283	3.52244	0.000427588	0.0052033
WBGene00019232	ugt-13	H23N18.1	72.8415	-1.05173	0.298711	-3.5209	0.000430092	0.00522952
WBGene00015624	C09B8.5	C09B8.5	73.2439	-0.589824	0.167545	-3.52039	0.000430911	0.00523501
WBGene00003711	nhr-121	E02H9.8	79.9927	0.628259	0.178473	3.52019	0.000431242	0.00523501
WBGene00006706	ubc-9	F29B9.6	3255.39	-0.174704	0.049651	-3.51864	0.000433761	0.00526133
WBGene00010740	K10D3.6	K10D3.6	26.254	1.06816	0.303602	3.51828	0.000434353	0.00526425
WBGene00009020	F21D9.6	F21D9.6	4.41248	-2.39055	0.679512	-3.51804	0.000434745	0.00526474
WBGene00009113	maph-1.2	F25D7.4	6108.53	-0.163317	0.0464342	-3.51716	0.000436192	0.00527799
WBGene00017949	F31D5.6	F31D5.6	6.29606	-2.11699	0.602003	-3.51658	0.000437139	0.00528518
WBGene00016976	C56E10.3	C56E10.3	13.0826	1.30457	0.371237	3.51411	0.000441235	0.0053304
WBGene00001761	gst-13	T26C5.1	218.359	-0.496236	0.141255	-3.51305	0.000442991	0.0053473
WBGene00008511	F01G10.9	F01G10.9	21.5728	-1.21645	0.346648	-3.50918	0.000449495	0.00542144
WBGene00002038	hum-5	T02C12.1	804.438	0.268309	0.0764764	3.50839	0.000450823	0.00543308
WBGene00018090	F36D4.5	F36D4.5	1906.34	-0.184595	0.05264	-3.50675	0.000453617	0.00546237
WBGene00015710	C12D5.9	C12D5.9	16.6546	-1.48569	0.423736	-3.50617	0.000454613	0.00546996
WBGene00018893	wdr-12	F55F8.5	1259.29	-0.190223	0.0542595	-3.50581	0.000455225	0.00547293
WBGene00009583	aagr-3	F40F9.6	4654.65	0.125984	0.0359524	3.5042	0.000457984	0.00549426
WBGene00005018	sqt-3	F23H12.4	49.4178	-1.18788	0.338995	-3.50413	0.000458099	0.00549426
WBGene00004679	rars-1	F26F4.10	4089.04	-0.117323	0.0334786	-3.5044	0.000457634	0.00549426
WBGene00013878	atfs-1	ZC376.7	1538.86	0.25022	0.07147	3.50105	0.000463435	0.0055538
WBGene00001764	gst-16	F37B1.5	41.1953	-0.720756	0.205962	-3.49947	0.00046619	0.00558236
WBGene00003726	nhr-136	C13C4.3	31.5319	0.8939	0.255483	3.49886	0.000467253	0.00559062
WBGene00003233	mgl-2	F45H11.4	65.7354	0.586555	0.167656	3.49856	0.000467778	0.00559243
WBGene00004236	ptr-22	Y80D3A.7	25.9365	2.62435	0.750613	3.49628	0.000471788	0.00563588
WBGene00010308	F59B2.3	F59B2.3	661.557	0.204484	0.0585127	3.49469	0.000474615	0.00566512
WBGene00010560	eif-2beta	K04G2.1	3191.46	-0.139451	0.0399485	-3.49078	0.00048162	0.00574416
WBGene00018245	F40G9.9	F40G9.9	8.1126	-1.84543	0.528855	-3.48949	0.000483944	0.00576728
WBGene00013251	Y57A10A.6	Y57A10A.6	150.255	0.405489	0.11627	3.48747	0.000487614	0.00580641
WBGene00001328	epi-1	K08C7.3	1735.16	-0.595668	0.170975	-3.48395	0.000494068	0.00587859
WBGene00000784	cpr-4	F44C4.3	5853.34	0.637677	0.183065	3.48334	0.000495207	0.00588279
WBGene00016298	fbxc-14	C32B5.5	5.75093	-1.94067	0.557114	-3.48345	0.000495005	0.00588279
WBGene00006769	unc-33	Y37E11C.1	1043.18	-0.180684	0.0518851	-3.48239	0.000496959	0.00589893
WBGene00017312	pitr-5	F09G2.3	33.2908	-1.54238	0.443081	-3.48103	0.000499482	0.00592418
WBGene00011045	gpx-2	R05H10.5	804.393	0.226817	0.0651751	3.48012	0.000501183	0.00593965
WBGene00020134	T01B6.1	T01B6.1	32.127	0.837748	0.240769	3.47947	0.000502408	0.00594947
WBGene00018395	mtch-1	F43E2.7	3644.3	0.140982	0.0405241	3.47897	0.000503353	0.00595595
WBGene00011940	T23B5.3	T23B5.3	1589.48	-0.208986	0.0601186	-3.47624	0.000508503	0.00601214
WBGene00045511	F11A5.18	F11A5.18	7.67969	1.99058	0.572824	3.47503	0.0005108	0.00603368
WBGene00013583	ceh-51	Y80D3A.3	8.99434	-1.61642	0.465176	-3.47485	0.000511131	0.00603368
WBGene00015016	bath-14	B0047.5	92.7311	0.679664	0.195623	3.47436	0.000512073	0.00604004
WBGene00077698	lurp-4	C34B4.7	9.67113	1.57097	0.452261	3.47359	0.000513543	0.00605261
WBGene00010628	ceeh-2	K07C5.5	115.99	0.476966	0.137354	3.47253	0.000515587	0.00607192
WBGene00006656	twk-1	F21C3.1	102.626	-0.549771	0.158376	-3.47131	0.000517924	0.00609466
WBGene00020009			25.5422	-1.55563	0.448168	-3.4711	0.000518336	0.00609472
WBGene00017648	ddo-3	F20H11.5	2163.14	0.214798	0.0618933	3.47046	0.000519562	0.00610434
WBGene00006405	itsn-1	Y116A8C.36	4143.62	-0.148131	0.0426914	-3.4698	0.000520848	0.00611466
WBGene00020908	VC5.2	VC5.2	115.857	0.513472	0.148025	3.46883	0.000522737	0.00613203
WBGene00022854	cin-4	ZK1127.7	1343.82	-0.26468	0.0763189	-3.46808	0.000524185	0.00614421
WBGene00015294	C01C10.2	C01C10.2	56.9067	-0.721394	0.208024	-3.46785	0.000524645	0.00614478
WBGene00000040	aco-1	ZK455.1	2425.24	0.244827	0.0706532	3.46519	0.000529863	0.00619762
WBGene00019209	emc-1	H17B01.4	3808.76	-0.135555	0.0391197	-3.46513	0.000529983	0.00619762
WBGene00001834	hda-1	C53A5.3	3939.9	-0.15156	0.0437544	-3.46389	0.000532432	0.0062214
WBGene00016545	C40A11.2	C40A11.2	5.76257	-2.14746	0.620026	-3.4635	0.000533189	0.00622539
WBGene00012892	Y45F10D.14	Y45F10D.14	3.87572	3.06595	0.885337	3.46303	0.000534122	0.00623143
WBGene00004446	rpl-32	T24B8.1	13770.1	-0.209864	0.0606133	-3.46234	0.000535503	0.00624267
WBGene00008565	acox-1.2	F08A8.2	183.772	-0.755988	0.218513	-3.45969	0.000540795	0.00629946
WBGene00021726	bath-10	Y49F6C.4	13.4317	-1.54534	0.44677	-3.45893	0.000542336	0.0063125
WBGene00020007	R11F4.1	R11F4.1	287.719	0.651364	0.188337	3.45851	0.000543173	0.00631734
WBGene00021868	atln-1	Y54G2A.2	3374.74	0.116074	0.0335876	3.45586	0.000548541	0.0063551
WBGene00004480	rps-11	F40F11.1	17502.7	-0.172384	0.0498761	-3.45625	0.000547747	0.0063551
WBGene00002068	ify-1	C27A2.3	3927.55	0.176816	0.0511634	3.45591	0.000548443	0.0063551
WBGene00002202	kin-19	C03C10.1	6344.84	-0.12121	0.0350689	-3.45632	0.000547596	0.0063551
WBGene00002059	ife-1	F53A2.6	4049.29	-0.195869	0.0566726	-3.45614	0.000547969	0.0063551
WBGene00044694	fbxb-90	F12E12.10	12.0537	-1.31938	0.381971	-3.45415	0.00055203	0.00639058
WBGene00015382	C03B1.14	C03B1.14	46.4487	0.676308	0.195824	3.45365	0.00055305	0.00639745
WBGene00022555	btb-12	ZC204.3	9.87204	-1.50403	0.435589	-3.45286	0.000554669	0.00641123
WBGene00008366	tpra-1	D1046.5	76.5378	0.602624	0.174544	3.45256	0.000555298	0.00641355
WBGene00001949	hlh-2	M05B5.5	371.843	-0.274489	0.0796068	-3.44806	0.000564633	0.00651634
WBGene00011600	zim-2	T07G12.10	869.747	0.209995	0.0609175	3.4472	0.000566437	0.00653213
WBGene00018797	ept-1	F54D7.2	1382.3	-0.187421	0.0543913	-3.44579	0.00056939	0.00656112
WBGene00019952	fbxb-74	R08C7.9	9.24643	-1.63909	0.475893	-3.44425	0.000572655	0.00659367
WBGene00020842	nmrk-1	T27A3.6	542.033	0.208946	0.0606986	3.44235	0.000576685	0.00663498
WBGene00016142	mrps-18C	C26E6.6	1731.87	-0.158617	0.0461111	-3.43989	0.000581957	0.0066905
WBGene00004000	pgp-6	T21E8.1	76.6111	0.95564	0.277847	3.43944	0.000582912	0.00669633
WBGene00014667	C06A1.4	C06A1.4	4198.35	-0.239418	0.0696145	-3.43919	0.000583461	0.00669751
WBGene00019886	R05D8.9	R05D8.9	2.43881	3.9041	1.13535	3.43869	0.000584528	0.00670462
WBGene00004442	rpl-28	R11D1.8	11176	-0.188578	0.0548472	-3.43824	0.000585514	0.00671079
WBGene00010537	mys-2	K03D10.3	1056.56	-0.189235	0.0550688	-3.43634	0.000589621	0.0067527
WBGene00000776	cpl-1	T03E6.7	20568.6	0.162104	0.047181	3.43578	0.000590845	0.00675775
WBGene00003144	max-2	Y38F1A.10	3677.83	-0.194151	0.0565161	-3.43531	0.000591867	0.00675775
WBGene00003585	ndx-8	Y87G2A.14	36.5365	0.821013	0.238978	3.43551	0.00059144	0.00675775
WBGene00013407	fld-1	Y63D3A.8	351.645	-0.251381	0.0731726	-3.43545	0.000591576	0.00675775
WBGene00022324	fbxa-26	Y82E9BL.7	22.4256	1.04698	0.304805	3.43492	0.000592729	0.00676243
WBGene00021466	eif-2gamma	Y39G10AR.8	5608.32	-0.161368	0.047012	-3.43248	0.00059808	0.0068183
WBGene00016496	C37C3.2	C37C3.2	3488.17	-0.151203	0.044059	-3.43183	0.000599524	0.00682671
WBGene00045507	F10A3.17	F10A3.17	149.545	0.641226	0.186863	3.43153	0.000600185	0.00682671
WBGene00007453	fbxa-98	C08F11.5	30.3937	0.927961	0.270421	3.43154	0.000600158	0.00682671
WBGene00003037	lin-54	JC8.6	1863.84	-0.201462	0.058721	-3.43083	0.000601743	0.00683923
WBGene00009796	F46G10.1	F46G10.1	271.687	0.617066	0.180022	3.42772	0.000608676	0.00691279
WBGene00006735	ula-1	C26E6.8	1121.71	0.187885	0.0548421	3.42592	0.000612717	0.00695341
WBGene00002153	iars-2	C25A1.7	1900.07	-0.190172	0.0555326	-3.42451	0.000615911	0.00698437
WBGene00000904	daf-8	R05D11.1	154.875	0.414266	0.121019	3.42314	0.000619029	0.00701441
WBGene00007548	C13C4.4	C13C4.4	66.8138	-0.658779	0.192548	-3.42137	0.000623068	0.00705484
WBGene00020245	T05B11.1	T05B11.1	29.9124	-0.919042	0.268697	-3.42036	0.000625385	0.00707574
WBGene00007749	ceh-79	C26E1.3	54.8084	0.690258	0.201865	3.4194	0.000627583	0.00709525
WBGene00018764	F53F10.2	F53F10.2	3425.08	0.118477	0.0346698	3.41731	0.000632433	0.00714468
WBGene00011106	acl-5	R07E3.5	324.343	-0.263981	0.0772858	-3.41565	0.000636297	0.00718292
WBGene00003844	odc-1	K11C4.4	346.741	-0.493244	0.144472	-3.41413	0.000639868	0.00721779
WBGene00013223	efa-6	Y55D9A.1	2248.23	-0.191554	0.0561121	-3.41378	0.000640686	0.00721816
WBGene00000113	alh-7	F45H10.1	470.72	0.267951	0.0784929	3.4137	0.000640864	0.00721816
WBGene00015413	pdhb-1	C04C3.3	2745.16	-0.183234	0.0536903	-3.41279	0.000643006	0.00723683
WBGene00016702	C46A5.6	C46A5.6	816.947	-0.190669	0.055893	-3.41132	0.0006465	0.0072598
WBGene00011739	T12G3.4	T12G3.4	368.55	0.306182	0.0897509	3.41147	0.000646142	0.0072598
WBGene00006533	tba-7	T28D6.2	118.622	1.24679	0.365449	3.41166	0.00064568	0.0072598
WBGene00021872	clec-85	Y54G2A.6	229.957	-0.578817	0.169765	-3.40951	0.000650801	0.00730262
WBGene00017480	nstp-2	F15B10.1	1008.95	0.177291	0.0520183	3.40825	0.000653808	0.00733087
WBGene00004771	sem-2	C32E12.5	151.154	-0.391505	0.114997	-3.40447	0.000662915	0.00742743
WBGene00000561	cnd-1	C34E10.7	4.6193	-2.40534	0.706656	-3.40383	0.000664482	0.00743941
WBGene00008216	mec-19	C49G9.1	23.6963	-0.877111	0.2577	-3.40362	0.000664998	0.00743963
WBGene00011674	cyp-13A8	T10B9.4	7.36912	2.98675	0.878542	3.39966	0.000674686	0.00754238
WBGene00009203	aptf-3	F28C6.2	1042.99	-0.174053	0.0512012	-3.39939	0.000675365	0.00754435
WBGene00023245	C33E10.3	C33E10.3	6.30083	-2.12643	0.625637	-3.39882	0.000676769	0.0075544
WBGene00003968	peb-1	T14F9.4	23.8228	1.09353	0.321933	3.39675	0.000681901	0.00760602
WBGene00014135	ZK896.4	ZK896.4	23.7165	-1.29879	0.382613	-3.39453	0.000687468	0.0076624
WBGene00002012	hsp-12.3	F38E11.1	26.9766	0.840028	0.247526	3.3937	0.000689547	0.00767986
WBGene00021262	fbxa-74	Y22D7AR.9	90.5324	0.745887	0.219829	3.39303	0.000691236	0.00769138
WBGene00018996	F57B9.1	F57B9.1	283.872	0.276043	0.0813593	3.39288	0.000691608	0.00769138
WBGene00002221	klp-10	C33H5.4	1535.32	-0.206706	0.0609367	-3.39214	0.000693483	0.00770651
WBGene00010473	hrg-2	K01D12.14	14.6788	-1.21005	0.356772	-3.39167	0.00069467	0.00771182
WBGene00018351	F42G2.2	F42G2.2	74.521	0.542908	0.160077	3.39155	0.00069499	0.00771182
WBGene00022765	ZK546.14	ZK546.14	3603.08	-0.161638	0.0476685	-3.39087	0.00069672	0.00772529
WBGene00002007	hsp-3	C15H9.6	10337.7	0.203614	0.0600867	3.38867	0.000702331	0.00778174
WBGene00010111	F55D12.2	F55D12.2	152.974	-0.515201	0.152084	-3.38761	0.000705036	0.00780594
WBGene00045265	K10C2.8	K10C2.8	193.12	-0.412096	0.121693	-3.38636	0.000708275	0.00783601
WBGene00021282	set-21	Y24D9A.2	439.237	-0.234431	0.0692372	-3.38591	0.000709418	0.00784287
WBGene00002258	lbp-6	W02D3.5	2544.15	0.344293	0.101763	3.38329	0.000716232	0.00791235
WBGene00001091	drh-2	C01B10.1	336.113	0.396526	0.117254	3.38175	0.00072025	0.00795088
WBGene00001678	gpa-16	Y95B8A.5	1145.21	-0.214716	0.06351	-3.38083	0.000722683	0.00797187
WBGene00003062	lpd-6	K09H9.6	3251.39	-0.161718	0.0478587	-3.37908	0.000727291	0.0080109
WBGene00015159	psd-1	B0361.5	922.786	0.186478	0.0551859	3.37909	0.000727262	0.0080109
WBGene00012899	Y46G5A.7	Y46G5A.7	21.3166	-1.04921	0.310532	-3.37876	0.000728147	0.00801443
WBGene00000869	cyc-1	C54G4.8	5641.09	-0.0916826	0.0271424	-3.37784	0.000730566	0.00803516
WBGene00020865	T27E4.7	T27E4.7	44.9186	0.877405	0.259799	3.37724	0.000732164	0.00804682
WBGene00006523	tam-1	F26G5.9	4150.91	-0.150915	0.0446943	-3.37661	0.000733846	0.0080594
WBGene00022176	Y71H2AM.11	Y71H2AM.11	1107.59	-0.169626	0.0502532	-3.37543	0.000736997	0.00808807
WBGene00017635	F20D6.5	F20D6.5	32.6621	-0.997202	0.295609	-3.37338	0.000742512	0.00814263
WBGene00021773	fbxb-42	Y51H7BR.1	8.23141	-1.69322	0.502221	-3.37146	0.000747699	0.00818834
WBGene00015597	fbxa-162	C08E3.5	4.05802	3.14265	0.932139	3.37144	0.000747774	0.00818834
WBGene00000763	coq-3	Y57G11C.11	336.88	0.248928	0.0739061	3.36817	0.000756692	0.00827995
WBGene00000772	cpb-3	B0414.5	3661.58	-0.186515	0.0553834	-3.36772	0.000757937	0.00828752
WBGene00043062	clec-80	Y54G2A.39	103.983	-0.652177	0.193697	-3.36699	0.000759927	0.00830321
WBGene00010545	cbp-2	K03H1.10	203.385	0.648432	0.19261	3.36656	0.000761126	0.00831026
WBGene00009993	F53F4.11	F53F4.11	2864.21	-0.21003	0.062406	-3.36554	0.000763946	0.00832258
WBGene00020992	W03F8.2	W03F8.2	25.8686	1.09248	0.324604	3.36559	0.000763791	0.00832258
WBGene00018156	ncbp-1	F37E3.1	2475.72	-0.182677	0.0542817	-3.36535	0.000764477	0.00832258
WBGene00007660	pals-6	C17H1.7	11.8524	2.13466	0.634287	3.36544	0.000764214	0.00832258
WBGene00003001	lin-12	R107.8	89.447	-0.532314	0.158186	-3.36512	0.000765104	0.00832335
WBGene00008503	F01G4.4	F01G4.4	2014.39	-0.180646	0.0537084	-3.36346	0.000769713	0.00836742
WBGene00001699	grd-10	F09D12.1	38.5581	-1.17205	0.348763	-3.36059	0.000777771	0.00844888
WBGene00005023	sqv-5	T24D1.1	5759.02	-0.157	0.0467353	-3.35934	0.00078129	0.00848096
WBGene00003765	nlp-27	B0213.2	362.86	-0.576009	0.171539	-3.35789	0.000785399	0.00850242
WBGene00016872	dop-4	C52B11.3	47.6623	-0.711681	0.211933	-3.35805	0.00078494	0.00850242
WBGene00016274	C30G12.2	C30G12.2	646.711	-1.09474	0.325991	-3.35818	0.000784578	0.00850242
WBGene00014204	ccdc-47	ZK1058.4	3832.53	-0.130929	0.038992	-3.35784	0.000785538	0.00850242
WBGene00012013	ugt-54	T25B9.7	23.1316	1.16633	0.347471	3.35662	0.000789009	0.00853383
WBGene00021757	taco-1	Y50D7A.9	712.43	-0.191684	0.0571628	-3.3533	0.000798541	0.0086307
WBGene00016844	sucg-1	C50F7.4	3010.53	-0.1155	0.0344522	-3.35248	0.000800897	0.00864991
WBGene00020989	W03D8.8	W03D8.8	87.0983	-0.94053	0.280702	-3.35064	0.000806263	0.0087016
WBGene00008536	F02H6.3	F02H6.3	618.858	0.257616	0.0769017	3.34994	0.000808291	0.0087172
WBGene00013225	Y56A3A.2	Y56A3A.2	1730.57	-0.147989	0.0442196	-3.34667	0.000817871	0.00881418
WBGene00008594	clec-57	F08H9.6	91.172	0.458993	0.137205	3.34531	0.000821909	0.00884346
WBGene00012003	T24H10.5	T24H10.5	17.168	1.18616	0.354576	3.34531	0.000821918	0.00884346
WBGene00000268	bre-3	B0464.4	1481.85	-0.182318	0.0545022	-3.34516	0.000822359	0.00884346
WBGene00018716	F52H2.4	F52H2.4	28.2602	0.78615	0.235088	3.34406	0.000825611	0.0088657
WBGene00000422	ced-8	F08F1.5	90.5182	-0.556845	0.166512	-3.34418	0.000825272	0.0088657
WBGene00008830	nhr-176	F14H3.11	55.9188	0.744904	0.222768	3.34385	0.000826247	0.00886618
WBGene00022739	toe-1	ZK430.1	2212.34	-0.250102	0.0748167	-3.34287	0.000829181	0.00889129
WBGene00013893	coa-6	ZC434.7	790.895	-0.209581	0.0627002	-3.34258	0.000830019	0.00889391
WBGene00019825	R02D3.8	R02D3.8	463.553	0.281972	0.0843922	3.34121	0.000834156	0.00892567
WBGene00016027	C23H5.8	C23H5.8	912.512	-0.339177	0.101514	-3.3412	0.000834174	0.00892567
WBGene00016866	coel-1	C52B9.3	65.0076	0.588421	0.176159	3.34029	0.000836918	0.00894863
WBGene00004471	rps-2	C49H3.11	26510.6	-0.184092	0.0551403	-3.33861	0.000841994	0.00899007
WBGene00010960	atp-6	MTCE.12	10684.6	-0.265739	0.0795937	-3.33869	0.000841737	0.00899007
WBGene00015814	oatr-1	C16A3.10	2361.45	0.231622	0.0693906	3.33795	0.000843993	0.009005
WBGene00009622	F41E7.6	F41E7.6	7.08624	-2.32378	0.696448	-3.33662	0.000848039	0.00904173
WBGene00001526	gck-1	T19A5.2	1242.85	-0.191743	0.0574783	-3.33592	0.000850174	0.00905804
WBGene00015484	atgl-1	C05D11.7	1593.65	0.187106	0.0561333	3.33324	0.00085841	0.00913929
WBGene00020838	trak-1	T27A3.1	892.936	0.220844	0.0663012	3.33092	0.000865596	0.00920925
WBGene00018355	ceh-86	F42G2.6	138.138	-0.449671	0.135034	-3.33005	0.000868307	0.00923154
WBGene00021335	spp-23	Y34D9A.11	344.335	0.488754	0.1468	3.32938	0.000870401	0.00924724
WBGene00007050	utp-20	F18C5.3	1570.33	-0.292936	0.0880475	-3.32702	0.000877794	0.00931917
WBGene00009375	arcp-1	F34D10.6	29.1073	-0.889971	0.26774	-3.32401	0.000887322	0.00941366
WBGene00019687	K12H6.7	K12H6.7	11.3803	-1.35149	0.406737	-3.32278	0.000891264	0.00944878
WBGene00023401	ZK380.t2	ZK380.t2	141.457	-0.570454	0.171725	-3.3219	0.000894071	0.00946515
WBGene00007194	B0491.7	B0491.7	217.165	-0.337994	0.101747	-3.32192	0.000893998	0.00946515
WBGene00014206	nit-1	ZK1058.6	39.726	-0.980374	0.295231	-3.3207	0.000897911	0.00949909
WBGene00003185	mek-1	K08A8.1	2213.47	0.207938	0.0626286	3.32018	0.000899584	0.00951006
WBGene00009730	myo-6	F45G2.2	34.2919	0.725923	0.218782	3.31802	0.000906582	0.00957729
WBGene00008578	F08G2.7	F08G2.7	98.6513	-0.521869	0.157429	-3.31496	0.000916577	0.00967605
WBGene00006635	tsp-9	C25G6.2	89.58	-0.453132	0.13676	-3.31334	0.000921891	0.0097253
WBGene00000283	cah-5	R173.1	301.502	-0.324167	0.0978546	-3.31274	0.000923883	0.00973945
WBGene00000986	dhs-23	R08H2.1	5.70142	1.90236	0.574462	3.31154	0.000927831	0.0097742
WBGene00003977	pes-2.1	F56G4.2	14.3154	-1.31676	0.397744	-3.31057	0.000931065	0.00980137
WBGene00002335	let-60	ZK792.6	1316.1	-0.19745	0.05965	-3.31013	0.000932512	0.00980972
WBGene00017201	grsp-4	F07C4.7	276.144	0.577107	0.174385	3.30938	0.000935021	0.00982921
WBGene00021427	sec-61.B	Y38F2AR.9	2023.68	-0.227885	0.0689058	-3.3072	0.000942332	0.00989911
WBGene00004898	snb-2	F23H12.1	110.353	0.566103	0.171259	3.30553	0.000947969	0.00995135
WBGene00011517	cgt-1	T06C12.10	15.853	1.70146	0.514989	3.30388	0.000953556	0.00999098
WBGene00009436	marb-1	F35G2.2	530.135	0.29236	0.0884914	3.30383	0.000953745	0.00999098
WBGene00020782	T24H7.3	T24H7.3	652.834	0.181586	0.0549561	3.3042	0.000952474	0.00999098
WBGene00009903	F49E12.10	F49E12.10	11.9313	1.64395	0.497804	3.30239	0.00095863	0.0100351
WBGene00003828	nuc-1	C07B5.5	542.584	-0.302542	0.0916435	-3.30129	0.000962419	0.0100678
WBGene00010475	K01F9.2	K01F9.2	22.2597	0.915723	0.277433	3.30071	0.000964421	0.0100817
WBGene00016260	rege-1	C30F12.1	273.609	0.424266	0.128618	3.29865	0.000971502	0.0101486
WBGene00014309	F07H5.5	F07H5.5	5326.46	0.219616	0.0665822	3.29841	0.000972336	0.0101502
WBGene00009660	F43G6.8	F43G6.8	111.044	0.478586	0.14513	3.29764	0.000974995	0.0101709
WBGene00019917	clec-43	R07C3.1	10.4465	-1.36692	0.414731	-3.29593	0.000980977	0.0102262
WBGene00235310	R02D1.2	R02D1.2	11.8271	1.73683	0.527555	3.29223	0.000993964	0.0103544
WBGene00003407	mrp-1	F57C12.5	732.888	-0.278962	0.0847528	-3.29148	0.000996626	0.0103749
WBGene00002272	lec-9	C16H3.2	770.188	0.243728	0.0740822	3.28997	0.00100199	0.0104234
WBGene00014613	Y111B2A.25	Y111B2A.25	367.804	-0.25986	0.0789953	-3.28957	0.00100341	0.0104311
WBGene00016868	C52B9.8	C52B9.8	790.313	-0.279021	0.0848574	-3.28812	0.00100858	0.0104775
WBGene00012814	Y43F8B.3	Y43F8B.3	3.60616	-2.73033	0.83046	-3.28773	0.00101	0.0104849
WBGene00016022	C23H3.9	C23H3.9	235.292	0.412054	0.125341	3.28747	0.00101092	0.0104872
WBGene00015352	C02F5.12	C02F5.12	129.141	0.432443	0.131563	3.28696	0.00101274	0.0104989
WBGene00012457	acbp-6	Y17G7B.1	49.5692	-0.647445	0.197002	-3.28649	0.00101445	0.0105093
WBGene00007578	C14B1.7	C14B1.7	2101.5	-0.170048	0.0517708	-3.28463	0.00102116	0.0105715
WBGene00012280	W05E10.1	W05E10.1	50.4368	-0.630336	0.191933	-3.28415	0.00102292	0.0105751
WBGene00018946	F56C3.9	F56C3.9	10.6265	1.57225	0.478733	3.28418	0.00102279	0.0105751
WBGene00004445	rpl-31	W09C5.6	10484.8	-0.158467	0.0482696	-3.28296	0.00102722	0.0106122
WBGene00004335	ref-2	C47C12.3	10.3795	-1.39011	0.423486	-3.28255	0.00102873	0.0106172
WBGene00003085	ccar-1	Y37A1B.1	9303.31	-0.134715	0.0410411	-3.28244	0.00102911	0.0106172
WBGene00004427	rpl-15	K11H12.2	23108.6	-0.173564	0.0529256	-3.27939	0.00104031	0.0107253
WBGene00009126	pyk-1	F25H5.3	8766.22	0.114724	0.0349929	3.2785	0.00104361	0.010752
WBGene00016262	C30F12.3	C30F12.3	22.8332	0.86811	0.26485	3.27774	0.0010464	0.0107733
WBGene00011939	prmt-9	T23B5.1	2387.73	-0.200117	0.0610601	-3.27738	0.00104776	0.0107799
WBGene00003485	mua-6	W10G6.3	673.962	-0.479098	0.146217	-3.27663	0.00105054	0.0108011
WBGene00002044	hyl-2	K02G10.6	639.886	-0.259511	0.0792185	-3.27589	0.0010533	0.0108146
WBGene00018746	fbxb-103	F53C3.2	23.3815	-1.02883	0.314059	-3.2759	0.00105327	0.0108146
WBGene00000674	col-99	F29C4.8	45.0904	-0.832294	0.254178	-3.27445	0.00105866	0.0108587
WBGene00000137	amx-1	R13G10.2	341.949	-0.3019	0.0922014	-3.27435	0.00105905	0.0108587
WBGene00012973	spat-2	Y48A6B.13	3191.79	-0.177006	0.0540956	-3.2721	0.00106751	0.0109379
WBGene00001649	gob-1	H13N06.3	626.49	0.216889	0.0662908	3.27178	0.00106872	0.0109429
WBGene00023223	ZK1236.8	ZK1236.8	14.4122	-1.51612	0.463522	-3.27087	0.00107216	0.0109706
WBGene00003607	nhr-8	F33D4.1	164.234	0.754216	0.230605	3.2706	0.00107319	0.0109737
WBGene00010000	F53F8.3	F53F8.3	708.916	0.240259	0.0734787	3.26977	0.00107634	0.0109848
WBGene00015355	C02F12.5	C02F12.5	87.4043	0.672444	0.205645	3.26992	0.00107579	0.0109848
WBGene00016553	mir-8199	C40A11.10	3.89224	-2.57437	0.787334	-3.26973	0.00107649	0.0109848
WBGene00009606	F40G12.11	F40G12.11	805.907	0.26221	0.0802334	3.26808	0.00108278	0.011034
WBGene00022141	chaf-2	Y71G12B.1	2152.05	-0.149858	0.0458541	-3.26815	0.00108254	0.011034
WBGene00005444	srh-237	T05E12.7	113.126	-0.445279	0.136348	-3.26576	0.00109173	0.0111176
WBGene00000928	dao-2	M03A1.7	12.8829	-1.60943	0.492914	-3.26512	0.00109417	0.0111199
WBGene00006715	ubc-20	F40G9.3	2117.11	-0.136643	0.0418465	-3.26534	0.00109332	0.0111199
WBGene00015518	C06E1.1	C06E1.1	59.1251	-0.524236	0.160553	-3.2652	0.00109388	0.0111199
WBGene00009222	fbxa-95	F28F8.4	130.245	0.441465	0.135232	3.26449	0.00109661	0.0111295
WBGene00001958	hlh-14	C18A3.8	8.05277	-1.53792	0.471085	-3.26463	0.00109607	0.0111295
WBGene00000636	col-60	F22D6.10	6.41318	2.20311	0.67494	3.26416	0.0010979	0.0111351
WBGene00000004	aat-3	F52H2.2	194.475	-0.332351	0.101855	-3.26297	0.00110251	0.0111743
WBGene00015971	swsn-2.2	C18E3.2	1575.92	-0.162438	0.0498083	-3.26127	0.00110915	0.011234
WBGene00022028	Y65B4A.4	Y65B4A.4	9.01928	1.42965	0.438446	3.26073	0.00111126	0.0112478
WBGene00006620	svh-1	C07G1.1	9.79671	1.35301	0.414976	3.26046	0.00111231	0.0112508
WBGene00010113	F55D12.5	F55D12.5	1506.84	-0.179901	0.0551821	-3.26013	0.00111362	0.0112564
WBGene00020182	ugt-53	T03D3.1	100.292	0.822525	0.252348	3.25948	0.00111615	0.0112744
WBGene00014166	ZK945.4	ZK945.4	159.4	0.356327	0.109334	3.25907	0.00111779	0.0112834
WBGene00016492	C37A2.6	C37A2.6	40.767	0.698665	0.214392	3.25882	0.00111875	0.0112854
WBGene00219399	Y55F3AM.21	Y55F3AM.21	30.8836	0.920916	0.28268	3.2578	0.00112278	0.0113185
WBGene00007211	BE10.3	BE10.3	12.981	-1.82842	0.561337	-3.25726	0.00112495	0.0113327
WBGene00022148	ddx-27	Y71G12B.8	1834.91	-0.168833	0.0518424	-3.25665	0.00112735	0.0113493
WBGene00018891	F55F8.3	F55F8.3	1351.45	-0.236131	0.0725171	-3.25621	0.00112911	0.0113593
WBGene00021863	Y54F10BM.9	Y54F10BM.9	370.48	0.288644	0.0886644	3.25546	0.00113207	0.0113815
WBGene00008178	C48D1.5	C48D1.5	61.9731	0.735108	0.225924	3.25378	0.00113879	0.0114413
WBGene00044976	T26H2.10	T26H2.10	4.70026	-2.20664	0.678442	-3.25251	0.0011439	0.0114851
WBGene00018510	F46F11.7	F46F11.7	133.489	0.402055	0.123632	3.25202	0.00114587	0.0114971
WBGene00003218	mep-1	M04B2.1	4159.64	-0.15244	0.0468918	-3.25089	0.00115043	0.0115351
WBGene00012850	Y44A6C.1	Y44A6C.1	112.221	0.630951	0.194174	3.24941	0.00115647	0.0115724
WBGene00009546	fbxb-3	F38H4.2	10.2234	-1.51632	0.466644	-3.2494	0.00115647	0.0115724
WBGene00012990	sam-10	Y48C3A.8	1595.64	-0.237874	0.0731985	-3.24971	0.00115524	0.0115724
WBGene00003553	nas-37	C17G1.6	366.413	-0.282112	0.0868504	-3.24825	0.00116116	0.0116116
WBGene00018955	F56C11.3	F56C11.3	269.072	0.408719	0.125869	3.24718	0.00116555	0.0116477
WBGene00000884	cyn-8	D1009.2	380.493	-0.27649	0.0852947	-3.24159	0.00118866	0.0118635
WBGene00000465	cpg-1	C07G2.1	42859.7	0.193022	0.0595458	3.24157	0.00118873	0.0118635
WBGene00013238	trap-4	Y56A3A.21	4206.02	-0.131853	0.0406981	-3.23979	0.00119619	0.0119301
WBGene00015046	nlp-34	B0213.17	11.501	-3.68366	1.13719	-3.23926	0.00119841	0.0119442
WBGene00021417	nhr-236	Y38F2AL.5	6.70634	1.71196	0.528627	3.2385	0.00120162	0.0119682
WBGene00004810	skr-4	Y60A3A.18	133.513	0.542194	0.167485	3.23727	0.00120681	0.0120077
WBGene00009477	rbpl-1	F36F2.3	4033.06	-0.1544	0.0476986	-3.23699	0.00120798	0.0120077
WBGene00020601	T20B12.3	T20B12.3	911.581	-0.208686	0.0644655	-3.23718	0.00120719	0.0120077
WBGene00013435	Y66D12A.9	Y66D12A.9	776.735	-0.187153	0.0578425	-3.23556	0.00121406	0.0120601
WBGene00021754	hpo-29	Y50D7A.4	1922.03	-0.239807	0.0741347	-3.23474	0.00121752	0.0120864
WBGene00018101	math-27	F36H5.2	178.503	0.43397	0.13418	3.23423	0.00121972	0.0121002
WBGene00004815	skr-9	C52D10.7	52.9973	-0.813404	0.251627	-3.23257	0.00122681	0.0121626
WBGene00003401	mpk-1	F43C1.2	3023.99	-0.132826	0.0411073	-3.2312	0.00123271	0.0122129
WBGene00016360	C33G8.2	C33G8.2	168	-0.610805	0.189114	-3.22982	0.00123868	0.012264
WBGene00017659	F21C10.10	F21C10.10	275.338	-0.422115	0.130714	-3.22929	0.00124097	0.0122785
WBGene00007018	mdt-18	C55B7.9	443.646	-0.259725	0.0804867	-3.22693	0.00125125	0.0123721
WBGene00008419	wdr-23	D2030.9	1477.25	0.159525	0.0494496	3.226	0.00125534	0.0124043
WBGene00013699	Y106G6D.2	Y106G6D.2	34.5128	-0.809502	0.250961	-3.22561	0.00125705	0.012413
WBGene00003965	pdk-1	H42K12.1	216.446	-0.338797	0.105065	-3.22465	0.00126129	0.0124467
WBGene00019182	H10E21.1	H10E21.1	77.2552	0.728609	0.225986	3.22414	0.00126352	0.0124605
WBGene00020361	fbxc-19	T08E11.5	3.75213	-2.1665	0.67206	-3.22367	0.00126561	0.0124729
WBGene00012339	W07G4.5	W07G4.5	217.447	0.405272	0.125729	3.22338	0.0012669	0.0124774
WBGene00000018	abl-1	M79.1	350.12	-0.294141	0.0912933	-3.22194	0.00127328	0.0125238
WBGene00009476	F36F2.2	F36F2.2	101.751	0.548642	0.170275	3.22209	0.00127258	0.0125238
WBGene00006814	unc-82	B0496.3	236.69	-0.555123	0.172314	-3.22157	0.00127489	0.0125314
WBGene00011834	dvc-1	T19B10.6	1995.05	0.167357	0.0519769	3.21984	0.00128264	0.0125993
WBGene00019960	ztf-16	R08E3.4	50.0905	-0.743212	0.230869	-3.2192	0.00128549	0.012619
WBGene00004405	rop-1	C12D8.11	2610.55	0.1936	0.0601731	3.21739	0.00129365	0.0126908
WBGene00015791	bbln-1	C15C7.5	323.414	-0.318893	0.0992428	-3.21326	0.00131239	0.0128662
WBGene00019473	cyp-35A5	K07C6.5	46.739	0.956299	0.297681	3.2125	0.00131585	0.0128917
WBGene00016655	acbp-1	C44E4.6	1148.03	0.193381	0.0602377	3.2103	0.00132598	0.0129824
WBGene00004167	pqn-87	Y57A10A.18	10898.4	-0.134716	0.0419757	-3.20938	0.00133019	0.0130152
WBGene00000876	cyl-1	C52E4.6	1849.14	0.177431	0.0552966	3.20871	0.00133332	0.0130373
WBGene00008940	F18H3.4	F18H3.4	279.181	0.285034	0.0889331	3.20504	0.00135045	0.0131962
WBGene00019751	M03D4.4	M03D4.4	5.20359	-2.58967	0.808145	-3.20447	0.00135313	0.0132138
WBGene00019918	fbxc-36	R07C3.2	60.6813	-0.590481	0.184326	-3.20346	0.00135785	0.0132512
WBGene00003331	mir-238	K01F9.5	2.62364	3.13461	0.97893	3.20208	0.00136438	0.0133063
WBGene00010623	K07A12.5	K07A12.5	47.424	0.57135	0.178535	3.20021	0.00137327	0.0133842
WBGene00015587	lido-2	C08A9.7	27.1804	-0.863034	0.269706	-3.1999	0.00137474	0.0133899
WBGene00010142	F56A8.8	F56A8.8	26.916	-0.979297	0.306241	-3.1978	0.00138482	0.0134792
WBGene00004060	pmp-3	C54G10.3	1817.74	-0.168347	0.0527747	-3.18992	0.00142311	0.0138429
WBGene00013207	zipt-2.3	Y54G9A.4	28.9998	-1.01589	0.318512	-3.18948	0.00142531	0.0138554
WBGene00002024	hsp-43	C14F11.5	692.776	-0.27276	0.0855315	-3.189	0.00142764	0.013869
WBGene00015329	C02B10.4	C02B10.4	2256.13	-0.158925	0.0498456	-3.18834	0.00143093	0.013892
WBGene00009103	rtfo-1	F25B3.6	3542.36	-0.138368	0.0434074	-3.18766	0.00143429	0.0139156
WBGene00016935	ifta-1	C54G7.4	59.942	0.635017	0.199423	3.18427	0.00145122	0.0140707
WBGene00004182	prk-1	C06E8.3	248.61	0.305778	0.0960695	3.18288	0.00145816	0.0141289
WBGene00012866	afmd-2	Y45F10A.3	57.9309	0.629471	0.1978	3.18236	0.00146078	0.0141451
WBGene00008255	C51E3.10	C51E3.10	30.1842	0.861965	0.270901	3.18184	0.00146342	0.0141615
WBGene00020947	W02F12.2	W02F12.2	20.1925	0.986081	0.310047	3.18042	0.00147062	0.014222
WBGene00016308	C32B5.15	C32B5.15	2.7989	-2.54823	0.801323	-3.18003	0.00147261	0.0142229
WBGene00012982	jmjd-2	Y48B6A.11	856.871	-0.200144	0.0629358	-3.18013	0.00147211	0.0142229
WBGene00019921	fbxc-34	R07C3.5	3.57546	-2.40252	0.755783	-3.17885	0.00147859	0.0142715
WBGene00018452	F45D11.5	F45D11.5	4.71646	-2.40334	0.756093	-3.17863	0.00147975	0.0142734
WBGene00008934	F18C12.3	F18C12.3	926.653	-0.196905	0.0619554	-3.17817	0.00148208	0.0142868
WBGene00007336	C05C12.4	C05C12.4	198.366	0.35788	0.112644	3.17707	0.0014877	0.0143317
WBGene00018236	fbxb-71	F40F4.1	3.9991	-2.23878	0.704827	-3.17635	0.00149139	0.0143579
WBGene00021004	sftb-2	W03F9.10	3846.71	-0.116545	0.0366998	-3.17564	0.00149507	0.0143842
WBGene00012420	Y7A9D.1	Y7A9D.1	15.2167	-1.17775	0.371028	-3.17428	0.00150211	0.0144426
WBGene00010888	dlc-2	M18.2	97.7546	0.625161	0.197003	3.17335	0.00150689	0.0144793
WBGene00004425	rpl-13	C32E8.2	25466.8	-0.166333	0.052419	-3.17313	0.00150804	0.014481
WBGene00012316	ctps-1	W06H3.3	3298.11	-0.220713	0.0695696	-3.17254	0.0015111	0.0144918
WBGene00015025	mrpl-9	B0205.11	895.522	-0.172705	0.0544347	-3.1727	0.0015103	0.0144918
WBGene00016508	C37H5.5	C37H5.5	1570.07	-0.16627	0.0524494	-3.1701	0.00152389	0.0145772
WBGene00010935	M163.1	M163.1	132.052	0.506561	0.159778	3.17041	0.00152225	0.0145772
WBGene00021294	Y25C1A.7	Y25C1A.7	881.152	-0.172243	0.0543245	-3.17062	0.00152112	0.0145772
WBGene00194986	pigb-1	T27F7.4	335.4	-0.298791	0.094251	-3.17016	0.00152355	0.0145772
WBGene00001173	egl-4	F55A8.2	6414.12	-0.124943	0.0394203	-3.16951	0.00152694	0.014597
WBGene00017157	tyra-2	F01E11.5	19.1151	0.915587	0.288919	3.16901	0.00152962	0.0146133
WBGene00017160	F01F1.3	F01F1.3	74.462	0.511646	0.161503	3.16803	0.00153474	0.0146529
WBGene00021533	Y42G9A.3	Y42G9A.3	87.6109	0.625368	0.197424	3.16764	0.00153681	0.0146634
WBGene00020172	thoc-1	T02H6.2	703.342	-0.199259	0.0629136	-3.16718	0.00153924	0.0146678
WBGene00002238	kars-1	T02G5.9	9042.14	-0.127052	0.0401138	-3.16729	0.00153869	0.0146678
WBGene00000880	cyn-4	F59E10.2	1073.84	0.181757	0.0574041	3.16627	0.00154408	0.0147046
WBGene00009472	F36D3.7	F36D3.7	1.95871	4.12175	1.30319	3.16281	0.00156255	0.014871
WBGene00012460	dhps-1	Y17G7B.4	516.868	-0.191174	0.0604821	-3.16083	0.00157321	0.0149629
WBGene00009429	irg-5	F35E12.5	30.828	0.980375	0.310215	3.16031	0.00157601	0.0149801
WBGene00009088	F23D12.4	F23D12.4	9.34842	-1.47751	0.467654	-3.15941	0.00158088	0.0150168
WBGene00020611	txt-11	T20D4.5	8.44181	-2.30137	0.728571	-3.15875	0.00158447	0.0150414
WBGene00001580	gex-3	F28D1.10	2007.26	-0.19053	0.0603604	-3.15654	0.00159655	0.0151465
WBGene00018621	F48G7.10	F48G7.10	4.189	2.25994	0.716054	3.15611	0.0015989	0.0151525
WBGene00194643	C48D1.9	C48D1.9	5.35626	2.16322	0.685421	3.15605	0.00159921	0.0151525
WBGene00000412	cdr-1	F35E8.11	7.00705	1.79105	0.56754	3.15581	0.00160052	0.0151554
WBGene00006519	cox-6A	F54D8.2	2192.4	0.150274	0.0476307	3.15499	0.00160506	0.0151887
WBGene00002254	lbp-2	F40F4.2	2139.01	0.307213	0.097383	3.15469	0.00160669	0.0151928
WBGene00018730	F53A9.7	F53A9.7	14.8271	1.17657	0.372999	3.15436	0.00160852	0.0151928
WBGene00012920	alkb-7	Y46G5A.35	194.62	0.316351	0.100289	3.15441	0.00160822	0.0151928
WBGene00020757	ucr-2.3	T24C4.1	3278.68	-0.126932	0.0402592	-3.15286	0.00161681	0.0152614
WBGene00008027	scl-5	C39E9.2	47.2006	-0.926911	0.29404	-3.15233	0.00161974	0.0152795
WBGene00010666	K08E4.2	K08E4.2	181.287	0.346942	0.110117	3.15066	0.00162899	0.015357
WBGene00010484	dph-3	K01H12.1	176.085	0.324223	0.102943	3.14956	0.00163518	0.0154057
WBGene00016333	C32F10.8	C32F10.8	4367.3	-0.101725	0.0323045	-3.14895	0.0016386	0.0154185
WBGene00013736	gtf-2A2	Y111B2A.13	97.4998	0.432543	0.137355	3.1491	0.00163777	0.0154185
WBGene00004418	rpl-7	F53G12.10	29484.6	-0.161545	0.0513062	-3.14864	0.00164029	0.0154247
WBGene00044798	tbx-43	Y46E12A.4	6.84793	-1.68178	0.534246	-3.14796	0.00164416	0.0154514
WBGene00020386	dach-1	T09H2.1	32.3472	-1.18082	0.375441	-3.14516	0.00165998	0.0155799
WBGene00016506	abhd-5.1	C37H5.2	39.7573	0.790093	0.251223	3.14498	0.00166096	0.0155799
WBGene00010899	M28.8	M28.8	92.5014	-0.453451	0.144173	-3.1452	0.00165974	0.0155799
WBGene00017964	F31F7.1	F31F7.1	868.312	0.379059	0.120546	3.14451	0.00166365	0.0155954
WBGene00003904	pabp-2	C17E4.5	2188.52	-0.117347	0.0373714	-3.14002	0.00168937	0.0158267
WBGene00017993	cec-5	F32E10.6	3330.74	-0.118711	0.0378187	-3.13894	0.00169558	0.0158748
WBGene00015381	C03B1.13	C03B1.13	79.4227	0.522254	0.166475	3.13712	0.00170613	0.0159637
WBGene00015816	C16A11.3	C16A11.3	377.339	0.237871	0.0758365	3.13663	0.001709	0.0159778
WBGene00017007	D1007.10	D1007.10	296.308	0.318194	0.101449	3.1365	0.00170977	0.0159778
WBGene00009980	F53F1.2	F53F1.2	257.975	0.409219	0.130602	3.13333	0.00172836	0.0161314
WBGene00011291	R102.4	R102.4	300.939	-0.265933	0.0848709	-3.13339	0.00172802	0.0161314
WBGene00011538	T06E6.1	T06E6.1	915.027	-0.228215	0.072849	-3.13271	0.00173198	0.0161551
WBGene00016934	mboa-3	C54G7.2	478.462	-0.301473	0.0962396	-3.13252	0.0017331	0.0161555
WBGene00011321	fil-1	T01C3.4	5.03879	1.92463	0.614544	3.13181	0.00173733	0.0161848
WBGene00001514	xnd-1	C05D2.5	2787.84	-0.16057	0.0512924	-3.13049	0.00174514	0.0162474
WBGene00020726	T23C6.4	T23C6.4	100.868	-0.513625	0.164101	-3.12993	0.00174846	0.0162682
WBGene00017321	F09G8.7	F09G8.7	312.21	0.312496	0.0999127	3.12768	0.00176189	0.0163831
WBGene00219609	linc-7	T22E6.2	184.04	-0.536591	0.171671	-3.12569	0.00177387	0.0164842
WBGene00017317	attf-2	F09G2.9	6861.12	-0.116041	0.0371324	-3.12506	0.00177769	0.016489
WBGene00016265	trhr-1	C30F12.6	26.0174	0.852043	0.272645	3.1251	0.00177745	0.016489
WBGene00013540	cest-12	Y75B8A.3	99.7401	0.58686	0.187775	3.12533	0.00177603	0.016489
WBGene00006518	bckd-1B	F27D4.5	1809.51	-0.164064	0.0525088	-3.1245	0.00178109	0.0165104
WBGene00000770	cpb-1	C40H1.1	1240.65	-0.198736	0.063634	-3.12312	0.00178946	0.0165777
WBGene00013947	ZK228.4	ZK228.4	340.946	-0.343995	0.110159	-3.1227	0.00179203	0.0165912
WBGene00003587	ned-8	F45H11.2	1014.77	-0.185522	0.0594268	-3.12186	0.00179711	0.016628
WBGene00000239	bas-1	C05D2.4	283.362	-0.360437	0.115474	-3.12137	0.00180011	0.0166455
WBGene00018769	mnat-1	F53G2.7	1096.64	-0.209242	0.0670505	-3.12066	0.00180446	0.016668
WBGene00004959	spe-5	Y110A7A.12	182.812	0.341363	0.10939	3.12061	0.00180477	0.016668
WBGene00194815	Y43F8B.23	Y43F8B.23	4.43994	2.31414	0.742349	3.11732	0.00182506	0.016845
WBGene00020701	T22F7.1	T22F7.1	162.938	0.302446	0.0970285	3.11708	0.00182652	0.016848
WBGene00011827	T19A6.1	T19A6.1	1106.08	-0.139935	0.0448955	-3.1169	0.00182766	0.0168482
WBGene00013103	Y51H4A.7	Y51H4A.7	291.469	0.765095	0.245494	3.11656	0.00182975	0.0168511
WBGene00013958	nol-16	ZK265.6	1098.65	-0.185051	0.059378	-3.11648	0.00183022	0.0168511
WBGene00008607	F09B12.3	F09B12.3	467.114	-0.540063	0.173319	-3.11601	0.00183314	0.0168676
WBGene00011500	T05G5.5	T05G5.5	470.894	0.265321	0.0851717	3.11513	0.00183865	0.0169079
WBGene00013086	arrd-2	Y51B9A.4	50.7904	-0.704194	0.226097	-3.11456	0.00184219	0.0169301
WBGene00000103	akt-2	F28H6.1	142.47	0.427751	0.137394	3.11331	0.00185003	0.0169841
WBGene00001148	eat-20	H30A04.1	379.86	-0.230875	0.074161	-3.11317	0.00185092	0.0169841
WBGene00018204	F39F10.4	F39F10.4	13.6165	-1.1759	0.37773	-3.11308	0.00185147	0.0169841
WBGene00010795	M01A8.1	M01A8.1	17.3592	1.19888	0.385187	3.11245	0.0018554	0.0170098
WBGene00016697	cyp-33C2	C45H4.17	4.11913	1.98308	0.637585	3.1103	0.001869	0.0171135
WBGene00008138	C47D12.4	C47D12.4	9.2614	-1.36194	0.43787	-3.11037	0.00186851	0.0171135
WBGene00017237	pole-2	F08B4.5	969.744	-0.20451	0.0657592	-3.10998	0.00187101	0.0171214
WBGene00009106	acs-12	F25C8.4	132.857	0.389068	0.125186	3.10793	0.00188405	0.0172261
WBGene00006627	tsp-1	C02F5.8	5.22437	2.36722	0.7617	3.10782	0.00188475	0.0172261
WBGene00014732	F09F3.8	F09F3.8	8.12926	1.56937	0.505355	3.10549	0.00189966	0.0173518
WBGene00013391	Y62H9A.3	Y62H9A.3	1548	-0.213353	0.0687112	-3.10506	0.00190237	0.017366
WBGene00016343	cnnm-3	C33D12.2	100.687	-0.44624	0.1438	-3.10319	0.00191444	0.0174655
WBGene00017249	fbxb-108	F08D12.6	5.96399	-2.02823	0.653992	-3.1013	0.00192672	0.0175668
WBGene00015478	mapk-15	C05D10.2	34.9671	0.711831	0.229564	3.10079	0.00193004	0.0175864
WBGene00020970	W03A5.6	W03A5.6	325.326	-0.282954	0.0912635	-3.10041	0.00193253	0.0175983
WBGene00077781	F40E3.7	F40E3.7	14.4068	1.13178	0.365102	3.09989	0.00193595	0.0176188
WBGene00044578	K01A12.4	K01A12.4	7.73522	1.7388	0.561143	3.09868	0.00194383	0.017669
WBGene00003595	ngn-1	Y69A2AR.29	5.91919	-1.90545	0.61489	-3.09884	0.00194277	0.017669
WBGene00021719	fbxb-104	Y49F6B.7	10.5061	-1.552	0.500902	-3.09842	0.00194556	0.0176741
WBGene00044697	poml-4	K05F6.11	4.46392	2.19364	0.708099	3.09793	0.00194879	0.0176926
WBGene00022669	ZK177.1	ZK177.1	347.231	-0.263754	0.0852071	-3.09544	0.00196518	0.0178306
WBGene00021235	Y19D10B.6	Y19D10B.6	25.6425	-0.995153	0.321543	-3.09493	0.00196858	0.0178507
WBGene00022401	Y97E10AR.6	Y97E10AR.6	1913.65	0.133346	0.0431175	3.09263	0.00198391	0.0179788
WBGene00014947	Y71A12B.14	Y71A12B.14	63.7702	0.674903	0.218245	3.09241	0.00198538	0.0179813
WBGene00018021	F34D6.1	F34D6.1	11.4236	-1.33146	0.430619	-3.09198	0.00198828	0.0179966
WBGene00219217	C08F8.15	C08F8.15	7.52761	-1.48675	0.480889	-3.09167	0.00199034	0.0180044
WBGene00018403	F44A2.3	F44A2.3	88.9125	0.589727	0.190767	3.09134	0.00199254	0.0180134
WBGene00022813	ZK742.3	ZK742.3	109.475	0.477849	0.154594	3.09099	0.00199493	0.0180232
WBGene00002071	ile-2	T04G9.3	710.338	-0.186669	0.0603946	-3.09082	0.00199603	0.0180232
WBGene00021518	hpo-6	Y41D4B.16	147.525	0.713377	0.230834	3.09043	0.00199867	0.0180362
WBGene00020016	lipl-3	R11G11.14	2.58296	3.56746	1.15448	3.09011	0.0020008	0.0180446
WBGene00013683	zoo-1	Y105E8A.26	296.092	-0.259065	0.0838715	-3.08883	0.00200947	0.0181118
WBGene00018280	F41C6.7	F41C6.7	40.2521	0.737932	0.238946	3.08828	0.00201319	0.0181254
WBGene00015914	C17F4.8	C17F4.8	17.7267	-1.01452	0.328509	-3.08825	0.00201339	0.0181254
WBGene00013982	ZK512.1	ZK512.1	16.4602	-1.10457	0.35776	-3.08747	0.0020187	0.0181623
WBGene00012699	Y39B6A.41	Y39B6A.41	32.8633	-0.830733	0.269145	-3.08656	0.00202486	0.0182067
WBGene00003072	lrp-2	T21E3.3	1266.18	-0.303171	0.0982387	-3.08606	0.00202827	0.0182265
WBGene00011213	R10E8.8	R10E8.8	28.4278	0.88509	0.286848	3.08557	0.00203161	0.0182455
WBGene00011684	T10B10.8	T10B10.8	42.0351	0.690451	0.223803	3.08509	0.00203491	0.0182642
WBGene00006721	ubh-1	F46E10.8	222.619	0.274432	0.0889719	3.08447	0.00203912	0.0182911
WBGene00006698	uaf-2	Y116A8C.35	1705.27	-0.132479	0.0429612	-3.08368	0.00204454	0.0183287
WBGene00010055	F54D5.12	F54D5.12	2824.28	-0.253974	0.0823715	-3.08327	0.00204736	0.018343
WBGene00011383	T02E9.5	T02E9.5	22.4263	-1.22581	0.397689	-3.08233	0.00205386	0.0183902
WBGene00019219	H20J04.4	H20J04.4	407.496	-0.272337	0.0883614	-3.08208	0.00205561	0.0183949
WBGene00014172	clpp-1	ZK970.2	494.073	0.198489	0.0644235	3.08101	0.002063	0.01845
WBGene00016330	C32E12.4	C32E12.4	171.693	0.356404	0.115721	3.07984	0.00207111	0.0185115
WBGene00013802	Y116A8C.25	Y116A8C.25	12.2762	1.26293	0.410428	3.07711	0.00209015	0.0186705
WBGene00000882	cyn-6	F42G9.2	158.553	-0.460784	0.149788	-3.07625	0.00209625	0.0187139
WBGene00010492	meg-1	K02B9.1	4056.79	0.153641	0.0499507	3.07586	0.00209898	0.0187271
WBGene00015279	cest-5.1	C01B10.4	50.1879	0.568056	0.184776	3.0743	0.00210999	0.0188141
WBGene00009991	F53F4.8	F53F4.8	5.74298	1.81716	0.591153	3.07393	0.00211257	0.0188259
WBGene00003086	lst-4	Y37A1B.2	2734.43	-0.14524	0.0472551	-3.07353	0.00211545	0.0188404
WBGene00002116	ins-33	W09C5.4	7.11963	-1.76968	0.576105	-3.0718	0.00212774	0.0189386
WBGene00019645	swt-7	K11D12.5	326.477	0.317096	0.103279	3.07029	0.00213848	0.0190228
WBGene00006493	ivns-1	R09A8.3	1621.53	-0.24671	0.0803838	-3.06915	0.00214667	0.0190617
WBGene00012317	ztf-6	W06H12.1	372.018	-0.348096	0.113407	-3.06946	0.00214449	0.0190617
WBGene00008170	C48B4.7	C48B4.7	499.344	0.24824	0.080878	3.06932	0.00214547	0.0190617
WBGene00003729	nhx-1	B0395.1	29.8667	-0.81829	0.266652	-3.06875	0.00214956	0.0190761
WBGene00008105	C45B11.2	C45B11.2	4.62656	2.61692	0.853005	3.06788	0.00215583	0.0190978
WBGene00019420	fbxb-46	K05F6.9	9.45	-1.50088	0.489202	-3.06802	0.00215484	0.0190978
WBGene00006404	tag-10	C31C9.1	756.052	0.560795	0.182776	3.0682	0.0021535	0.0190978
WBGene00018265	nhr-182	F41B5.9	61.2002	0.561237	0.183041	3.06619	0.00216808	0.0191949
WBGene00011105	R07E3.4	R07E3.4	202.058	-0.593218	0.193547	-3.06499	0.00217681	0.0192608
WBGene00003622	nhr-23	C01H6.5	1009.04	-0.213577	0.0697297	-3.06293	0.0021918	0.0193821
WBGene00011006	ugt-47	R04B5.9	581.848	0.341817	0.111619	3.06237	0.00219594	0.0194072
WBGene00007932	zip-5	C34D1.5	44.078	0.673119	0.219893	3.06112	0.00220509	0.0194706
WBGene00008390	D1086.3	D1086.3	183.964	-0.653497	0.213501	-3.06086	0.00220702	0.0194706
WBGene00006621	try-3	C43G2.5	18.0944	0.976723	0.319091	3.06095	0.00220634	0.0194706
WBGene00020363	fbxa-3	T08E11.7	9.03131	1.38691	0.453379	3.05905	0.00222039	0.0195771
WBGene00008038	C40H1.2	C40H1.2	30.3259	0.752821	0.24627	3.05689	0.00223647	0.0197073
WBGene00013692	Y105E8B.7	Y105E8B.7	33.8208	0.716681	0.234513	3.05604	0.0022428	0.0197514
WBGene00019653	cest-31	K11G9.2	56.0886	0.572363	0.187347	3.05509	0.0022499	0.01979
WBGene00018898	F55F10.1	F55F10.1	4402.18	-0.341983	0.111941	-3.05503	0.00225034	0.01979
WBGene00003887	osm-7	T05D4.4	112.394	0.5375	0.175945	3.05493	0.00225114	0.01979
WBGene00001563	gei-6	C05C8.4	2775.53	-0.168634	0.0552127	-3.05426	0.0022562	0.0197995
WBGene00010822	M01G12.9	M01G12.9	96.8751	0.828729	0.271327	3.05436	0.00225541	0.0197995
WBGene00003931	pat-4	C29F9.7	319.597	-0.310486	0.101655	-3.05431	0.00225578	0.0197995
WBGene00017777	F25B5.6	F25B5.6	1767.37	-0.121462	0.0397708	-3.05405	0.00225777	0.0198018
WBGene00021551	edc-4	Y44E3A.6	1753.51	-0.181711	0.0595146	-3.05322	0.00226398	0.0198446
WBGene00015526	C06E1.11	C06E1.11	30.4148	0.836139	0.274032	3.05125	0.00227894	0.0199641
WBGene00021352	pcyt-2.1	Y37E3.11	1083.75	0.174364	0.0571546	3.05075	0.00228269	0.0199852
WBGene00016624	hrpl-1	C44B7.2	680.125	-0.175309	0.0574833	-3.04974	0.0022904	0.020041
WBGene00002074	ima-3	F32E10.4	6246.54	-0.1582	0.0518768	-3.04952	0.00229205	0.0200437
WBGene00006773	unc-37	W02D3.9	1659.53	-0.163707	0.0537188	-3.04748	0.00230771	0.0201578
WBGene00014904	Y49E10.26	Y49E10.26	80.986	0.427345	0.14023	3.04747	0.00230779	0.0201578
WBGene00044712	F22G12.8	F22G12.8	14.905	1.29007	0.423367	3.04718	0.00231001	0.0201655
WBGene00008169	C48B4.6	C48B4.6	329.255	0.240197	0.0788691	3.04552	0.00232279	0.0202652
WBGene00019399	K04F10.7	K04F10.7	791.54	-0.177467	0.0582749	-3.04534	0.00232416	0.0202654
WBGene00011663	T09F3.4	T09F3.4	182.017	0.315911	0.103846	3.04212	0.00234918	0.0204716
WBGene00017823	pals-34	F26D11.6	22.3672	0.867586	0.285249	3.0415	0.00235403	0.0204901
WBGene00001595	gld-1	T23G11.3	17797.5	-0.120642	0.0396643	-3.04159	0.00235333	0.0204901
WBGene00022306	hxk-3	Y77E11A.1	1134.55	0.119254	0.0392184	3.04076	0.00235978	0.0205282
WBGene00019813	ger-1	R01H2.5	175.601	0.448101	0.147399	3.04005	0.00236543	0.0205653
WBGene00023404	plr-1	Y47D3B.11	103.116	-0.432063	0.142159	-3.0393	0.00237132	0.0206046
WBGene00007825	C30H6.8	C30H6.8	295.113	0.2514	0.0827233	3.03904	0.00237334	0.0206102
WBGene00003096	lys-7	C02A12.4	533.644	-0.702527	0.231209	-3.03849	0.00237765	0.0206118
WBGene00000499	chk-2	Y60A3A.12	350.249	-0.351333	0.115621	-3.03868	0.00237619	0.0206118
WBGene00013100	zip-7	Y51H4A.4	14.5651	-1.00377	0.330338	-3.03861	0.00237676	0.0206118
WBGene00003680	nhr-90	ZK488.2	65.3272	0.491142	0.161685	3.03764	0.00238439	0.0206583
WBGene00012301	W06D11.3	W06D11.3	330.414	0.29435	0.0969089	3.03739	0.00238638	0.0206636
WBGene00013425	ceh-91	Y66A7A.5	439.894	0.241723	0.0795901	3.0371	0.00238869	0.0206716
WBGene00004408	rla-0	F25H2.10	37106.7	-0.133045	0.0438254	-3.03579	0.00239904	0.0207443
WBGene00016200	dpff-1	C28H8.9	1337.5	0.158269	0.0521361	3.03569	0.00239985	0.0207443
WBGene00017128	E04F6.9	E04F6.9	169.688	0.515739	0.169924	3.03512	0.00240442	0.0207717
WBGene00007726	C25F9.6	C25F9.6	3.93907	2.56051	0.843715	3.03481	0.0024069	0.0207812
WBGene00015551	adah-1	C06G3.5	563.884	-0.204533	0.0674177	-3.03381	0.00241486	0.0208379
WBGene00008677	F11A5.9	F11A5.9	534.359	0.466873	0.153932	3.03298	0.00242155	0.0208836
WBGene00022834	ZK973.8	ZK973.8	39.6598	0.795645	0.262397	3.03222	0.00242761	0.0209238
WBGene00020106	R151.1	R151.1	35.6888	0.655469	0.216249	3.03108	0.00243679	0.0209909
WBGene00007445	C08F8.3	C08F8.3	1815.85	0.165275	0.054553	3.02963	0.00244855	0.0210559
WBGene00020837	slc-36.2	T27A1.5	93.8834	-0.414745	0.136893	-3.02969	0.00244802	0.0210559
WBGene00010872	M05B5.4	M05B5.4	335.968	-0.282985	0.093405	-3.02965	0.00244834	0.0210559
WBGene00007516	gpx-5	C11E4.1	374.792	-0.425696	0.140555	-3.02867	0.0024563	0.0211104
WBGene00021249	Y22D7AL.11	Y22D7AL.11	47.1523	-0.705947	0.23312	-3.02826	0.00245968	0.0211245
WBGene00014016	ZK632.9	ZK632.9	3402.79	0.161938	0.053478	3.02812	0.00246076	0.0211245
WBGene00006448	glod-4	C16C10.10	597.078	0.206299	0.0681551	3.0269	0.00247072	0.0211978
WBGene00011852	clec-26	T20B3.12	14.3086	-1.34309	0.443752	-3.02667	0.00247267	0.0212024
WBGene00008852	ubql-1	F15C11.2	2804.2	0.0909771	0.0300624	3.02628	0.00247584	0.0212174
WBGene00022276	nlp-40	Y74C9A.2	1712.06	0.200675	0.0663234	3.02571	0.00248053	0.0212455
WBGene00015330	C02B10.5	C02B10.5	1102.2	-0.20719	0.0684872	-3.02523	0.00248442	0.0212666
WBGene00015075	B0238.11	B0238.11	2172.22	-0.130187	0.0430366	-3.02503	0.00248607	0.0212686
WBGene00016116	C25H3.7	C25H3.7	796.41	0.162192	0.0536424	3.02358	0.00249802	0.0213518
WBGene00003939	pax-3	F27E5.2	7.80101	-1.48401	0.490827	-3.02349	0.00249879	0.0213518
WBGene00006377	syp-3	F39H2.4	333.381	0.242405	0.080178	3.02333	0.00250007	0.0213518
WBGene00004143	pqn-59	R119.4	21108.5	-0.12676	0.0419315	-3.02302	0.00250266	0.0213618
WBGene00010972	R01H10.4	R01H10.4	60.1277	0.606201	0.200543	3.0228	0.00250445	0.0213649
WBGene00012015	T25B9.9	T25B9.9	4371.51	0.146653	0.048544	3.02103	0.0025192	0.0214785
WBGene00019732	M02D8.6	M02D8.6	29.065	0.746667	0.247213	3.02033	0.00252497	0.0215154
WBGene00017048	D2021.4	D2021.4	59.0834	0.526696	0.174407	3.01993	0.00252832	0.0215206
WBGene00009741	drr-1	F45H10.4	105.541	0.410597	0.135963	3.01992	0.00252846	0.0215206
WBGene00016603	met-1	C43E11.3	3191.37	-0.224463	0.0743491	-3.01904	0.0025358	0.0215708
WBGene00001627	gly-2	C55B7.2	94.1265	-0.414199	0.137217	-3.01857	0.00253973	0.021592
WBGene00000599	col-10	B0222.8	46.1361	-0.581031	0.19255	-3.01756	0.00254821	0.0216513
WBGene00010434	H40L08.3	H40L08.3	31.0431	0.680141	0.225407	3.01739	0.00254959	0.0216513
WBGene00015966			438.022	0.211078	0.0699835	3.01611	0.00256038	0.0217306
WBGene00001243	elo-5	F41H10.7	1846.57	0.350048	0.116137	3.01409	0.00257748	0.0218633
WBGene00020028	R12C12.8	R12C12.8	577.993	-0.224347	0.0744776	-3.01228	0.00259295	0.0219821
WBGene00015633	C09D4.2	C09D4.2	203.343	0.327649	0.108809	3.01123	0.00260193	0.0220458
WBGene00000093	agt-1	Y62E10A.5	310.829	0.258504	0.0858633	3.01065	0.0026069	0.0220754
WBGene00003613	nhr-14	T01B10.4	133.768	0.457571	0.152036	3.00962	0.00261573	0.0221377
WBGene00014159	arrd-4	ZK938.2	14.8141	-1.21113	0.402647	-3.00792	0.00263044	0.0222495
WBGene00001606	gln-5	F26D10.10	4920.44	0.167405	0.0556804	3.00653	0.00264246	0.0223261
WBGene00006352	sur-6	F26E4.1	4093.62	-0.13674	0.0454786	-3.00669	0.00264107	0.0223261
WBGene00015425	C04E6.11	C04E6.11	1433.94	-0.158498	0.0527321	-3.00572	0.00264949	0.022371
WBGene00009319	mccc-1	F32B6.2	3559.73	-0.112962	0.0375842	-3.00558	0.00265077	0.022371
WBGene00017979	F32B5.6	F32B5.6	389.006	-0.315356	0.104952	-3.00476	0.00265789	0.0224185
WBGene00010730	ensa-1	K10C3.2	2840.11	-0.135364	0.0450695	-3.00346	0.00266932	0.0225022
WBGene00013639	Y105C5A.15	Y105C5A.15	136.037	0.373117	0.124283	3.00215	0.00268077	0.022586
WBGene00003594	nft-1	Y56A3A.13	685.433	0.200471	0.0668211	3.00012	0.00269873	0.0227246
WBGene00007697	C24F3.2	C24F3.2	301.189	0.278079	0.0927034	2.99966	0.00270282	0.0227335
WBGene00006964	xrn-2	Y48B6A.3	2286.04	-0.148257	0.049423	-2.99975	0.00270202	0.0227335
WBGene00011893	T21C9.6	T21C9.6	365.746	0.31949	0.106536	2.99889	0.00270968	0.0227783
WBGene00010665	rml-1	K08E3.5	9930.84	0.10979	0.0366223	2.99789	0.00271856	0.0228402
WBGene00008583	ugt-65	F08G5.5	60.3536	-0.59023	0.196934	-2.99709	0.00272571	0.0228874
WBGene00004417	rpl-6	R151.3	21843.1	-0.147702	0.049291	-2.99654	0.00273065	0.0229161
WBGene00012780	Y42A5A.5	Y42A5A.5	52.9457	0.605668	0.202146	2.99619	0.00273372	0.022929
WBGene00016029	elf-1	C24A1.2	89.5578	-0.475692	0.158777	-2.99597	0.00273571	0.0229328
WBGene00008576	F08G2.4	F08G2.4	109.493	0.388821	0.129838	2.99468	0.00274736	0.0230176
WBGene00000509	cka-1	C28D4.2	994.231	0.132365	0.0442043	2.99439	0.00274999	0.0230267
WBGene00002845	let-711	F57B9.2	16986.4	-0.197039	0.065838	-2.99279	0.00276436	0.0231341
WBGene00004878	smf-3	Y69A2AR.4	23.6875	-0.862905	0.288398	-2.99206	0.00277098	0.0231766
WBGene00023415	F16C3.3	F16C3.3	19.0511	1.0509	0.35132	2.9913	0.00277791	0.0232216
WBGene00002827	let-653	C29E6.1	49.3149	-0.673547	0.225351	-2.98888	0.00279999	0.0233801
WBGene00045399	Y47G6A.33	Y47G6A.33	590.036	-0.35504	0.118781	-2.98903	0.00279869	0.0233801
WBGene00003978	pes-4	Y119D3B.17	177.493	0.307193	0.102814	2.98785	0.00280946	0.0234461
WBGene00009920	abts-1	F52B5.1	1817.33	-0.182256	0.0610193	-2.98686	0.00281861	0.0235093
WBGene00008976	plp-2	F20D1.4	6.5211	1.66554	0.557875	2.9855	0.00283115	0.0235921
WBGene00012887	Y45F10D.7	Y45F10D.7	939.098	-0.207726	0.0695798	-2.98544	0.00283168	0.0235921
WBGene00006512	abcf-1	F18E2.2	3564.77	-0.126068	0.0422539	-2.98359	0.00284888	0.0237222
WBGene00021470	tpxl-1	Y39G10AR.12	5647.23	-0.125127	0.041963	-2.98185	0.00286512	0.0238441
WBGene00022307	nadk-1	Y77E11A.2	204.135	0.532902	0.17883	2.97994	0.00288303	0.0239666
WBGene00007064	rga-9	2RSSE.1	222.596	-0.297371	0.0997856	-2.9801	0.00288152	0.0239666
WBGene00020629	T20F5.7	T20F5.7	1260.87	-0.132636	0.0445255	-2.97887	0.00289313	0.0240372
WBGene00018766	F53G2.1	F53G2.1	6.8734	-1.57025	0.527246	-2.97821	0.00289936	0.0240756
WBGene00012063	fbxb-1	T26H2.1	5.41307	-1.96649	0.660465	-2.97743	0.0029068	0.0241107
WBGene00015297	sco-1	C01F1.2	781.628	-0.183382	0.0615906	-2.97744	0.00290665	0.0241107
WBGene00008480	eif-2A	E04D5.1	7892.26	-0.0971236	0.0326266	-2.97683	0.00291247	0.0241443
WBGene00015344	nra-4	C02E11.1	3474.37	-0.130708	0.0439157	-2.97633	0.00291719	0.0241701
WBGene00015050	clec-51	B0218.6	180.243	-0.514108	0.172879	-2.97379	0.00294142	0.0243573
WBGene00022042	icd-2	Y65B4BR.5	13438.1	-0.153347	0.0515697	-2.9736	0.00294331	0.0243595
WBGene00004893	sms-2	F53H8.4	251.022	-0.287261	0.0966529	-2.97209	0.0029578	0.024466
WBGene00016452	C35D10.17	C35D10.17	166.848	0.302557	0.101867	2.97012	0.00297688	0.0246102
WBGene00003413	mrp-7	Y43F8C.12	4287.5	-0.148094	0.0498793	-2.96905	0.00298721	0.024682
WBGene00003796	npp-10	ZK328.5	7544.19	-0.16928	0.0570346	-2.96802	0.00299722	0.024751
WBGene00000184	arf-6	Y116A8C.12	705.918	-0.187104	0.0630504	-2.96753	0.00300199	0.0247767
WBGene00007751	C26G2.2	C26G2.2	159.12	-0.601225	0.202621	-2.96724	0.00300484	0.0247866
WBGene00007340	C05D12.2	C05D12.2	81.3219	0.518033	0.174731	2.96474	0.00302936	0.0249751
WBGene00000259	bpl-1	F13H8.10	840.292	0.179441	0.0605393	2.96404	0.00303632	0.0250188
WBGene00016425	C34H4.2	C34H4.2	137.211	1.10213	0.371882	2.96365	0.00304016	0.0250366
WBGene00014801	K08E5.1	K08E5.1	110.691	-0.4232	0.142821	-2.96314	0.00304515	0.0250639
WBGene00206414	F31D5.7	F31D5.7	4.53416	-2.05497	0.693747	-2.96213	0.00305515	0.0251324
WBGene00001008	dlk-1	F33E2.2	479.315	0.253823	0.0857926	2.95857	0.00309075	0.0254113
WBGene00017220	F07F6.8	F07F6.8	608.447	0.217353	0.073495	2.95739	0.00310255	0.0254748
WBGene00014244	ZK1307.1	ZK1307.1	274.271	0.43368	0.146648	2.95729	0.00310357	0.0254748
WBGene00021903			134.155	0.328803	0.111172	2.95761	0.00310033	0.0254748
WBGene00007833	oac-6	C31A11.5	81.4044	0.665271	0.225006	2.95667	0.00310976	0.0255116
WBGene00004400	rom-1	F26F4.3	170.648	0.288205	0.0974827	2.95648	0.00311174	0.0255139
WBGene00020296	rrp-8	T07A9.8	918.929	-0.151805	0.0513525	-2.95614	0.00311513	0.0255277
WBGene00003686	nhr-96	F44C8.11	33.565	0.680752	0.230314	2.95576	0.003119	0.0255455
WBGene00013347	nova-1	Y59A8B.10	2132.25	-0.16707	0.0565364	-2.95508	0.00312584	0.0255875
WBGene00018361	F42G8.10	F42G8.10	1653.72	-0.152919	0.0517738	-2.9536	0.00314094	0.025697
WBGene00015488	C05D11.13	C05D11.13	92.1129	0.429598	0.145578	2.95098	0.00316763	0.0259013
WBGene00003066	lpl-1	ZC410.7	1025.56	-0.160094	0.0542629	-2.95034	0.00317428	0.0259414
WBGene00010678	K08F4.3	K08F4.3	1229.37	0.186756	0.0633106	2.94983	0.00317946	0.025965
WBGene00010750	K10D11.6	K10D11.6	28.1818	0.804667	0.272794	2.94972	0.00318062	0.025965
WBGene00003374	mlk-1	K11D12.10	258.082	0.341524	0.115918	2.94626	0.0032164	0.0262053
WBGene00008378	ule-3	D1054.11	9085.36	0.177165	0.0601352	2.94611	0.00321793	0.0262053
WBGene00017690	ceh-60	F22A3.5	85.8935	0.483293	0.164048	2.94604	0.00321867	0.0262053
WBGene00011707	T11B7.2	T11B7.2	20.1641	-0.89101	0.302444	-2.94603	0.00321881	0.0262053
WBGene00018660	F52C6.3	F52C6.3	53.3552	0.584632	0.198435	2.94622	0.00321688	0.0262053
WBGene00013424	Y66A7A.4	Y66A7A.4	5.45909	1.7977	0.610479	2.94473	0.00323233	0.0263011
WBGene00023519	Y60A3A.24	Y60A3A.24	15.3118	1.01018	0.343302	2.94254	0.00325527	0.0264734
WBGene00010296	dgat-2	F59A1.10	259.857	-0.348263	0.118366	-2.94225	0.00325835	0.026484
WBGene00008495	F01D5.5	F01D5.5	23.4839	-1.12031	0.380845	-2.94164	0.00326479	0.026522
WBGene00014907	fbxa-117	Y51A2A.9	6.63545	1.68809	0.574006	2.9409	0.00327264	0.026557
WBGene00022369	Y92H12BR.3	Y92H12BR.3	4151.17	-0.136115	0.046282	-2.941	0.00327155	0.026557
WBGene00019006	spg-20	F57B10.9	354.296	0.228756	0.0777914	2.94063	0.00327543	0.0265652
WBGene00021344	rev-3	Y37B11A.2	566.231	0.255571	0.086917	2.9404	0.00327789	0.0265708
WBGene00004450	rpl-36	F37C12.4	11355.9	-0.240347	0.0817865	-2.93871	0.00329579	0.0267014
WBGene00017253	sdz-9	F08D12.10	18.8496	-1.21396	0.413268	-2.93747	0.00330902	0.0267941
WBGene00017485	F15E6.4	F15E6.4	122.58	-0.701689	0.238921	-2.93691	0.00331496	0.0268277
WBGene00000179	aqp-11	ZK525.2	329.828	-0.307231	0.104621	-2.9366	0.00331827	0.02684
WBGene00022485	fbxa-63	Y119D3B.7	18.9907	0.874114	0.297717	2.93606	0.00332413	0.0268729
WBGene00011147	R08D7.7	R08D7.7	59.7866	0.556503	0.189574	2.93554	0.00332968	0.0269033
WBGene00000073	add-2	F57F5.4	233.973	0.259537	0.0884763	2.93341	0.00335264	0.0270719
WBGene00016273	C30G12.1	C30G12.1	23.3905	0.873535	0.297803	2.93327	0.00335416	0.0270719
WBGene00006545	tbx-8	T07C4.2	8.88142	-1.57273	0.536363	-2.93221	0.00336556	0.0271492
WBGene00011756	ctg-2	T13H5.2	73.5103	0.6476	0.220893	2.93174	0.00337071	0.0271762
WBGene00021879	clec-83	Y54G2A.14	302.413	0.34784	0.118708	2.93022	0.00338718	0.0272942
WBGene00009488	oac-20	F36G9.12	62.0822	-0.761239	0.259807	-2.93002	0.00338942	0.0272976
WBGene00077539	Y52B11A.12	Y52B11A.12	5.94094	1.62869	0.555972	2.92944	0.00339574	0.0273338
WBGene00235267	Y77E11A.23	Y77E11A.23	11.911	-1.07425	0.366799	-2.92873	0.00340353	0.0273607
WBGene00016739	pitr-1	C48A7.2	3771.49	-0.185257	0.0632607	-2.92847	0.00340638	0.0273607
WBGene00017398	slc-17.6	F12B6.2	657.299	0.313641	0.107099	2.92852	0.00340582	0.0273607
WBGene00021847	Y54F10AL.1	Y54F10AL.1	840.724	-0.188002	0.0641924	-2.92872	0.0034036	0.0273607
WBGene00017954	F31E8.4	F31E8.4	174.236	-0.314858	0.107559	-2.92731	0.00341909	0.027448
WBGene00022586	ZC308.4	ZC308.4	1679.78	0.159472	0.054501	2.92603	0.00343315	0.0275461
WBGene00009434	F35E12.10	F35E12.10	611.645	-0.21659	0.0740632	-2.92439	0.00345128	0.0276755
WBGene00006939	wee-1.2	C01G12.4	26.5046	-0.796211	0.27228	-2.92424	0.00345298	0.0276755
WBGene00019203	ttr-47	H14N18.3	528.468	0.321906	0.110142	2.92265	0.00347072	0.0277999
WBGene00021237	crtc-1	Y20F4.2	163.328	0.35801	0.122501	2.92251	0.00347221	0.0277999
WBGene00002229	klp-19	Y43F4B.6	6842.56	-0.148495	0.0508236	-2.92177	0.00348044	0.0278509
WBGene00021595	Y46E12BL.2	Y46E12BL.2	1232.91	-0.222099	0.0760295	-2.92122	0.00348661	0.0278854
WBGene00015795	C15F1.2	C15F1.2	17.4532	0.926481	0.317237	2.92047	0.00349499	0.0279376
WBGene00043097	C02D5.4	C02D5.4	422.263	0.257705	0.0882484	2.92022	0.00349784	0.0279454
WBGene00004274	rab-11.1	F53G12.1	7103.45	0.110494	0.0378632	2.91823	0.00352024	0.0281093
WBGene00018343	F42A10.7	F42A10.7	105.925	-1.9493	0.668417	-2.91629	0.00354222	0.0282698
WBGene00013905	ugt-4	ZC455.5	108.307	0.617153	0.21164	2.91605	0.00354494	0.0282765
WBGene00016431	C35A11.4	C35A11.4	181.709	-0.453683	0.155685	-2.91411	0.00356701	0.0284374
WBGene00018969	F56D3.1	F56D3.1	8.68681	-1.73968	0.597166	-2.91322	0.00357717	0.0285032
WBGene00012443	Y15E3A.4	Y15E3A.4	131.253	-0.615322	0.211272	-2.91246	0.00358592	0.0285577
WBGene00018931	ugt-52	F56B3.7	18.8849	0.947275	0.325351	2.91155	0.00359637	0.0286257
WBGene00016080	C24H12.11	C24H12.11	4.72058	-1.86703	0.64129	-2.91137	0.00359846	0.0286272
WBGene00004509	rrf-2	M01G12.12	159.601	0.398283	0.136886	2.90961	0.00361881	0.0287737
WBGene00195085			823.365	-0.351289	0.120814	-2.9077	0.003641	0.0289349
WBGene00011712	T11F9.10	T11F9.10	5.40876	2.25749	0.776762	2.90629	0.00365746	0.0290503
WBGene00014811	M162.9	M162.9	119.847	0.420093	0.144598	2.90524	0.00366972	0.0291322
WBGene00019077	zipt-11	F59A3.4	1534.26	-0.145222	0.0500089	-2.90391	0.00368529	0.0292403
WBGene00009050	F22D6.2	F22D6.2	6142.64	0.118854	0.0409542	2.90212	0.00370645	0.0293926
WBGene00017796	F25G6.1	F25G6.1	117.813	0.398733	0.137406	2.90185	0.00370963	0.0294022
WBGene00018149	yju-2	F37C12.1	1070.31	0.165886	0.057199	2.90015	0.00372983	0.0295467
WBGene00017135	EEED8.4	EEED8.4	40.5384	-0.729165	0.25148	-2.89949	0.00373768	0.0295933
WBGene00018011	F33E11.3	F33E11.3	1892.85	-0.127075	0.043831	-2.8992	0.00374111	0.0296048
WBGene00009297	sdz-16	F31E9.4	12.6729	-1.095	0.377748	-2.89875	0.00374651	0.0296319
WBGene00013738	elpc-2	Y111B2A.17	1128.23	-0.142975	0.0493364	-2.89797	0.00375592	0.0296906
WBGene00004085	pph-4.1	Y75B8A.30	914.548	-0.151425	0.0522589	-2.8976	0.00376032	0.0297097
WBGene00044733	W08F4.13	W08F4.13	3.61667	-2.188	0.755272	-2.89697	0.00376788	0.0297498
WBGene00219313	C17E4.20	C17E4.20	471.923	-0.243734	0.0841377	-2.89684	0.00376937	0.0297498
WBGene00003596	ngp-1	T19A6.2	1949.41	-0.157665	0.054431	-2.8966	0.0037723	0.0297573
WBGene00020894	T28D9.1	T28D9.1	4193.47	-0.162484	0.0561193	-2.89534	0.00378753	0.0298616
WBGene00013726	Y106G6H.16	Y106G6H.16	130.343	-0.381544	0.13184	-2.89398	0.00380387	0.0299747
WBGene00001239	elo-1	F56H11.4	3918.97	0.147598	0.0510133	2.89333	0.0038118	0.0300214
WBGene00022113	Y71F9AL.8	Y71F9AL.8	324.26	0.248054	0.0857656	2.89223	0.00382519	0.030111
WBGene00020349	T08B2.11	T08B2.11	228.466	0.572062	0.197806	2.89204	0.00382746	0.0301131
WBGene00007499	C09H10.5	C09H10.5	701.588	0.184795	0.0639169	2.89118	0.00383797	0.03018
WBGene00010120	dot-1.4	F55G7.2	18.8796	-0.894439	0.309414	-2.89075	0.0038432	0.0302052
WBGene00017719	ldp-1	F22F7.1	4049.19	-0.142615	0.0493386	-2.89053	0.00384595	0.030211
WBGene00021819	Y53G8B.3	Y53G8B.3	19.4727	1.0214	0.353467	2.88966	0.00385654	0.0302783
WBGene00006537	tbb-2	C36E8.5	26770.2	-0.107667	0.0372658	-2.88917	0.00386263	0.0303102
WBGene00045397	Y54G2A.52	Y54G2A.52	47.1156	0.625431	0.216505	2.88876	0.00386759	0.0303332
WBGene00001310	end-1	F58E10.2	4.69328	-2.0478	0.709141	-2.88773	0.00388039	0.0304177
WBGene00012143	T28H10.2	T28H10.2	39.2161	0.688358	0.238433	2.887	0.0038893	0.0304716
WBGene00044236	C17E4.11	C17E4.11	151.254	0.33437	0.115833	2.88666	0.00389356	0.030489
WBGene00219374	C25A11.10	C25A11.10	189.244	0.314749	0.109057	2.8861	0.00390047	0.0305272
WBGene00011932	sptl-3	T22G5.5	1431.64	0.22288	0.0772633	2.88469	0.00391803	0.0306486
WBGene00009390	F35C5.1	F35C5.1	7.87774	1.3584	0.471083	2.88357	0.00393199	0.0307418
WBGene00008953	F19C6.4	F19C6.4	51.9282	-0.686529	0.23813	-2.883	0.00393904	0.0307808
WBGene00008130	fbxa-140	C47B2.1	87.2843	0.400928	0.139186	2.88052	0.0039702	0.0310081
WBGene00021487	comt-3	Y40B10A.2	108.795	0.606458	0.21062	2.87939	0.00398447	0.0310356
WBGene00011247	mrpl-49	R11D1.9	379.499	0.211606	0.0734933	2.87926	0.00398615	0.0310356
WBGene00022313	Y77E11A.12	Y77E11A.12	45.632	0.651755	0.226336	2.8796	0.00398184	0.0310356
WBGene00001058	dpf-5	R11E3.8	5209.76	0.118357	0.0410967	2.87996	0.00397731	0.0310356
WBGene00017252	sdz-10	F08D12.9	5.34279	-1.66399	0.577861	-2.87956	0.00398225	0.0310356
WBGene00010731	K10C3.4	K10C3.4	1705.67	-0.205247	0.0712806	-2.87943	0.00398397	0.0310356
WBGene00016076	C24H12.7	C24H12.7	2.98405	-3.25679	1.13137	-2.87862	0.00399422	0.0310823
WBGene00019847	R03G5.6	R03G5.6	68.101	0.511056	0.177658	2.87664	0.00401939	0.0312319
WBGene00004701	rsp-4	EEED8.7	2093.52	-0.15314	0.053236	-2.87662	0.00401965	0.0312319
WBGene00017304	nmad-1	F09F7.7	339.412	0.258735	0.0899445	2.87661	0.0040197	0.0312319
WBGene00044478	K06B9.6	K06B9.6	6.34717	1.58881	0.552376	2.87632	0.00402346	0.0312449
WBGene00012543	nkcc-1	Y37A1C.1	2249.99	-0.17914	0.0622923	-2.87581	0.00402997	0.031277
WBGene00021063	sbds-1	W06E11.4	1055.14	-0.145045	0.0504387	-2.87567	0.00403176	0.031277
WBGene00022413	Y102A11A.3	Y102A11A.3	731.659	0.225696	0.0785126	2.87464	0.00404483	0.031338
WBGene00020774	T24E12.5	T24E12.5	9.62281	1.7178	0.597573	2.87462	0.00404512	0.031338
WBGene00011886	T21B10.4	T21B10.4	1405.59	-0.145864	0.0507459	-2.8744	0.004048	0.031338
WBGene00010963	nduo-4	MTCE.25	2852.21	-0.309051	0.107516	-2.87446	0.00404718	0.031338
WBGene00010488	endu-1	K02A11.3	165.436	0.337024	0.117313	2.87286	0.00406776	0.0314747
WBGene00001607	gln-6	C28D4.3	13171.8	0.152979	0.053262	2.8722	0.00407626	0.0315242
WBGene00013392	Y62H9A.4	Y62H9A.4	1343.88	-0.185593	0.064625	-2.87185	0.00408081	0.0315431
WBGene00017510	nhr-178	F16B4.9	5.14258	1.73016	0.60255	2.87139	0.00408667	0.0315721
WBGene00004432	rpl-20	E04A4.8	13649.8	-0.146919	0.0511704	-2.87118	0.00408944	0.0315772
WBGene00022188	txdc-17	Y71H2AR.1	535.551	-0.18681	0.0650879	-2.87012	0.00410318	0.031667
WBGene00015009	B0041.5	B0041.5	1300.82	-0.127224	0.0443613	-2.8679	0.00413206	0.0318734
WBGene00017429	F13D11.4	F13D11.4	30.2102	0.821048	0.286402	2.86676	0.00414692	0.0319716
WBGene00011231	R11A5.3	R11A5.3	28.3877	-0.866027	0.302156	-2.86615	0.00415492	0.0320168
WBGene00004116	pqn-27	E01G4.4	1270.42	-0.17441	0.060867	-2.86544	0.00416436	0.0320731
WBGene00022036	Y65B4BL.4	Y65B4BL.4	879.151	-0.15911	0.0555312	-2.86524	0.00416687	0.0320759
WBGene00011608	T08D2.3	T08D2.3	184.229	0.324345	0.113214	2.86489	0.00417151	0.0320951
WBGene00018813	F54D11.3	F54D11.3	244.484	0.261712	0.091382	2.86394	0.00418414	0.0321758
WBGene00019971	ergo-1	R09A1.1	6913.93	-0.163279	0.0570406	-2.8625	0.00420312	0.0322835
WBGene00003561	ncr-1	F02E8.6	187.005	0.502384	0.175501	2.86257	0.00420226	0.0322835
WBGene00015988	lido-18	C18H2.1	37.5859	0.570805	0.199416	2.86239	0.00420461	0.0322835
WBGene00003410	mrp-4	F21G4.2	6921.83	-0.161457	0.0564153	-2.86193	0.00421076	0.0323141
WBGene00006504	kcc-1	R13A1.2	1934.83	0.126223	0.0441203	2.86087	0.00422475	0.0323938
WBGene00012464	arrd-7	Y17G7B.11	118.265	0.55568	0.194238	2.86082	0.00422546	0.0323938
WBGene00018225	nep-14	F40B5.1	68.1838	0.519481	0.181642	2.85991	0.0042376	0.0324594
WBGene00004194	prx-5	C34C6.6	180.71	0.347268	0.121429	2.85985	0.00423836	0.0324594
WBGene00220163	Y47D3A.35	Y47D3A.35	120.152	-0.390558	0.136624	-2.85864	0.00425464	0.0325675
WBGene00022166	Y71H2AM.1	Y71H2AM.1	761.931	0.137981	0.0482775	2.85809	0.00426201	0.0326072
WBGene00015943	tiar-1	C18A3.5	3409.2	-0.172353	0.0603181	-2.8574	0.00427132	0.0326617
WBGene00045410	E01G4.7	E01G4.7	70.7697	-0.482814	0.168981	-2.85721	0.00427378	0.0326639
WBGene00007730	C25G4.2	C25G4.2	352.751	0.228863	0.0801117	2.85679	0.00427942	0.0326903
WBGene00002069	ikb-1	C04F12.3	41.8745	0.68605	0.240191	2.85627	0.00428649	0.0327276
WBGene00017563	F18C5.10	F18C5.10	367.05	0.292891	0.102571	2.85549	0.00429708	0.0327918
WBGene00012149	VF13D12L.3	VF13D12L.3	1820.24	0.29456	0.10317	2.8551	0.00430239	0.0328156
WBGene00021079	W08A12.2	W08A12.2	57.1235	0.58366	0.204514	2.85389	0.00431878	0.0329238
WBGene00077553	C26C6.10	C26C6.10	5.06934	-1.813	0.635334	-2.85362	0.00432249	0.0329353
WBGene00012665	pph-5	Y39B6A.2	1120.49	-0.132378	0.0464279	-2.85127	0.00435448	0.0331622
WBGene00008743	F13D12.9	F13D12.9	23.7028	0.972939	0.341283	2.85083	0.00436055	0.0331916
WBGene00010433	H40L08.1	H40L08.1	459.634	0.194494	0.0682462	2.84989	0.0043735	0.0332732
WBGene00002497	let-268	F52H3.1	209.351	-0.336262	0.118007	-2.84951	0.00437864	0.0332954
WBGene00016587	C42C1.9	C42C1.9	14.8831	1.00658	0.353329	2.84885	0.00438771	0.0333475
WBGene00019535	tsen-34	K08D10.12	109.932	0.414114	0.145383	2.84843	0.00439354	0.033373
WBGene00004473	rps-4	Y43B11AR.4	27481.3	-0.134476	0.0472131	-2.84829	0.00439552	0.033373
WBGene00002075	imb-1	F28B3.8	2436.96	-0.184237	0.0647055	-2.84731	0.00440903	0.0334571
WBGene00015481	C05D11.1	C05D11.1	3318.98	-0.137272	0.0482137	-2.84716	0.00441107	0.0334571
WBGene00008863	F15D4.6	F15D4.6	6.43773	1.51984	0.533881	2.84677	0.00441652	0.0334815
WBGene00007402	ugt-60	C07A9.6	119.539	-0.522061	0.183417	-2.84632	0.00442283	0.0335124
WBGene00008563	F07H5.13	F07H5.13	28.3728	-0.830581	0.291879	-2.84563	0.00443234	0.0335675
WBGene00019207	fgt-1	H17B01.1	1476.97	0.193211	0.0679102	2.8451	0.00443975	0.0336066
WBGene00004419	rpl-7A	Y24D9A.4	15373	-0.154673	0.0543986	-2.84332	0.0044646	0.0337776
WBGene00015037	B0212.3	B0212.3	409.001	0.254827	0.0896305	2.84309	0.00446785	0.0337852
WBGene00004461	rpn-5	F10G7.8	5053.06	-0.0981741	0.0345812	-2.83894	0.00452631	0.03421
WBGene00013419	Y65A5A.2	Y65A5A.2	964.325	-0.155754	0.0548801	-2.83808	0.00453862	0.0342857
WBGene00001915	his-41	C50F4.5	193.308	0.36455	0.128499	2.83698	0.00455429	0.0343521
WBGene00011973	T23G11.10	T23G11.10	3.64175	2.50852	0.884199	2.83705	0.00455323	0.0343521
WBGene00006804	unc-71	Y37D8A.13	2268.07	-0.200486	0.0706646	-2.83716	0.00455174	0.0343521
WBGene00018442	sdz-18	F45C12.11	6.86812	-1.51292	0.533387	-2.83644	0.00456201	0.034393
WBGene00001821	ham-2	C07A12.1	25.8576	-0.744384	0.262587	-2.83481	0.00458523	0.0345506
WBGene00194641	F47G3.4	F47G3.4	39.0483	0.799061	0.282177	2.83177	0.00462909	0.0348461
WBGene00003793	npp-7	T19B4.2	8092.86	-0.161087	0.0568849	-2.83182	0.00462845	0.0348461
WBGene00009696	F44F1.4	F44F1.4	28.9033	-0.765579	0.270432	-2.83095	0.00464106	0.0349012
WBGene00017163	dnpp-1	F01F1.9	1664.65	-0.119228	0.0421147	-2.83102	0.00463995	0.0349012
WBGene00022559	fbxb-20	ZC204.9	11.1295	-1.391	0.491887	-2.82789	0.00468564	0.0352011
WBGene00008439	mfb-1	DY3.6	87.7728	0.456803	0.161529	2.828	0.00468405	0.0352011
WBGene00014219	ZK1098.2	ZK1098.2	1385.22	-0.161184	0.0570113	-2.82723	0.00469522	0.0352553
WBGene00001909	his-35	C50F4.13	607.362	0.207781	0.0735011	2.82691	0.00469989	0.0352581
WBGene00022060	dmd-9	Y67D8A.3	161.291	0.373467	0.132127	2.82657	0.004705	0.0352581
WBGene00010673	K08E7.5	K08E7.5	11.1225	1.27914	0.452508	2.82678	0.00470179	0.0352581
WBGene00006473	tag-124	E02H1.3	625.365	-0.174609	0.0617725	-2.82665	0.00470382	0.0352581
[truncated: 255 more rows]

## Sheet: N2R DEGs
WBGeneID	Gene	Sequence	baseMean	log2FoldChange	lfcSE	stat	pvalue	padj
WBGene00002263	lea-1	K08H10.1	9770.54	1.55312	0.111416	13.9398	3.63e-44	4.22e-40
WBGene00010953	clec-190	M199.4	135.75	2.07842	0.192688	10.7865	3.99e-27	2.32e-23
WBGene00022497	Y119D3B.21	Y119D3B.21	1403.54	0.99545	0.09482	10.4983	8.79e-26	3.41e-22
WBGene00000781	cpr-1	C52E4.1	5592.71	0.879378	0.08921	9.85739	6.37e-23	1.85e-19
WBGene00044998	M199.9	M199.9	42.0968	2.40542	0.281131	8.55623	1.17e-17	2.71e-14
WBGene00009898	dod-23	F49E12.2	857.17	0.761207	0.0902569	8.43378	3.35e-17	6.48e-14
WBGene00021263	Y22D7AR.10	Y22D7AR.10	202.344	0.941775	0.116609	8.07638	6.67e-16	1.11e-12
WBGene00004798	sip-1	F43D9.4	14715.5	0.592419	0.073616	8.04742	8.46e-16	1.23e-12
WBGene00010759	cysl-2	K10H10.2	396.883	-0.675063	0.0885927	-7.61985	2.54e-14	3.28e-11
WBGene00007283	clec-222	C03E10.6	321.464	0.827133	0.108797	7.60256	2.9e-14	3.37e-11
WBGene00003778	nnt-1	C15H9.1	44.5841	1.79481	0.23892	7.51219	5.81e-14	5.63e-11
WBGene00021898	Y54G2A.36	Y54G2A.36	383.664	1.29695	0.172461	7.52025	5.47e-14	5.63e-11
WBGene00020827	T26A8.4	T26A8.4	2382.85	-0.310696	0.0417594	-7.44014	1.01e-13	8.99e-11
WBGene00018701	pccb-1	F52E4.1	4047.72	0.366251	0.0502562	7.28768	3.15e-13	2.62e-10
WBGene00019744	M02H5.8	M02H5.8	137.116	1.40017	0.195549	7.16021	8.06e-13	6.24e-10
WBGene00015295	acl-12	C01C10.3	150.04	0.927729	0.130339	7.11781	1.1e-12	7.96e-10
WBGene00002024	hsp-43	C14F11.5	692.776	0.598209	0.0842249	7.10252	1.23e-12	8.37e-10
WBGene00022276	nlp-40	Y74C9A.2	1712.06	0.462144	0.0659552	7.00694	2.44e-12	1.57e-09
WBGene00004460	rpn-3	C30C11.2	6622.74	-0.227305	0.0328212	-6.92555	4.34e-12	2.66e-09
WBGene00019006	spg-20	F57B10.9	354.296	0.521402	0.0755009	6.90591	4.99e-12	2.9e-09
WBGene00007706			2050.59	-0.372461	0.0540238	-6.89438	5.41e-12	2.99e-09
WBGene00021779	Y51H7C.1	Y51H7C.1	427.324	0.859136	0.125074	6.869	6.47e-12	3.41e-09
WBGene00045265	K10C2.8	K10C2.8	193.12	-0.899241	0.13138	-6.8446	7.67e-12	3.87e-09
WBGene00013214	Y54G11A.3	Y54G11A.3	1950.85	-0.247317	0.0364971	-6.77633	1.23e-11	5.97e-09
WBGene00007885	ugt-21	C33A12.6	62.1458	-1.33388	0.197038	-6.76965	1.29e-11	6e-09
WBGene00021048	W05H9.1	W05H9.1	925.803	0.575334	0.0859454	6.69418	2.17e-11	9.33e-09
WBGene00000217	asp-4	R12H7.2	4873.8	0.365082	0.0545042	6.69824	2.11e-11	9.33e-09
WBGene00001501	ftn-2	D1037.3	1849.63	0.582938	0.0876421	6.65135	2.9e-11	1.21e-08
WBGene00018731	F53A9.8	F53A9.8	65.626	2.55734	0.385882	6.62726	3.42e-11	1.37e-08
WBGene00002272	lec-9	C16H3.2	770.188	0.487344	0.0738909	6.59546	4.24e-11	1.64e-08
WBGene00014253	ZK1320.3	ZK1320.3	845.185	0.549823	0.0840308	6.54311	6.03e-11	2.26e-08
WBGene00010238	F58B4.5	F58B4.5	280.989	-1.3535	0.207102	-6.53545	6.34e-11	2.3e-08
WBGene00013766	prmt-1	Y113G7B.17	9771.04	-0.317095	0.0488319	-6.4936	8.38e-11	2.95e-08
WBGene00020509	hex-1	T14F9.3	533.226	0.481868	0.074362	6.48003	9.17e-11	3.13e-08
WBGene00014666	C05D12.3	C05D12.3	545.79	0.792349	0.122817	6.45146	1.11e-10	3.68e-08
WBGene00010086	F55B11.4	F55B11.4	206.517	0.711455	0.112131	6.34483	2.23e-10	7.19e-08
WBGene00016134	C26B9.5	C26B9.5	564.761	0.431921	0.0687007	6.287	3.24e-10	1.02e-07
WBGene00010063	dhrs-4	F54F3.4	173.402	-0.857667	0.137779	-6.22492	4.82e-10	1.47e-07
WBGene00020218	T04G9.7	T04G9.7	1211.59	0.516019	0.0829579	6.22025	4.96e-10	1.48e-07
WBGene00013904	ugt-6	ZC455.4	50.6541	1.38335	0.222865	6.20711	5.4e-10	1.57e-07
WBGene00019097	F59B1.2	F59B1.2	1592.81	0.509706	0.0822818	6.19464	5.84e-10	1.66e-07
WBGene00016669	ilys-2	C45G7.2	10.4184	3.48487	0.563313	6.18638	6.16e-10	1.69e-07
WBGene00020757	ucr-2.3	T24C4.1	3278.68	-0.248339	0.0401567	-6.18425	6.24e-10	1.69e-07
WBGene00001497	fars-1	T08B2.9	3262.79	-0.248432	0.0406288	-6.11468	9.67e-10	2.55e-07
WBGene00003588	nex-1	ZC155.1	2400.17	0.29507	0.0483478	6.10306	1.04e-09	2.69e-07
WBGene00010049	F54D5.3	F54D5.3	956.768	0.492486	0.0807571	6.09836	1.07e-09	2.71e-07
WBGene00011423	ipla-7	T04B2.5	496.148	0.557736	0.0917164	6.08109	1.19e-09	2.95e-07
WBGene00018249	F40H3.1	F40H3.1	245.832	0.611065	0.101044	6.0475	1.47e-09	3.56e-07
WBGene00019895	aagr-2	R05F9.12	3757.19	0.38263	0.0633615	6.03884	1.55e-09	3.68e-07
WBGene00005002	spp-17	C54G6.5	4087.06	0.511357	0.0849958	6.01626	1.78e-09	4.15e-07
WBGene00015778	got-2.2	C14F11.1	2639.08	0.270047	0.0450179	5.99866	1.99e-09	4.45e-07
WBGene00009215	thn-2	F28D1.5	382.621	0.928473	0.154731	6.00057	1.97e-09	4.45e-07
WBGene00012683	asp-17	Y39B6A.24	86.2939	1.58286	0.268362	5.89822	3.67e-09	8.05e-07
WBGene00010901	M28.10	M28.10	323.826	0.581527	0.0986426	5.89529	3.74e-09	8.05e-07
WBGene00001387	far-3	F15B9.1	160.965	0.992492	0.168455	5.89172	3.82e-09	8.07e-07
WBGene00008514	mrpl-44	F02A9.4	5073.1	-0.179024	0.0304258	-5.88395	4.01e-09	8.31e-07
WBGene00005444	srh-237	T05E12.7	113.126	0.759906	0.129365	5.87413	4.25e-09	8.66e-07
WBGene00004771	sem-2	C32E12.5	151.154	-0.656307	0.112272	-5.84567	5.05e-09	1.01e-06
WBGene00007564	mrps-22	C14A4.14	1038.74	-0.301733	0.0516848	-5.83794	5.29e-09	1.04e-06
WBGene00016027	C23H5.8	C23H5.8	912.512	0.582096	0.100511	5.79135	6.98e-09	1.35e-06
WBGene00012407	Y7A5A.1	Y7A5A.1	993.561	0.597332	0.104536	5.7141	1.1e-08	2.1e-06
WBGene00014003	ZK593.3	ZK593.3	233.592	0.632649	0.110997	5.69969	1.2e-08	2.25e-06
WBGene00219316	F21A3.11	F21A3.11	165.807	0.818481	0.144644	5.65857	1.53e-08	2.79e-06
WBGene00003958	pcp-3	F23B2.11	699.707	0.80086	0.141559	5.65743	1.54e-08	2.79e-06
WBGene00010440	ttr-51	JC8.8	1566.16	0.450025	0.0797052	5.64612	1.64e-08	2.93e-06
WBGene00007296	arrd-25	C04C11.2	313.048	0.483052	0.0855952	5.64345	1.67e-08	2.93e-06
WBGene00016627	C44B7.5	C44B7.5	2579.72	0.330797	0.0586787	5.63742	1.73e-08	2.99e-06
WBGene00003243	mig-10	F10E9.6	237.25	0.505133	0.0898722	5.62057	1.9e-08	3.25e-06
WBGene00012251	clec-49	W04E12.6	214.046	1.03862	0.185076	5.61185	2e-08	3.37e-06
WBGene00002273	lec-10	W01A11.4	952.566	0.678238	0.121315	5.59071	2.26e-08	3.75e-06
WBGene00003928	pas-7	ZK945.2	3643.54	-0.189484	0.033997	-5.57356	2.5e-08	4.08e-06
WBGene00000789	cpz-2	M04G12.2	543.595	0.443938	0.0797578	5.56608	2.61e-08	4.2e-06
WBGene00017490	pud-2.1	F15E11.1	31.9393	-2.59035	0.466585	-5.55173	2.83e-08	4.5e-06
WBGene00001394	fat-2	W02A2.1	7460.61	0.47624	0.0858195	5.54933	2.87e-08	4.5e-06
WBGene00021921	rbm-39	Y55F3AM.3	2085.89	-0.274629	0.0497007	-5.52565	3.28e-08	5.08e-06
WBGene00019986	R09F10.1	R09F10.1	288.447	0.477255	0.0867093	5.50409	3.71e-08	5.65e-06
WBGene00004504	rpt-4	F23F1.8	4838.67	-0.231904	0.0421446	-5.50259	3.74e-08	5.65e-06
WBGene00010597	K06A4.7	K06A4.7	470.681	0.82609	0.150461	5.49041	4.01e-08	5.97e-06
WBGene00022642	lipl-5	ZK6.7	2153.52	1.12438	0.204889	5.48773	4.07e-08	5.99e-06
WBGene00017591	F19C7.1	F19C7.1	1358.24	0.6008	0.109531	5.48519	4.13e-08	6e-06
WBGene00001502	ftt-2	F52D10.3	3787.43	0.27554	0.050297	5.47827	4.29e-08	6.16e-06
WBGene00003539	nas-20	T11F9.3	323.481	-0.567974	0.103786	-5.47254	4.44e-08	6.29e-06
WBGene00009431	dct-17	F35E12.7	25.9147	2.20698	0.404429	5.45703	4.84e-08	6.78e-06
WBGene00018208	F39G3.3	F39G3.3	718.669	-0.329708	0.0604483	-5.45438	4.91e-08	6.8e-06
WBGene00044535	K11D12.13	K11D12.13	855.41	0.391569	0.0718923	5.4466	5.13e-08	6.85e-06
WBGene00013997	ZK550.3	ZK550.3	2842.93	-0.22256	0.0408759	-5.44478	5.19e-08	6.85e-06
WBGene00003925	pas-4	C36B1.4	3460.04	-0.185828	0.0341048	-5.44873	5.07e-08	6.85e-06
WBGene00012481	Y18D10A.11	Y18D10A.11	3641.31	-0.259318	0.0475976	-5.44813	5.09e-08	6.85e-06
WBGene00045038	ule-2	F13G11.3	1078.37	0.319799	0.0589341	5.42638	5.75e-08	7.51e-06
WBGene00003085	ccar-1	Y37A1B.1	9303.31	-0.221078	0.0410041	-5.39161	6.98e-08	9.01e-06
WBGene00020346	rbm-5	T08B2.5	2851.63	-0.237841	0.0442149	-5.37921	7.48e-08	9.51e-06
WBGene00001234	eif-6	C47B2.5	1858.93	-0.210077	0.0390623	-5.37799	7.53e-08	9.51e-06
WBGene00015823	C16B8.3	C16B8.3	372.08	0.521475	0.0971627	5.36702	8e-08	1e-05
WBGene00006539	tbb-6	T04H1.9	69.2793	1.84842	0.344943	5.35862	8.39e-08	1.04e-05
WBGene00015280	C01B10.6	C01B10.6	949.694	0.522685	0.0976546	5.35239	8.68e-08	1.05e-05
WBGene00009396	clec-65	F35C5.8	502.457	0.69019	0.128929	5.35327	8.64e-08	1.05e-05
WBGene00008378	ule-3	D1054.11	9085.36	0.31878	0.0599792	5.31485	1.07e-07	1.27e-05
WBGene00011190	swt-6	R10D12.9	99.9749	1.62077	0.304976	5.31442	1.07e-07	1.27e-05
WBGene00022401	Y97E10AR.6	Y97E10AR.6	1913.65	-0.230009	0.0433001	-5.31198	1.08e-07	1.27e-05
WBGene00009393	clec-62	F35C5.5	374.611	1.19203	0.225122	5.29502	1.19e-07	1.38e-05
WBGene00017098	mek-5	E02D9.1	3032.85	-0.225471	0.0426262	-5.28948	1.23e-07	1.41e-05
WBGene00018384	F43C11.7	F43C11.7	81.8575	0.877276	0.166194	5.27864	1.3e-07	1.47e-05
WBGene00004461	rpn-5	F10G7.8	5053.06	-0.180806	0.0342504	-5.27894	1.3e-07	1.47e-05
WBGene00020683	ribo-1	T22D1.4	6391.13	-0.177112	0.0337911	-5.24139	1.59e-07	1.78e-05
WBGene00000527	cle-1	C36B1.1	725.279	0.358181	0.0684036	5.23629	1.64e-07	1.81e-05
WBGene00007686	tomm-40	C18E9.6	2534.91	-0.25212	0.0483057	-5.21927	1.8e-07	1.97e-05
WBGene00010560	eif-2beta	K04G2.1	3191.46	-0.208421	0.0399602	-5.2157	1.83e-07	1.99e-05
WBGene00004995	spp-10	C28C12.7	2083.19	0.321794	0.0620655	5.18476	2.16e-07	2.33e-05
WBGene00019963	R08E5.3	R08E5.3	616.553	-0.695439	0.135017	-5.15075	2.59e-07	2.77e-05
WBGene00000877	cyn-1	Y49A3A.5	1700.4	-0.217116	0.042173	-5.14822	2.63e-07	2.78e-05
WBGene00000377	cct-1	T05C12.7	9498.1	-0.206558	0.0402502	-5.13187	2.87e-07	3e-05
WBGene00012875	Y45F10B.13	Y45F10B.13	320.735	0.703313	0.137782	5.10451	3.32e-07	3.41e-05
WBGene00018341	F42A10.5	F42A10.5	3869.54	-0.156633	0.0306764	-5.10598	3.29e-07	3.41e-05
WBGene00020404	T10B11.8	T10B11.8	670.772	-0.295456	0.058204	-5.07622	3.85e-07	3.92e-05
WBGene00015538	sams-3	C06E7.1	2350.34	-0.231017	0.045535	-5.07339	3.91e-07	3.95e-05
WBGene00017071	aagr-1	D2096.3	242.896	0.788828	0.155623	5.06885	4e-07	4.01e-05
WBGene00006608	tre-2	T05A12.2	1133.75	0.336205	0.0666253	5.0462	4.51e-07	4.48e-05
WBGene00004810	skr-4	Y60A3A.18	133.513	0.82191	0.16332	5.03251	4.84e-07	4.77e-05
WBGene00016555	math-20	C40D2.2	58.017	0.868488	0.172649	5.03036	4.9e-07	4.78e-05
WBGene00021466	eif-2gamma	Y39G10AR.8	5608.32	-0.236255	0.0469914	-5.02763	4.97e-07	4.81e-05
WBGene00000722	col-149	B0024.1	45.4167	1.51711	0.301935	5.02462	5.04e-07	4.84e-05
WBGene00011831	T19B10.2	T19B10.2	234.52	1.01777	0.202859	5.01712	5.25e-07	5e-05
WBGene00000535	cpi-1	K08B4.6	591.208	0.600166	0.119707	5.01362	5.34e-07	5.05e-05
WBGene00021236	pud-1.2	Y19D10B.7	36.6603	-2.45699	0.49135	-5.00048	5.72e-07	5.36e-05
WBGene00010150	F56D5.6	F56D5.6	182.668	0.59062	0.118595	4.98015	6.35e-07	5.91e-05
WBGene00015469	C05D2.8	C05D2.8	627.153	0.68825	0.138333	4.97532	6.51e-07	6.01e-05
WBGene00002216	klp-3	T09A5.2	159.263	0.548952	0.110402	4.97232	6.62e-07	6.05e-05
WBGene00008825	F14H3.6	F14H3.6	3693.74	0.235632	0.0475633	4.95407	7.27e-07	6.6e-05
WBGene00017727	F22H10.3	F22H10.3	645.734	0.591168	0.11981	4.93423	8.05e-07	7.23e-05
WBGene00013924	rad-23	ZK20.3	6248.11	-0.151109	0.0306311	-4.93318	8.09e-07	7.23e-05
WBGene00002174	itx-1	W03D8.6	473.552	0.553575	0.112382	4.92583	8.4e-07	7.45e-05
WBGene00011936	pgrn-1	T22H2.6	430.762	0.395884	0.0805954	4.912	9.02e-07	7.93e-05
WBGene00011571	ttr-46	T07C12.7	1274.22	0.370294	0.0754617	4.90705	9.25e-07	8.08e-05
WBGene00044737	ttr-45	JC8.14	700.018	0.453537	0.0924607	4.90519	9.33e-07	8.09e-05
WBGene00000785	cpr-5	W07B8.5	8767.53	-0.332319	0.0678669	-4.89662	9.75e-07	8.37e-05
WBGene00004501	rpt-1	C52E4.4	6490.38	-0.157811	0.0322538	-4.89277	9.94e-07	8.37e-05
WBGene00021872	clec-85	Y54G2A.6	229.957	0.825497	0.168653	4.89464	9.85e-07	8.37e-05
WBGene00011856	T20D3.2	T20D3.2	1681.09	0.472309	0.0965207	4.89334	9.91e-07	8.37e-05
WBGene00004463	rpn-7	F49C12.8	5699.93	-0.164665	0.0336831	-4.88865	1.02e-06	8.45e-05
WBGene00004505	rpt-5	F56H1.4	5650.77	-0.171259	0.0350366	-4.88801	1.02e-06	8.45e-05
WBGene00004189	pars-1	T20H4.3	4261.02	-0.253204	0.051836	-4.88471	1.04e-06	8.53e-05
WBGene00019978	hacd-1	R09B5.6	781.426	0.714046	0.146245	4.88252	1.05e-06	8.57e-05
WBGene00003233	mgl-2	F45H11.4	65.7354	0.859342	0.176205	4.87693	1.08e-06	8.75e-05
WBGene00044080	D1086.10	D1086.10	2358.74	0.324407	0.066541	4.8753	1.09e-06	8.77e-05
WBGene00009307	F32A11.1	F32A11.1	1841.03	-0.182494	0.0376906	-4.84191	1.29e-06	0.000103037
WBGene00002061	ife-3	B0348.6	6341.88	-0.237186	0.0489998	-4.84054	1.29e-06	0.000103037
WBGene00010989	R03D7.2	R03D7.2	474.58	-0.549101	0.1135	-4.8379	1.31e-06	0.000103706
WBGene00016534	C39D10.7	C39D10.7	17447.8	0.26669	0.0552545	4.82657	1.39e-06	0.00010904
WBGene00017881	asp-13	F28A12.4	2707.03	0.479262	0.0993882	4.82212	1.42e-06	0.000110755
WBGene00017082	DC2.5	DC2.5	110.402	-0.800974	0.166421	-4.81294	1.49e-06	0.000115192
WBGene00021879	clec-83	Y54G2A.14	302.413	0.574016	0.119325	4.81054	1.51e-06	0.000115813
WBGene00000786	cpr-6	C25B8.3	12732.7	0.273036	0.0567849	4.80825	1.52e-06	0.000116376
WBGene00016981	rpn-13	C56G2.7	3282.47	-0.199843	0.0415854	-4.80561	1.54e-06	0.000117152
WBGene00009394	clec-63	F35C5.6	7191.31	0.90489	0.188451	4.80173	1.57e-06	0.000118671
WBGene00009499	ent-6	F36H2.2	1156.78	-0.21209	0.0441986	-4.79857	1.6e-06	0.00011978
WBGene00003981	pes-8	F18G5.2	45.8069	1.02218	0.213912	4.77852	1.77e-06	0.000130355
WBGene00021895	clec-84	Y54G2A.33	240.144	0.655627	0.137199	4.77865	1.76e-06	0.000130355
WBGene00011112	R07E5.4	R07E5.4	153.761	0.922397	0.193061	4.77774	1.77e-06	0.000130355
WBGene00000395	cdh-3	ZK112.7	179.435	-0.529903	0.11097	-4.77518	1.8e-06	0.000131193
WBGene00003090	lys-1	Y22F5A.4	1836.41	0.549187	0.115197	4.76738	1.87e-06	0.000135521
WBGene00017500	pud-2.2	F15E11.14	59.0722	-2.66532	0.562128	-4.74148	2.12e-06	0.000153102
WBGene00020910	dgtr-1	W01A11.2	895.028	-0.303415	0.0641714	-4.7282	2.27e-06	0.000160472
WBGene00003844	odc-1	K11C4.4	346.741	0.67223	0.142157	4.72879	2.26e-06	0.000160472
WBGene00000522	clc-1	C09F12.1	157.542	0.831104	0.175715	4.72985	2.25e-06	0.000160472
WBGene00010539	ttr-2	K03H1.4	1734.58	0.261859	0.0554713	4.72062	2.35e-06	0.000165558
WBGene00020437	stt-3	T12A2.2	6834.16	-0.147423	0.0312797	-4.71306	2.44e-06	0.000170788
WBGene00015752	C14B9.2	C14B9.2	592.187	0.345825	0.0734874	4.70591	2.53e-06	0.000175823
WBGene00004988	spp-3	T08A9.7	1287.21	0.619485	0.131708	4.70347	2.56e-06	0.000176882
WBGene00022060	dmd-9	Y67D8A.3	161.291	0.592219	0.126156	4.69433	2.67e-06	0.000183886
WBGene00007458	ule-4	C08F11.11	4426.24	0.335195	0.0715208	4.68668	2.78e-06	0.000189761
WBGene00017499	pud-1.1	F15E11.13	40.8018	-2.74032	0.585287	-4.68201	2.84e-06	0.000193003
WBGene00020158	T02C5.1	T02C5.1	1136.54	0.343224	0.0733628	4.67845	2.89e-06	0.000195245
WBGene00003923	pas-2	D1054.2	4146.58	-0.166179	0.0355592	-4.67331	2.96e-06	0.000197892
WBGene00015025	mrpl-9	B0205.11	895.522	-0.255048	0.0545649	-4.6742	2.95e-06	0.000197892
WBGene00007103	crm-1	B0024.14	229.849	0.499578	0.107001	4.66893	3.03e-06	0.000199869
WBGene00010567	K04G2.9	K04G2.9	123.618	0.566007	0.121219	4.6693	3.02e-06	0.000199869
WBGene00004506	rpt-6	Y49E10.1	3100.28	-0.171956	0.0369034	-4.65964	3.17e-06	0.000207921
WBGene00019653	cest-31	K11G9.2	56.0886	0.869635	0.186866	4.65379	3.26e-06	0.000212702
WBGene00011735	hip-1	T12D8.8	6420.61	0.234506	0.0504719	4.64627	3.38e-06	0.000219374
WBGene00000971	dhs-7	E04F6.7	56.6844	0.95464	0.205894	4.63655	3.54e-06	0.000228658
WBGene00007536	daf-36	C12D8.5	258.351	0.600614	0.129713	4.63034	3.65e-06	0.00023304
WBGene00044468	Y69A2AL.2	Y69A2AL.2	108.167	1.01712	0.21961	4.63147	3.63e-06	0.00023304
WBGene00015828	math-14	C16C4.4	43.7949	1.10144	0.238881	4.61083	4.01e-06	0.000254622
WBGene00019351	lron-7	K03A1.2	1814.69	0.254179	0.0551584	4.60817	4.06e-06	0.000256503
WBGene00015400	cyp-35A2	C03G6.15	382.163	-0.848123	0.184451	-4.59809	4.26e-06	0.000267767
WBGene00010605	K06G5.1	K06G5.1	2318.8	0.493233	0.107373	4.59366	4.36e-06	0.000272054
WBGene00003924	pas-3	Y110A7A.14	4965.96	-0.183487	0.0399792	-4.58957	4.44e-06	0.000275953
WBGene00019510	nucl-1	K07H8.10	21843	-0.246187	0.0537121	-4.58345	4.57e-06	0.00028264
WBGene00010660	K08D8.6	K08D8.6	473.353	0.63043	0.137935	4.57048	4.87e-06	0.000299124
WBGene00022678	sar-1	ZK180.4	3798.39	-0.13217	0.0289471	-4.56593	4.97e-06	0.000302516
WBGene00010793	LLC1.2	LLC1.2	791.749	0.438443	0.0960253	4.56591	4.97e-06	0.000302516
WBGene00000122	aly-3	M18.7	3501.3	-0.14106	0.030924	-4.5615	5.08e-06	0.000307328
WBGene00022047	Y66H1A.5	Y66H1A.5	224.21	0.472643	0.103846	4.5514	5.33e-06	0.000320504
WBGene00009663	hda-5	F43G6.11	112.81	0.640008	0.140646	4.5505	5.35e-06	0.000320504
WBGene00019261	H34I24.2	H34I24.2	1074.43	0.45226	0.0994404	4.54806	5.41e-06	0.000322586
WBGene00021322	Y34B4A.6	Y34B4A.6	1265.1	0.529995	0.116683	4.5422	5.57e-06	0.000329992
WBGene00014108	ZK856.7	ZK856.7	64.1569	0.837444	0.184518	4.53856	5.66e-06	0.000330675
WBGene00001169	eef-1A.2	R03G5.1	3782.56	0.397193	0.0874995	4.53938	5.64e-06	0.000330675
WBGene00016210	C29F5.1	C29F5.1	310.436	0.555024	0.122255	4.53987	5.63e-06	0.000330675
WBGene00017501	pud-3	F15E11.15	19.6858	-4.52002	0.997124	-4.53306	5.81e-06	0.000337704
WBGene00007784	ruvb-1	C27H6.2	3381.37	-0.1978	0.043734	-4.5228	6.1e-06	0.000352741
WBGene00007054	scpl-1	B0379.4	1208.16	-0.214907	0.0475372	-4.52081	6.16e-06	0.000353731
WBGene00003214	mel-32	C05D11.11	9322.39	0.177481	0.0392646	4.52011	6.18e-06	0.000353731
WBGene00219275	Y39G10AR.32	Y39G10AR.32	438.355	-0.390194	0.0865246	-4.50963	6.49e-06	0.000369844
WBGene00007534	fubl-1	C12D8.1	4224.88	-0.221657	0.0491978	-4.50542	6.62e-06	0.000375414
WBGene00018203	F39F10.3	F39F10.3	80.2392	-0.609952	0.135447	-4.50326	6.69e-06	0.000375582
WBGene00017648	ddo-3	F20H11.5	2163.14	0.275563	0.0611808	4.50407	6.67e-06	0.000375582
WBGene00012361	mrpl-12	W09D10.3	858.618	-0.225181	0.0500868	-4.49582	6.93e-06	0.000387085
WBGene00010701	ent-2	K09A9.3	1167.81	0.272871	0.0608668	4.48309	7.36e-06	0.000408961
WBGene00001911	his-37	C50F4.7	499.466	0.404838	0.0905619	4.47029	7.81e-06	0.000432161
WBGene00001233	eif-3.K	T16G1.11	1493.6	-0.181438	0.0406253	-4.46613	7.96e-06	0.000438548
WBGene00020269	erfa-1	T05H4.6	5971.8	-0.192379	0.0431102	-4.46249	8.1e-06	0.000443967
WBGene00001578	ges-1	R12A1.4	451.076	0.416303	0.0933234	4.46087	8.16e-06	0.000445243
WBGene00006493	ivns-1	R09A8.3	1621.53	0.353484	0.0793044	4.45731	8.3e-06	0.000450573
WBGene00014138	clec-186	ZK896.7	536.516	0.436919	0.0980946	4.45405	8.43e-06	0.000455337
WBGene00020207	T04B8.5	T04B8.5	871.267	0.229847	0.0516918	4.44649	8.73e-06	0.000469489
WBGene00016957	atic-1	C55F2.1	534.026	0.677738	0.152578	4.44191	8.92e-06	0.000477368
WBGene00007352	cdc-48.1	C06A1.1	20043.9	-0.172867	0.0390441	-4.42748	9.53e-06	0.000508108
WBGene00008377	D1054.10	D1054.10	5343.92	0.272631	0.0616811	4.42002	9.87e-06	0.000523568
WBGene00018424	pgph-2	F44E7.2	693.256	0.503008	0.113834	4.41878	9.93e-06	0.000524184
WBGene00019932	R07C12.2	R07C12.2	74.2647	0.912961	0.206675	4.41738	9.99e-06	0.00052519
WBGene00003987	pes-23	F14B8.3	94.0964	0.584911	0.132492	4.4147	1.01e-05	0.000529343
WBGene00018636	oef-1	F49E8.2	1457.18	-0.227339	0.0517016	-4.39714	1.1e-05	0.000571441
WBGene00003564	ncs-2	F10G8.5	1316.64	0.396464	0.090185	4.39612	1.1e-05	0.000571588
WBGene00008194	C49C3.4	C49C3.4	1780.27	0.354228	0.0806794	4.39057	1.13e-05	0.000581179
WBGene00015608	math-3	C08F1.4	134.245	0.511064	0.116399	4.39063	1.13e-05	0.000581179
WBGene00044758	Y37H2A.12	Y37H2A.12	221.067	-0.40784	0.0929416	-4.38813	1.14e-05	0.000585135
WBGene00018971	clec-67	F56D6.2	23.6567	1.84198	0.420133	4.38428	1.16e-05	0.000592966
WBGene00006863	gyg-1	F56B6.4	341.946	0.618869	0.141344	4.37846	1.2e-05	0.000606369
WBGene00006915	vha-6	VW02B12L.1	2888.62	0.263223	0.0601682	4.37479	1.22e-05	0.000613993
WBGene00012668	Y39B6A.5	Y39B6A.5	59.1525	0.783073	0.179135	4.37141	1.23e-05	0.000620875
WBGene00010896	snu-13	M28.5	7444.53	-0.235415	0.0538833	-4.36899	1.25e-05	0.000625092
WBGene00002264	lec-1	W09H1.6	4625.17	0.220002	0.0504675	4.35929	1.3e-05	0.000650629
WBGene00017084	E01A2.1	E01A2.1	868.812	-0.275584	0.0632782	-4.35512	1.33e-05	0.000660313
WBGene00002064	iff-1	T05G5.10	11717	-0.241135	0.0555828	-4.33831	1.44e-05	0.000709842
WBGene00008595	clec-56	F08H9.7	364.201	0.481321	0.111068	4.33358	1.47e-05	0.000722198
WBGene00001744	gars-1	T10F2.1	4383.96	-0.178386	0.0412039	-4.32935	1.5e-05	0.000733108
WBGene00010659	K08D8.5	K08D8.5	82.1586	1.30325	0.301427	4.32359	1.54e-05	0.00074935
WBGene00004679	rars-1	F26F4.10	4089.04	-0.143369	0.0331778	-4.32122	1.55e-05	0.000754273
WBGene00002053	ifb-1	F10C1.2	1684.77	0.479166	0.111018	4.31611	1.59e-05	0.00076874
WBGene00012970	Y48A6B.9	Y48A6B.9	136.681	-0.592192	0.137356	-4.31136	1.62e-05	0.000782169
WBGene00002027	hsr-9	T05F1.6	10031.7	-0.198802	0.0461218	-4.31037	1.63e-05	0.000782439
WBGene00009397	clec-66	F35C5.9	128.328	0.807703	0.187441	4.3091	1.64e-05	0.000783726
WBGene00010050	F54D5.4	F54D5.4	624.602	0.630983	0.146524	4.30635	1.66e-05	0.000790275
WBGene00022867	ZK1240.2	ZK1240.2	66.6942	0.667218	0.155544	4.28959	1.79e-05	0.000848857
WBGene00016142	mrps-18C	C26E6.6	1731.87	-0.197757	0.0461122	-4.2886	1.8e-05	0.000849159
WBGene00044225	C38D4.10	C38D4.10	66.7819	-0.866523	0.202347	-4.28236	1.85e-05	0.000869807
WBGene00010627	nol-56	K07C5.4	7249.98	-0.222838	0.0520736	-4.2793	1.87e-05	0.000875212
WBGene00008344	C56A3.5	C56A3.5	947.058	-0.210976	0.0493028	-4.27919	1.88e-05	0.000875212
WBGene00012445	Y16B4A.2	Y16B4A.2	1537.66	0.484604	0.113337	4.27579	1.9e-05	0.000885111
WBGene00020156	T02B11.4	T02B11.4	17.7046	1.91029	0.447233	4.27134	1.94e-05	0.000899352
WBGene00012213	W02D9.7	W02D9.7	545.842	0.478275	0.112129	4.26539	2e-05	0.000920021
WBGene00008229	C50F4.1	C50F4.1	303.579	0.48681	0.114155	4.26445	2e-05	0.000920239
WBGene00009237	F28H7.3	F28H7.3	466.083	-0.484921	0.113816	-4.26058	2.04e-05	0.000932619
WBGene00016844	sucg-1	C50F7.4	3010.53	-0.145108	0.034191	-4.24403	2.2e-05	0.00100025
WBGene00019914	clec-150	R06B10.3	1953.29	0.631385	0.149194	4.23197	2.32e-05	0.0010513
WBGene00007254	C01H6.4	C01H6.4	106.119	0.581852	0.137721	4.22486	2.39e-05	0.00108085
WBGene00002001	hars-1	T11G6.1	2492.6	-0.170471	0.040359	-4.22386	2.4e-05	0.00108142
WBGene00004164	pqn-83	Y39E4B.3	1373.1	0.211675	0.0501459	4.22119	2.43e-05	0.00109011
WBGene00004462	rpn-6.1	F57B9.10	4121.03	-0.139124	0.032984	-4.21792	2.47e-05	0.00110176
WBGene00015389	scav-1	C03F11.3	402.494	0.4565	0.108302	4.21505	2.5e-05	0.00111161
WBGene00013394	ule-5	Y62H9A.6	5149.8	0.244428	0.0580407	4.21132	2.54e-05	0.00112579
WBGene00012122	T28C6.8	T28C6.8	124.495	0.498704	0.118466	4.20969	2.56e-05	0.00112965
WBGene00001498	fars-3	F22B5.9	2830.6	-0.202317	0.0481855	-4.19872	2.68e-05	0.0011813
WBGene00004990	spp-5	T08A9.9	2425.23	0.370395	0.0883208	4.19374	2.74e-05	0.00120298
WBGene00000567	cnx-1	ZK632.6	4219.26	-0.183485	0.0437768	-4.19138	2.77e-05	0.00121097
WBGene00023209	ZC513.7	ZC513.7	1410.22	0.303347	0.0724272	4.1883	2.81e-05	0.00122292
WBGene00011039	R05H5.4	R05H5.4	249.557	0.411066	0.0981842	4.18668	2.83e-05	0.00122708
WBGene00007565	clec-48	C14A6.1	537.962	0.86332	0.206306	4.18466	2.86e-05	0.00123344
WBGene00001250	elt-2	C33D3.1	176.003	0.576679	0.138056	4.17714	2.95e-05	0.00126089
WBGene00011010	R04D3.2	R04D3.2	894.04	0.29276	0.0700833	4.17731	2.95e-05	0.00126089
WBGene00021885	Y54G2A.20	Y54G2A.20	54.6362	1.16485	0.278829	4.17764	2.95e-05	0.00126089
WBGene00015713	C12D12.1	C12D12.1	999.881	0.513551	0.123185	4.16892	3.06e-05	0.00130241
WBGene00010749	K10D11.5	K10D11.5	113.934	0.664569	0.159642	4.16287	3.14e-05	0.00132771
WBGene00015101	rpia-1	B0280.3	1290.15	-0.208537	0.050091	-4.16316	3.14e-05	0.00132771
WBGene00011239	pges-2	R11A8.5	1815.61	-0.151521	0.0364149	-4.16097	3.17e-05	0.00132914
WBGene00000507	cit-1.1	F44B9.4	955.639	-0.184635	0.0443661	-4.16162	3.16e-05	0.00132914
WBGene00013867	ZC373.2	ZC373.2	2538.28	0.362919	0.0873523	4.15466	3.26e-05	0.00136059
WBGene00007142	ttr-18	B0334.1	363.375	0.643561	0.154926	4.15398	3.27e-05	0.00136059
WBGene00016943	acdh-1	C55B7.4	11372.4	0.382765	0.0921734	4.15266	3.29e-05	0.0013636
WBGene00002257	lbp-5	W02D3.7	155.394	0.661264	0.159284	4.15148	3.3e-05	0.00136575
WBGene00017075	nap-1	D2096.8	9891.57	-0.170979	0.0412072	-4.14926	3.34e-05	0.00136948
WBGene00013200	Y54E5A.5	Y54E5A.5	1035.87	-0.25143	0.0605967	-4.14924	3.34e-05	0.00136948
WBGene00003786	npa-1	VC5.3	5548.93	0.323754	0.0782054	4.13978	3.48e-05	0.00141712
WBGene00002076	imb-2	R06A4.4	5057.58	-0.159584	0.0385481	-4.13988	3.47e-05	0.00141712
WBGene00003943	pbo-4	K09C8.1	184.97	0.687986	0.166402	4.13448	3.56e-05	0.00144519
WBGene00006936	glp-4	Y87G2A.5	6704.69	-0.170287	0.0412369	-4.12949	3.64e-05	0.00147175
WBGene00004467	rpn-11	K07D4.3	3741.44	-0.201766	0.0489	-4.12608	3.69e-05	0.00148338
WBGene00011275	psf-1	R53.6	855.21	-0.243224	0.058937	-4.12685	3.68e-05	0.00148338
WBGene00017592	F19C7.2	F19C7.2	75.4085	0.71149	0.172581	4.12264	3.75e-05	0.00149912
WBGene00013931	clec-97	ZK39.6	177.417	-0.519695	0.126076	-4.12207	3.75e-05	0.00149912
WBGene00006610	tre-4	F15A2.2	70.2891	0.670976	0.162996	4.11653	3.85e-05	0.00151992
WBGene00008464	E02H4.6	E02H4.6	417.036	0.307999	0.07482	4.11653	3.85e-05	0.00151992
WBGene00007460	C08F11.13	C08F11.13	135.84	0.902185	0.21912	4.1173	3.83e-05	0.00151992
WBGene00021535	wht-7	Y42G9A.6	1164.25	-0.209726	0.0509963	-4.11258	3.91e-05	0.0015409
WBGene00010905	mrps-34	M88.2	699.087	-0.254134	0.0618289	-4.11028	3.95e-05	0.00155107
WBGene00018395	mtch-1	F43E2.7	3644.3	0.164359	0.0400033	4.10863	3.98e-05	0.00155691
WBGene00017460	bath-30	F14D2.12	724.571	-0.2232	0.0544003	-4.10292	4.08e-05	0.0015905
WBGene00001993	hpd-1	T21C12.2	1664.32	-0.413119	0.100878	-4.09521	4.22e-05	0.00163888
WBGene00011291	R102.4	R102.4	300.939	0.336615	0.0822873	4.09073	4.3e-05	0.00166534
WBGene00044107	F58G6.9	F58G6.9	446.414	-0.68494	0.16765	-4.08553	4.4e-05	0.00169738
WBGene00002269	lec-6	Y55B1AR.1	2580.83	0.430914	0.10554	4.08294	4.45e-05	0.00171075
WBGene00008944	F19B2.5	F19B2.5	274.603	-0.853929	0.209278	-4.08035	4.5e-05	0.00172419
WBGene00021005	ule-1	W03F11.1	2259.38	0.325232	0.079755	4.07788	4.54e-05	0.00173688
WBGene00004997	spp-12	T22G5.7	34.5154	1.25757	0.308473	4.07677	4.57e-05	0.00173952
WBGene00008948	F19B6.1	F19B6.1	3933.76	-0.132778	0.0325832	-4.07505	4.6e-05	0.00174665
WBGene00022462	Y110A7A.15	Y110A7A.15	1158.33	-0.191875	0.0471522	-4.06927	4.72e-05	0.00178476
WBGene00017127	E04F6.8	E04F6.8	181.586	0.584865	0.143886	4.06477	4.81e-05	0.00181358
WBGene00009796	F46G10.1	F46G10.1	271.687	0.731459	0.18047	4.05307	5.06e-05	0.00189619
WBGene00002137	inx-15	R12E2.9	235.273	0.352545	0.0869867	4.05286	5.06e-05	0.00189619
WBGene00017335	F10D2.10	F10D2.10	48.6585	0.789429	0.195402	4.04003	5.34e-05	0.00199655
WBGene00006465	fntb-1	F23B12.6	1494.6	-0.178163	0.0441711	-4.03347	5.5e-05	0.00204649
WBGene00012615	dct-16	Y38H6C.1	5992.44	0.3432	0.0851437	4.03083	5.56e-05	0.00206306
WBGene00015938	anat-1	C17H12.13	1610.76	-0.199136	0.0494491	-4.02709	5.65e-05	0.00208941
WBGene00014106	ZK856.5	ZK856.5	53.5003	0.876115	0.217622	4.02586	5.68e-05	0.00209374
WBGene00006438	nrfl-1	C01F6.6	854.918	0.279133	0.0693643	4.02416	5.72e-05	0.00210226
WBGene00009971	F53C11.1	F53C11.1	146.833	0.652996	0.162357	4.02198	5.77e-05	0.00210844
WBGene00019747	ipla-1	M03A1.6	2052.19	0.153865	0.0382507	4.02254	5.76e-05	0.00210844
WBGene00002238	kars-1	T02G5.9	9042.14	-0.160948	0.0400481	-4.01888	5.85e-05	0.00212971
WBGene00018951	F56C9.7	F56C9.7	725.799	0.425824	0.106235	4.00833	6.11e-05	0.00222009
WBGene00009319	mccc-1	F32B6.2	3559.73	-0.149592	0.0373287	-4.00744	6.14e-05	0.00222159
WBGene00000708	col-135	M199.5	1079.91	-0.563821	0.140881	-4.00211	6.28e-05	0.00226513
WBGene00021602	clec-205	Y46H3B.1	68.7734	0.792292	0.198024	4.00099	6.31e-05	0.00226882
WBGene00000784	cpr-4	F44C4.3	5853.34	0.730791	0.183003	3.99332	6.52e-05	0.00231669
WBGene00013139	Y53C12A.3	Y53C12A.3	689.434	-0.241608	0.0604812	-3.99477	6.48e-05	0.00231669
WBGene00011376	gla-3	T02E1.3	3346	-0.211461	0.0529562	-3.99313	6.52e-05	0.00231669
WBGene00013719	Y106G6H.6	Y106G6H.6	1739.43	-0.172026	0.0430721	-3.99391	6.5e-05	0.00231669
WBGene00014252	ZK1320.2	ZK1320.2	441.34	0.434136	0.108754	3.99189	6.55e-05	0.00232178
WBGene00001595	gld-1	T23G11.3	17797.5	-0.15809	0.039616	-3.99056	6.59e-05	0.00232773
WBGene00020389	T10B5.3	T10B5.3	1365.6	-0.175507	0.0440199	-3.98699	6.69e-05	0.00235589
WBGene00003253	mig-22	PAR2.4	2893.51	-0.136153	0.0342063	-3.98034	6.88e-05	0.00241549
WBGene00003415	mars-1	F58B3.5	5112.97	-0.13909	0.0349511	-3.97956	6.9e-05	0.00241612
WBGene00003458	msp-65	ZK354.1	37.5039	-5.63155	1.41601	-3.97706	6.98e-05	0.00243433
WBGene00011798	T16G1.4	T16G1.4	22.2162	-2.54169	0.639676	-3.9734	7.09e-05	0.00246459
WBGene00015547	ain-1	C06G1.4	1214.3	0.192538	0.0485446	3.96621	7.3e-05	0.00253257
WBGene00021088	W08E12.7	W08E12.7	15657	-0.146132	0.0368712	-3.96332	7.39e-05	0.00255582
WBGene00013393	Y62H9A.5	Y62H9A.5	4840.78	0.280659	0.070864	3.96052	7.48e-05	0.00257723
WBGene00004978	spg-7	Y47G6A.10	2408.05	-0.178467	0.0450685	-3.95991	7.5e-05	0.00257723
WBGene00002039	hum-6	T10H10.1	144.47	0.429789	0.108677	3.95472	7.66e-05	0.00262598
WBGene00002038	hum-5	T02C12.1	804.438	0.302969	0.0766416	3.95306	7.72e-05	0.00263651
WBGene00020393	T10B5.7	T10B5.7	460.7	0.320551	0.0811293	3.95111	7.78e-05	0.00265029
WBGene00002025	hsp-60	Y22D7AL.5	7055.15	-0.221604	0.0561035	-3.94991	7.82e-05	0.00265586
WBGene00013484	Y69H2.9	Y69H2.9	32.7996	1.3198	0.334391	3.94687	7.92e-05	0.00268198
WBGene00007615	set-31	C15H11.5	618.771	-0.2425	0.0615321	-3.94103	8.11e-05	0.00274014
WBGene00018984	F56F10.1	F56F10.1	684.092	0.384251	0.0975796	3.93782	8.22e-05	0.00276845
WBGene00011407	ppat-1	T04A8.5	132.964	0.593339	0.150702	3.93717	8.24e-05	0.00276845
WBGene00018350	ifo-1	F42C5.10	394.78	0.418592	0.106506	3.93023	8.49e-05	0.00281953
WBGene00017374	ttr-41	F10G7.11	614.482	0.389752	0.0991614	3.93048	8.48e-05	0.00281953
WBGene00012738	eif-3.J	Y40B1B.5	1624.15	-0.215643	0.0548472	-3.93171	8.43e-05	0.00281953
WBGene00008654	pfas-1	F10F2.2	614.887	0.518764	0.132001	3.93002	8.49e-05	0.00281953
WBGene00000088	aex-5	F32A7.6	200.111	0.485706	0.123784	3.92383	8.72e-05	0.00288474
WBGene00016061	hpo-15	C24G6.6	641.299	0.446614	0.114016	3.91711	8.96e-05	0.0029579
WBGene00002259	lbp-7	T22G5.2	75.8416	0.726561	0.185642	3.91378	9.09e-05	0.00299047
WBGene00001840	hel-1	C26D10.2	9024.19	-0.160835	0.0411369	-3.90974	9.24e-05	0.00302678
WBGene00003964	pdi-3	H06O01.1	12048.8	-0.12868	0.0329148	-3.9095	9.25e-05	0.00302678
WBGene00000772	cpb-3	B0414.5	3661.58	-0.215664	0.0552016	-3.90685	9.35e-05	0.00305158
WBGene00001566	acdh-13	C28C12.9	1059.37	-0.226492	0.058081	-3.89958	9.64e-05	0.00313582
WBGene00013541	lonp-2	Y75B8A.4	295.136	-0.469732	0.120536	-3.89703	9.74e-05	0.00316018
WBGene00014141	ZK899.2	ZK899.2	364.216	0.448587	0.115162	3.89529	9.81e-05	0.00317413
WBGene00020672	T22B7.3	T22B7.3	16.4495	1.3629	0.350618	3.88713	0.000101438	0.00326458
WBGene00016411	C34E10.10	C34E10.10	519.154	-0.266252	0.0684918	-3.88735	0.000101343	0.00326458
WBGene00009666	slc-25A42	F43G9.3	454.64	-0.288111	0.0741731	-3.88431	0.000102619	0.00328453
WBGene00013677	yars-1	Y105E8A.19	1791.57	-0.179194	0.0461329	-3.8843	0.000102624	0.00328453
WBGene00011011	R04D3.3	R04D3.3	3304.44	0.217061	0.0560066	3.87564	0.000106345	0.00339427
WBGene00000534	cpi-2	R01B10.1	1371.4	0.193752	0.0500164	3.87377	0.000107162	0.00340298
WBGene00019590	K09F6.7	K09F6.7	59.2731	0.66188	0.170866	3.87368	0.000107203	0.00340298
WBGene00012134	T28F3.8	T28F3.8	478.767	0.591624	0.152923	3.86878	0.000109383	0.00346271
WBGene00017201	grsp-4	F07C4.7	276.144	0.669765	0.173192	3.86718	0.000110101	0.00346943
WBGene00011102	R07E3.1	R07E3.1	484.146	0.331341	0.0856992	3.86632	0.000110489	0.00346943
WBGene00050914	T12B5.15	T12B5.15	155.158	-0.466424	0.120638	-3.86632	0.000110491	0.00346943
WBGene00009203	aptf-3	F28C6.2	1042.99	-0.192142	0.0498214	-3.85662	0.000114965	0.00360016
WBGene00020549	nmt-1	T17E9.2	2984.81	-0.170307	0.044224	-3.85101	0.00011763	0.00367372
WBGene00004143	pqn-59	R119.4	21108.5	-0.161149	0.0418653	-3.84923	0.00011849	0.00368233
WBGene00022114	Y71F9AL.9	Y71F9AL.9	5689.37	-0.118531	0.0307943	-3.84913	0.00011854	0.00368233
WBGene00006590	toc-1	ZC395.3	1296.33	-0.183674	0.0477935	-3.84307	0.000121506	0.00376442
WBGene00016864	C52A10.3	C52A10.3	40.7617	-0.737612	0.192389	-3.83396	0.000126099	0.00389632
WBGene00020516	T15B7.1	T15B7.1	775.922	0.547473	0.142877	3.83178	0.000127218	0.00392048
WBGene00016636	perm-2	C44B12.1	10614.1	0.144239	0.037678	3.8282	0.000129083	0.00396743
WBGene00003687	nhr-97	H27C11.1	735.419	0.389922	0.102018	3.82209	0.000132327	0.00404573
WBGene00006617	tars-1	C47D12.6	8051.36	-0.132071	0.0345546	-3.82211	0.000132315	0.00404573
WBGene00000215	asp-2	T18H9.2	7662.49	0.355191	0.0929754	3.82027	0.000133307	0.004065
WBGene00012825	Y43F8C.3	Y43F8C.3	94.8841	0.520364	0.13628	3.81835	0.000134347	0.00408599
WBGene00019565	cyp-35A3	K09D9.2	27.2034	-1.68969	0.442893	-3.81512	0.000136119	0.00412905
WBGene00006577	tlf-1	F39H11.2	1372.76	-0.165109	0.0433095	-3.81232	0.00013767	0.00416523
WBGene00017123	maoc-1	E04F6.3	783.085	-0.292196	0.0767551	-3.80686	0.000140741	0.00424707
WBGene00008341	ttr-44	C56A3.2	188.13	0.838399	0.220688	3.79902	0.000145272	0.00437245
WBGene00021325	Y34B4A.9	Y34B4A.9	826.628	0.417973	0.110063	3.79758	0.000146114	0.00438547
WBGene00013703	rbm-12	Y106G6D.7	1970.06	-0.218508	0.0575476	-3.797	0.000146459	0.00438547
WBGene00006926	vit-2	C42D8.2	371084	0.215887	0.0569062	3.79373	0.000148402	0.00443223
WBGene00021840	pign-1	Y54E10BR.1	637.545	-0.233626	0.0616822	-3.78758	0.000152122	0.00453167
WBGene00021402	Y38C1AA.12	Y38C1AA.12	459.778	-0.241761	0.0638558	-3.78605	0.000153064	0.00454807
WBGene00008533	F02E9.10	F02E9.10	945.497	-0.17942	0.0474453	-3.78162	0.00015581	0.00461785
WBGene00003951	pbs-5	K05C4.1	4747.73	-0.162284	0.0429226	-3.78084	0.000156299	0.00462055
WBGene00011181	R09H10.3	R09H10.3	190.34	0.451334	0.119403	3.77993	0.00015687	0.00462567
WBGene00002258	lbp-6	W02D3.5	2544.15	0.383437	0.101516	3.7771	0.000158668	0.00466685
WBGene00008936	papl-1	F18E2.1	694.28	0.348198	0.0922242	3.77557	0.000159644	0.00468371
WBGene00016145	C26E6.12	C26E6.12	636.982	-0.252855	0.0670128	-3.77324	0.000161141	0.00471571
WBGene00008486	ugt-44	F01D4.2	379.567	0.832586	0.220947	3.76826	0.000164388	0.00479865
WBGene00017777	F25B5.6	F25B5.6	1767.37	-0.147317	0.0391207	-3.76571	0.000166077	0.00483579
WBGene00020952	kel-8	W02G9.2	576.536	0.480818	0.127746	3.76386	0.000167312	0.00485958
WBGene00000373	cyp-14A5	F08F3.7	113.782	-0.827005	0.219846	-3.76174	0.000168735	0.00488419
WBGene00006497	tag-151	F10G7.1	2642.06	-0.178247	0.0473892	-3.76135	0.000169	0.00488419
WBGene00015497	nhr-76	C05G6.1	147.748	0.429534	0.114278	3.75869	0.000170807	0.00492415
WBGene00004422	rpl-11.1	T22F3.4	20110.4	-0.199937	0.053214	-3.75722	0.000171813	0.0049409
WBGene00008547	F07A11.4	F07A11.4	241.322	0.455758	0.121374	3.75498	0.000173353	0.00497288
WBGene00014179	ZK1010.5	ZK1010.5	16.674	-2.8036	0.747438	-3.75095	0.000176166	0.00504113
WBGene00000118	alh-12	Y69F12A.2	487.743	0.297827	0.0794523	3.74851	0.00017789	0.00507795
WBGene00011487	T05E12.6	T05E12.6	1693.79	0.572889	0.152912	3.74651	0.000179308	0.0051059
WBGene00003927	pas-6	CD4.6	4221.51	-0.16829	0.0449545	-3.74357	0.000181427	0.00512852
WBGene00018375	F43C9.1	F43C9.1	23.7453	1.39002	0.3712	3.74467	0.000180631	0.00512852
WBGene00001559	gei-1	F45H7.2	214.98	0.443849	0.118558	3.74372	0.000181314	0.00512852
WBGene00009432	cld-9	F35E12.8	63.4379	0.68324	0.182683	3.74004	0.000183991	0.00518838
WBGene00011195	sao-1	R10D12.14	4810.8	-0.158554	0.0424366	-3.73627	0.000186772	0.00525403
WBGene00016412	mrps-26	C34E10.11	1193.8	-0.168599	0.0451818	-3.73156	0.000190296	0.00534025
WBGene00015181	B0416.5	B0416.5	1817.18	0.162796	0.043637	3.73069	0.000190958	0.00534589
WBGene00002191	kin-3	B0205.7	4058.38	-0.116275	0.0312085	-3.72576	0.000194728	0.00543834
WBGene00018100	math-26	F36H5.1	225.014	0.397874	0.106886	3.72241	0.000197329	0.00549775
WBGene00000183	arf-5	F57H12.1	4950.74	-0.124267	0.0333924	-3.7214	0.000198121	0.00550661
WBGene00006463	nduf-2.2	T26A5.3	2373.73	-0.17603	0.0473868	-3.71475	0.000203406	0.00564003
WBGene00019593	K09F6.10	K09F6.10	64.5908	0.581133	0.156477	3.71387	0.000204115	0.00564621
WBGene00021276	Y23H5B.5	Y23H5B.5	1577.39	-0.24017	0.0646951	-3.71233	0.000205359	0.00566714
WBGene00007808	best-7	C29F4.2	213.204	0.707458	0.190743	3.70897	0.000208108	0.00572938
WBGene00016594	C42D4.1	C42D4.1	2630.69	0.459489	0.123954	3.70693	0.00020979	0.00574078
WBGene00011788	hal-3	T15H9.2	526.297	-0.272757	0.0735856	-3.70667	0.000210004	0.00574078
WBGene00012462	Y17G7B.8	Y17G7B.8	103.589	0.631358	0.170317	3.70696	0.00020976	0.00574078
WBGene00013481	Y69H2.3	Y69H2.3	2655.5	0.33827	0.091355	3.7028	0.00021323	0.00580528
WBGene00007685	C18E9.5	C18E9.5	250.861	0.441869	0.119339	3.70265	0.000213363	0.00580528
WBGene00004989	spp-4	T08A9.8	223.041	0.433301	0.117145	3.69885	0.000216575	0.0058789
WBGene00009213	thn-1	F28D1.3	26.2465	1.06863	0.289108	3.69629	0.000218769	0.00592462
WBGene00001915	his-41	C50F4.5	193.308	0.483161	0.130792	3.69412	0.000220654	0.00594793
WBGene00001229	eif-3.F	D2013.7	2532.28	-0.132409	0.0358407	-3.69437	0.000220431	0.00594793
WBGene00022244	Y73B6BL.23	Y73B6BL.23	1507.05	-0.17142	0.0464278	-3.69217	0.000222345	0.00597963
WBGene00000150	apm-1	F55A12.7	267.28	0.324119	0.0878567	3.68918	0.000224976	0.00603642
WBGene00045245	ttr-34	F09A5.9	75.2565	0.620068	0.168133	3.68797	0.000226054	0.00605136
WBGene00001403	fbl-1	F56H11.1	253.541	0.413867	0.112266	3.68647	0.000227383	0.00605903
WBGene00012782	Y43C5A.2	Y43C5A.2	676.909	0.45143	0.122453	3.68657	0.000227301	0.00605903
WBGene00015623	C09B8.4	C09B8.4	154.492	-0.778307	0.211247	-3.68434	0.000229294	0.0060682
WBGene00015278	C01B10.3	C01B10.3	138.496	0.519118	0.140878	3.68488	0.00022881	0.0060682
WBGene00006385	taf-4	R119.6	1052.61	-0.182089	0.0494108	-3.68521	0.000228511	0.0060682
WBGene00011222	R10H10.3	R10H10.3	683.894	0.403683	0.109597	3.68335	0.000230191	0.0060781
WBGene00012714	abce-1	Y39E4B.1	3628.05	-0.165515	0.0449459	-3.68253	0.000230931	0.00608381
WBGene00017864	pcca-1	F27D9.5	3305.94	0.177191	0.0481391	3.68081	0.000232491	0.0061024
WBGene00003009	lin-23	K10B2.1	3167.7	-0.154829	0.0420664	-3.6806	0.000232688	0.0061024
WBGene00010781	K11H3.4	K11H3.4	647.335	-0.22098	0.0600799	-3.6781	0.00023498	0.00614865
WBGene00017796	F25G6.1	F25G6.1	117.813	0.490711	0.133541	3.67461	0.000238211	0.00621223
WBGene00011232	pck-2	R11A5.4	9587.41	0.254726	0.0693259	3.67432	0.000238479	0.00621223
WBGene00006574	tin-13	DY3.1	966.33	-0.219355	0.0597161	-3.67329	0.000239445	0.00622343
WBGene00018953	F56C9.10	F56C9.10	6497.23	-0.146404	0.0398638	-3.6726	0.000240097	0.00622645
WBGene00013035	Y49E10.16	Y49E10.16	268.479	0.368669	0.100421	3.67124	0.000241372	0.00624558
WBGene00008390	D1086.3	D1086.3	183.964	0.764841	0.208572	3.66704	0.000245378	0.0063351
WBGene00022261	clec-210	Y73C8C.2	24.4751	-1.81974	0.496342	-3.66631	0.000246074	0.00633899
WBGene00045394	ZK813.7	ZK813.7	2656.21	0.291139	0.0794373	3.66502	0.000247323	0.00635393
WBGene00006584	tni-1	F42E11.4	227.113	0.579552	0.15815	3.66458	0.000247747	0.00635393
WBGene00008913			521.094	0.32477	0.0886729	3.66256	0.000249705	0.00636201
WBGene00021943	Y55F3BR.6	Y55F3BR.6	350.798	0.419935	0.114634	3.66325	0.000249035	0.00636201
WBGene00007867	C32H11.4	C32H11.4	37.4976	1.08806	0.297075	3.66256	0.000249704	0.00636201
WBGene00017979	F32B5.6	F32B5.6	389.006	0.382606	0.104514	3.6608	0.000251434	0.00639203
WBGene00017085	E01A2.2	E01A2.2	5543.3	-0.140465	0.0383962	-3.6583	0.000253891	0.0064404
WBGene00016719	math-24	C46F9.3	41.1819	0.823403	0.225378	3.65343	0.000258758	0.00654397
WBGene00006508	tns-1	M01E11.7	529.927	0.291615	0.0798268	3.65309	0.0002591	0.00654397
WBGene00001430	fkb-5	C50F2.6	281.55	0.489104	0.133955	3.65126	0.000260961	0.00657668
WBGene00011274	R53.5	R53.5	652.675	0.25729	0.0705266	3.64813	0.000264158	0.00662797
WBGene00012212	W02D9.6	W02D9.6	177.26	0.612248	0.16785	3.64759	0.000264708	0.00662797
WBGene00000268	bre-3	B0464.4	1481.85	-0.196617	0.053903	-3.64761	0.000264686	0.00662797
WBGene00016115	mdt-26	C25H3.6	2150.48	-0.230387	0.0631828	-3.64635	0.000265991	0.00664577
WBGene00009626	F42A8.1	F42A8.1	545.431	0.54613	0.149824	3.64515	0.000267234	0.00666251
WBGene00013001	noa-1	Y48E1B.2	1235.35	-0.174551	0.0479037	-3.64378	0.000268658	0.00668366
WBGene00008564	acox-1.1	F08A8.1	726.217	-0.286446	0.0786412	-3.64245	0.00027006	0.00670417
WBGene00003091	lys-2	Y22F5A.5	649.512	1.10986	0.30493	3.63974	0.000272915	0.00676061
WBGene00016333	C32F10.8	C32F10.8	4367.3	-0.116754	0.0321049	-3.63664	0.000276212	0.00681893
WBGene00017816	hrpk-1	F26B1.2	7008.1	-0.168316	0.0462859	-3.63643	0.000276443	0.00681893
WBGene00020600	trd-1	T20B12.1	1173.19	-0.2032	0.0559236	-3.63352	0.000279578	0.00688164
WBGene00014017	ZK632.10	ZK632.10	1089.07	0.244581	0.06736	3.63095	0.000282383	0.00693598
WBGene00012258	W04G3.5	W04G3.5	889.882	0.196193	0.0540762	3.62807	0.000285543	0.00699881
WBGene00013559	Y75B8A.28	Y75B8A.28	49.5459	0.828318	0.228351	3.62739	0.000286305	0.00700273
WBGene00004876	smf-1	K11G12.4	153.31	0.383105	0.105682	3.62507	0.000288887	0.00705102
WBGene00011893	T21C9.6	T21C9.6	365.746	0.38919	0.107417	3.62319	0.000290995	0.0070876
WBGene00013297	Y57G11B.5	Y57G11B.5	2797.17	0.302015	0.0833906	3.62169	0.000292684	0.00711381
WBGene00016424	C34H4.1	C34H4.1	76.5535	1.52943	0.422793	3.61744	0.000297536	0.00721664
WBGene00004062	pmp-5	T10H9.5	1834.61	0.386494	0.106974	3.61297	0.000302704	0.0073267
WBGene00020029	R12C12.9	R12C12.9	173.918	0.597719	0.165464	3.61237	0.000303413	0.00732858
WBGene00019803	PDB1.1	PDB1.1	219.841	0.474689	0.13145	3.61118	0.000304807	0.00734698
WBGene00000776	cpl-1	T03E6.7	20568.6	0.170379	0.0472018	3.60958	0.000306689	0.00735479
WBGene00021877	Y54G2A.12	Y54G2A.12	464.888	-0.273707	0.0758339	-3.6093	0.00030703	0.00735479
WBGene00009554	F39B2.3	F39B2.3	576.314	-0.236731	0.0655735	-3.61016	0.000306004	0.00735479
WBGene00015920	eif-3.L	C17G10.9	2915.75	-0.183338	0.0508035	-3.60876	0.000307663	0.0073548
WBGene00004438	rpl-25.1	F55D10.2	1328.06	0.311917	0.0865365	3.60445	0.000312815	0.0074626
WBGene00003829	nud-1	F53A2.4	2621.91	-0.165877	0.0460286	-3.60379	0.000313609	0.00746621
WBGene00016407	unk-1	C34D10.2	291.911	0.428696	0.119046	3.60109	0.000316889	0.00752887
WBGene00003097	lys-8	C17G10.5	1244.25	0.343269	0.0953522	3.60001	0.000318208	0.00754477
WBGene00008567	acox-1.4	F08A8.4	382.303	0.381779	0.106086	3.59877	0.000319728	0.00756537
WBGene00019732	M02D8.6	M02D8.6	29.065	0.877267	0.243875	3.5972	0.000321658	0.00759558
WBGene00020915	nol-58	W01B11.3	7635.43	-0.168182	0.0467754	-3.59553	0.000323734	0.00762909
WBGene00001072	dpy-10	T14B4.7	80.9313	-0.543824	0.151286	-3.59468	0.000324795	0.00763859
WBGene00000474	cey-3	M01E11.5	14178.4	-0.157587	0.0439181	-3.58821	0.000332962	0.00781484
WBGene00020994	W03F8.4	W03F8.4	1339.05	-0.150882	0.0420767	-3.58588	0.00033594	0.00786885
WBGene00044696	F52E1.14	F52E1.14	1034.79	0.403466	0.112545	3.58494	0.000337154	0.0078814
WBGene00003052	lmn-1	DY3.2	6330.04	-0.135982	0.0379818	-3.58019	0.000343348	0.00801008
WBGene00016294	C31H2.4	C31H2.4	68.3102	-0.650791	0.181852	-3.57869	0.000345322	0.00803998
WBGene00016714	C46F2.1	C46F2.1	71.4775	0.576008	0.161025	3.57713	0.000347393	0.00807203
WBGene00013578	scav-2	Y76A2B.6	1898.89	-0.159445	0.0445898	-3.57582	0.000349128	0.00809614
WBGene00001060	dpf-7	R11E3.7	1529.17	-0.173307	0.0485164	-3.57214	0.00035408	0.00819463
WBGene00012253	clec-50	W04E12.8	1842.94	0.753381	0.210984	3.5708	0.000355896	0.00822029
WBGene00009012	F21D5.7	F21D5.7	2993.72	-0.110943	0.0310752	-3.57016	0.000356769	0.00822409
WBGene00017733	ubxn-1	F23C8.4	2114.97	-0.166391	0.0466218	-3.56896	0.000358407	0.00822919
WBGene00016171	C27F2.10	C27F2.10	1311.99	-0.20425	0.0572284	-3.56903	0.000358307	0.00822919
WBGene00001423	fib-1	T01C3.7	14744.5	-0.205094	0.0576606	-3.55692	0.000375232	0.00858157
WBGene00000221	atf-4	T04C10.4	749.762	0.318061	0.0894082	3.5574	0.000374538	0.00858157
WBGene00020847	cgr-1	T27A10.7	187.974	0.4948	0.139154	3.55578	0.000376865	0.008602
WBGene00012557	Y37D8A.19	Y37D8A.19	2936	0.317331	0.0892956	3.55372	0.000379823	0.00865252
WBGene00012964	Y48A6B.3	Y48A6B.3	1615.09	-0.170532	0.0480098	-3.55203	0.000382264	0.00869109
WBGene00016638	perm-4	C44B12.5	19795.4	0.141187	0.0398019	3.54725	0.000389282	0.00883335
WBGene00010503	K02C4.5	K02C4.5	140.098	0.460237	0.12978	3.54629	0.000390695	0.00884814
WBGene00003922	pas-1	C15H11.7	3647.46	-0.131702	0.0371896	-3.54136	0.000398069	0.00899759
WBGene00021133	tomm-22	W10D9.5	604.925	-0.220263	0.0622081	-3.54074	0.000399014	0.00900144
WBGene00011886	T21B10.4	T21B10.4	1405.59	-0.179468	0.050703	-3.5396	0.000400735	0.00900716
WBGene00010230	rpac-19	F58A4.9	785.533	-0.227081	0.0641556	-3.53954	0.000400818	0.00900716
WBGene00017356	F10E9.4	F10E9.4	871.969	-0.188438	0.0532838	-3.53651	0.000405459	0.00909386
WBGene00019550	K09C4.5	K09C4.5	114.739	0.580417	0.164164	3.5356	0.00040685	0.00910747
WBGene00009635	F42F12.3	F42F12.3	140.149	0.403278	0.114099	3.53444	0.000408635	0.00911233
WBGene00007111	sart-3	B0035.12	3490.02	-0.167739	0.0474557	-3.53464	0.000408334	0.00911233
WBGene00012018	T25C12.3	T25C12.3	6303.22	0.383801	0.108611	3.53373	0.000409734	0.00911851
WBGene00020632	T20F7.5	T20F7.5	73.7848	0.580798	0.164381	3.53325	0.000410482	0.00911851
WBGene00018813	F54D11.3	F54D11.3	244.484	-0.320254	0.0906765	-3.53183	0.000412689	0.00913504
WBGene00003813	nrf-6	C08B11.4	1118.32	0.344999	0.0976846	3.53176	0.000412799	0.00913504
WBGene00010833	M03B6.1	M03B6.1	57.5963	0.748382	0.212318	3.52482	0.000423768	0.00935995
WBGene00009988	F53F4.4	F53F4.4	23.8206	1.00155	0.284301	3.52284	0.000426952	0.00941239
WBGene00043705	egrh-2	Y55F3AM.7	90.1517	-0.455257	0.129285	-3.52135	0.000429362	0.00942974
WBGene00021340	Y34F4.5	Y34F4.5	135.601	0.421343	0.119647	3.52155	0.000429039	0.00942974
WBGene00000276	byn-1	F57B9.5	1653.64	-0.168636	0.047952	-3.51678	0.000436823	0.00957549
WBGene00009787	F46F2.3	F46F2.3	2121.78	0.623714	0.177657	3.51078	0.000446799	0.00977572
WBGene00006760	unc-23	H14N18.1	226.264	0.407058	0.115995	3.50926	0.000449356	0.00980722
WBGene00017886	mfsd-13.1	F28B3.5	981.836	-0.222017	0.0632721	-3.50892	0.000449927	0.00980722
WBGene00001226	eif-3.C	T23D8.4	7486.04	-0.171397	0.0488854	-3.5061	0.000454731	0.00989338
WBGene00019022	F58A6.1	F58A6.1	132.089	-0.558578	0.159347	-3.50542	0.000455884	0.00989993
WBGene00004276	rab-14	K09A9.2	472.223	0.204471	0.0584841	3.49618	0.000471967	0.0102301
WBGene00007681	C18D11.3	C18D11.3	2054.81	-0.17861	0.0511065	-3.49487	0.00047429	0.0102613
WBGene00018934	F56B3.11	F56B3.11	920.183	-0.220359	0.063088	-3.49289	0.000477828	0.0102995
WBGene00002065	iff-2	F54C9.1	1624.32	0.286815	0.0821095	3.49308	0.00047749	0.0102995
WBGene00002891	let-767	C56G2.6	3610.28	0.216686	0.0620482	3.49222	0.000479019	0.010306
WBGene00009563	F39H2.3	F39H2.3	898.837	-0.207133	0.0593453	-3.4903	0.000482474	0.0103612
WBGene00002083	inf-1	F57B9.6	11141.2	-0.140681	0.0403396	-3.48742	0.000487705	0.0104393
WBGene00019877	R05D3.2	R05D3.2	1728.28	-0.164938	0.0472968	-3.48731	0.000487911	0.0104393
WBGene00022653	ZK105.1	ZK105.1	411.878	-0.484618	0.139127	-3.48328	0.000495318	0.0105652
WBGene00020168	mct-5	T02G5.12	1319.2	-0.195447	0.0561182	-3.48278	0.000496232	0.0105652
WBGene00004472	rps-3	C23G10.3	23128.2	-0.173986	0.0499582	-3.48262	0.000496524	0.0105652
WBGene00007583	C14B4.2	C14B4.2	271.97	0.408355	0.117352	3.47973	0.000501915	0.0106604
WBGene00003990	pfn-2	F35C8.6	747.953	0.274143	0.0788937	3.47484	0.000511164	0.010837
WBGene00007297	C04F12.1	C04F12.1	1037.75	-0.201425	0.0580854	-3.46774	0.000524854	0.0110893
WBGene00018362	ppm-1.G	F42G9.1	4993.37	-0.142348	0.04105	-3.46768	0.00052497	0.0110893
WBGene00007384	swt-3	C06G8.1	139.829	0.672283	0.193982	3.46569	0.00052887	0.0111514
WBGene00003446	msp-53	R13H9.4	54.8912	-4.44906	1.284	-3.465	0.000530222	0.0111596
WBGene00016496	C37C3.2	C37C3.2	3488.17	-0.152271	0.0439635	-3.46357	0.000533049	0.0111989
WBGene00018174	F38B6.4	F38B6.4	401.273	0.494256	0.142832	3.46039	0.000539395	0.0112913
WBGene00006931	vps-26	T20D3.7	1311.93	-0.178802	0.0516681	-3.46059	0.000538989	0.0112913
WBGene00013352	lon-8	Y59A8B.20	39.5188	0.72963	0.210909	3.45945	0.00054128	0.0113104
WBGene00001248	elp-1	F38A6.2	100.189	0.512498	0.148204	3.45806	0.000544071	0.0113426
WBGene00015196	B0454.5	B0454.5	74.9583	0.749373	0.216725	3.45772	0.000544775	0.0113426
WBGene00011733	T12D8.5	T12D8.5	147.569	0.759831	0.219813	3.45671	0.000546815	0.0113648
WBGene00003485	mua-6	W10G6.3	673.962	0.502874	0.145686	3.45177	0.000556914	0.0115416
WBGene00012943	bed-2	Y47D3B.9	604.498	0.236068	0.0683942	3.45158	0.000557312	0.0115416
WBGene00001945	his-71	F45E1.6	152.4	0.419595	0.121694	3.44797	0.00056482	0.0116263
WBGene00006942	wrk-1	F41D9.3	405.532	-0.265591	0.0770071	-3.44891	0.000562848	0.0116263
WBGene00009120	F25H2.6	F25H2.6	1751.58	-0.166269	0.0482226	-3.44794	0.00056487	0.0116263
WBGene00001499	fsn-1	C26E6.5	2261.62	-0.153951	0.0446535	-3.44769	0.000565405	0.0116263
WBGene00011844	T19C9.8	T19C9.8	37.4174	2.8725	0.83338	3.44681	0.000567251	0.011627
WBGene00021595	Y46E12BL.2	Y46E12BL.2	1232.91	0.263848	0.0765506	3.44672	0.000567441	0.011627
WBGene00008572	F08B12.4	F08B12.4	494.486	0.455767	0.132278	3.44553	0.000569951	0.0116374
WBGene00013261	sinh-1	Y57A10A.20	353.331	0.236029	0.068495	3.44594	0.00056908	0.0116374
WBGene00022645	ZK6.11	ZK6.11	1232.36	0.700803	0.203549	3.44292	0.000575478	0.0117297
WBGene00007043	algn-10	T24D1.4	597.414	-0.221495	0.0643599	-3.4415	0.000578499	0.0117706
WBGene00007757	C27A7.6	C27A7.6	762.174	-0.216443	0.0629135	-3.44032	0.000581025	0.0118013
WBGene00004465	rpn-9	T06D8.8	4487.38	-0.144502	0.0420256	-3.43842	0.000585115	0.0118636
WBGene00004427	rpl-15	K11H12.2	23108.6	-0.181745	0.0529172	-3.43452	0.000593604	0.0119976
WBGene00004441	rpl-27	C53H9.1	16161.1	-0.183635	0.0534688	-3.43444	0.000593787	0.0119976
WBGene00010084	F55B11.2	F55B11.2	1457.06	0.279718	0.0815418	3.43037	0.000602768	0.0121579
WBGene00003953	pbs-7	F39H11.5	3743.8	-0.157262	0.0458529	-3.42971	0.00060423	0.0121663
WBGene00006395	taf-11.3	F43D9.5	102.393	-0.410323	0.119779	-3.42567	0.000613288	0.0123273
WBGene00012722	Y39G8B.1	Y39G8B.1	698.642	0.285464	0.0834219	3.42193	0.000621784	0.0124765
WBGene00001581	gfi-1	F57F4.3	3297.4	0.401532	0.117581	3.41495	0.000637945	0.0127774
WBGene00006757	unc-18	F27D9.1	848.193	0.225725	0.0661077	3.4145	0.000638982	0.0127774
WBGene00044457	C18H7.11	C18H7.11	25.6601	1.30937	0.383568	3.41366	0.000640962	0.0127948
WBGene00017417	F13B6.2	F13B6.2	62.7825	0.741515	0.217249	3.4132	0.00064205	0.0127948
WBGene00001182	egl-13	T22B7.1	113.386	0.51958	0.152332	3.41083	0.000647651	0.0128775
WBGene00003948	pbs-2	C47B2.4	3533.85	-0.129963	0.0381066	-3.41051	0.000648419	0.0128775
WBGene00001239	elo-1	F56H11.4	3918.97	0.173036	0.050768	3.40837	0.000653521	0.0129567
WBGene00018605	F48E3.4	F48E3.4	2321.23	0.205005	0.0602023	3.40527	0.000660978	0.013058
WBGene00019543	cif-1	K08F11.3	3305.07	-0.160286	0.0470758	-3.40485	0.000662004	0.013058
WBGene00009877	F49C12.7	F49C12.7	257.778	0.636463	0.186913	3.40513	0.000661324	0.013058
WBGene00011884	enol-1	T21B10.2	13133.4	0.0836559	0.0246004	3.40059	0.000672402	0.0132406
WBGene00012809	Y43F8A.2	Y43F8A.2	15.8376	-4.7696	1.40424	-3.39656	0.000682388	0.0133919
WBGene00008566	acox-1.3	F08A8.3	233.411	0.578678	0.170353	3.39695	0.000681426	0.0133919
WBGene00002055	ifc-1	F37B4.2	208.475	0.650371	0.191563	3.39507	0.000686106	0.0134041
WBGene00013379	Y62E10A.13	Y62E10A.13	479.683	0.344326	0.101424	3.39493	0.000686472	0.0134041
WBGene00015116	paic-1	B0286.3	417.669	0.405463	0.119429	3.39501	0.000686259	0.0134041
WBGene00010012	saeg-1	F53H10.2	582.879	0.348326	0.102628	3.39407	0.000688622	0.0134235
WBGene00004014	phb-1	Y37E3.9	5434.07	-0.138958	0.0409797	-3.3909	0.000696647	0.0135572
WBGene00012234	ints-4	W04A4.5	1701.62	-0.150218	0.0443621	-3.38619	0.000708708	0.0137593
WBGene00000463	ceh-43	C28A5.4	60.2926	0.65655	0.193906	3.38592	0.000709403	0.0137593
WBGene00018055	F35F10.5	F35F10.5	39.4884	-0.878893	0.259672	-3.38463	0.000712732	0.0137869
WBGene00011016	R04F11.3	R04F11.3	2413.3	-0.155216	0.0458614	-3.38445	0.000713199	0.0137869
WBGene00016020	sptl-1	C23H3.4	2620.08	0.231159	0.0683922	3.3799	0.000725111	0.0139939
WBGene00013762	Y113G7B.12	Y113G7B.12	146.916	0.453074	0.134126	3.37796	0.00073025	0.0140697
WBGene00013726	Y106G6H.16	Y106G6H.16	130.343	-0.436717	0.129309	-3.37732	0.000731966	0.0140794
WBGene00004037	plc-2	Y75B12B.6	138.722	0.380783	0.112842	3.37447	0.000739578	0.0141323
WBGene00044742	Y55F3BR.10	Y55F3BR.10	88.1582	-0.572332	0.169597	-3.37466	0.000739073	0.0141323
WBGene00011979	sysm-1	T24B8.5	38.1556	1.14756	0.340065	3.37452	0.000739435	0.0141323
WBGene00044607	K02A11.4	K02A11.4	74.9136	0.687279	0.203625	3.37522	0.000737578	0.0141323
WBGene00007422	ugt-17	C08B6.1	296.093	0.362865	0.107567	3.37337	0.000742542	0.0141656
WBGene00019698	riok-1	M01B12.5	1127.13	-0.189673	0.0563617	-3.36529	0.000764632	0.0145631
WBGene00000206	asb-1	F35G12.10	5187.19	-0.14874	0.0442045	-3.36482	0.000765941	0.0145642
WBGene00001225	eif-3.B	Y54E2A.11	5270.12	-0.166598	0.0495253	-3.3639	0.000768482	0.0145886
WBGene00007513	wht-2	C10C6.5	1364.88	-0.194717	0.0578987	-3.36307	0.00077081	0.0146089
WBGene00012100	sipa-1	T27F2.2	158.337	0.49909	0.148472	3.36151	0.000775185	0.0146679
WBGene00022499	set-30	ZC8.3	74.368	0.658487	0.195953	3.36044	0.000778182	0.0146973
WBGene00019406	acdh-8	K05F1.3	25.9713	-2.77576	0.826106	-3.36006	0.000779267	0.0146973
WBGene00010428	dcn-1	H38K22.2	2261.25	-0.128977	0.0384003	-3.35875	0.000782948	0.0147428
WBGene00020936	hrpf-1	W02D3.11	1521.76	-0.159969	0.0476397	-3.35789	0.000785397	0.014765
WBGene00016166	C27F2.4	C27F2.4	890.301	-0.198131	0.0590195	-3.35705	0.000787792	0.014786
WBGene00006512	abcf-1	F18E2.2	3564.77	-0.141122	0.0420503	-3.35602	0.000790729	0.0148004
WBGene00010492	meg-1	K02B9.1	4056.79	0.164913	0.0491415	3.35589	0.000791105	0.0148004
WBGene00016511	C37H5.13	C37H5.13	315.333	-0.28857	0.086019	-3.35472	0.000794449	0.0148153
WBGene00022803	ZK688.9	ZK688.9	791.848	-0.206482	0.0615431	-3.35507	0.000793441	0.0148153
WBGene00045416	Y37H2A.14	Y37H2A.14	109.59	3.0591	0.912074	3.354	0.000796522	0.0148301
WBGene00014098	ogdh-2	ZK836.2	2616.01	-0.133455	0.0398219	-3.35129	0.000804363	0.0149283
WBGene00020082	gcp-2.1	R57.1	780.493	0.309763	0.0924192	3.35172	0.000803106	0.0149283
WBGene00006464	bath-47	T07H3.1	27.7134	1.59821	0.477088	3.34992	0.000808336	0.0149405
WBGene00003622	nhr-23	C01H6.5	1009.04	-0.230367	0.0687716	-3.34975	0.000808858	0.0149405
WBGene00010909	cisd-3.1	M88.7	677.217	-0.197745	0.0590329	-3.34974	0.000808882	0.0149405
WBGene00004121	ptrn-1	F35B3.5	579.221	0.185871	0.0555792	3.34425	0.000825041	0.0151841
WBGene00044728	Y53F4B.45	Y53F4B.45	87.0026	0.629429	0.18822	3.34412	0.000825443	0.0151841
WBGene00022694	gcna-1	ZK328.4	1296.72	-0.172122	0.0514729	-3.34393	0.000825991	0.0151841
WBGene00002915	let-805	H19M22.2	1884.06	0.54018	0.161697	3.34069	0.000835691	0.0153382
WBGene00001399	fat-7	F10D2.9	1379.02	0.985447	0.2953	3.33711	0.000846556	0.0155131
WBGene00008338	pafo-1	C55A6.9	1907.11	-0.149458	0.0448621	-3.3315	0.00086378	0.0158038
WBGene00003053	lmp-1	C03B1.12	1833.22	0.124585	0.0374053	3.33069	0.000866323	0.0158254
WBGene00010677	gtbp-1	K08F4.2	10173.2	-0.137733	0.0413605	-3.33005	0.0008683	0.0158366
WBGene00016384	cdgs-1	C33H5.18	997.339	-0.141597	0.0425888	-3.32475	0.000884992	0.0160905
WBGene00045457	F33H12.7	F33H12.7	44.7156	3.55704	1.06985	3.32481	0.000884803	0.0160905
WBGene00006921	vha-12	F20B6.2	5049.58	0.17921	0.0539456	3.32205	0.000893602	0.0161711
WBGene00004493	rps-24	T07A9.11	16984.9	-0.160854	0.0484197	-3.32208	0.000893494	0.0161711
WBGene00011746	T13F2.6	T13F2.6	3157.86	-0.154702	0.0465578	-3.3228	0.000891194	0.0161711
WBGene00018225	nep-14	F40B5.1	68.1838	-0.646336	0.194638	-3.32071	0.000897874	0.0162232
WBGene00045192	aho-3	K04G2.2	2466.47	-0.141515	0.0426233	-3.32013	0.000899767	0.0162321
WBGene00000931	dao-5	C25A1.10	6875.34	-0.196325	0.0591706	-3.31795	0.000906806	0.0163338
WBGene00012715	snpc-1.2	Y39E4B.2	2108.98	-0.136969	0.0412871	-3.31746	0.000908394	0.016337
WBGene00044326	tag-322	C33H5.10	775.429	-0.188119	0.0567972	-3.31212	0.000925917	0.0166264
WBGene00013869	mlck-1	ZC373.4	272.3	0.341266	0.103053	3.31156	0.000927768	0.016634
WBGene00021852	Y54F10AM.8	Y54F10AM.8	718.16	0.343337	0.103838	3.30646	0.000944828	0.0169137
WBGene00011480	enpl-1	T05E11.3	11690.5	0.18156	0.0549365	3.30491	0.000950071	0.0169814
WBGene00000881	cyn-5	F31C3.1	4317.97	0.165223	0.0500264	3.30272	0.000957535	0.0170885
WBGene00019259	H34C03.2	H34C03.2	5923.19	-0.193504	0.058605	-3.30185	0.00096051	0.017093
WBGene00009192	asah-2	F27E5.1	278.272	0.413656	0.125283	3.30178	0.000960725	0.017093
WBGene00021068	W06H8.6	W06H8.6	566.767	0.331116	0.100299	3.30129	0.000962415	0.0170968
WBGene00044073	tag-244	C34H4.3	38.7145	0.843505	0.255869	3.29663	0.000978529	0.0173566
WBGene00018237	irg-7	F40F4.6	7244.04	0.640126	0.194487	3.29136	0.000997029	0.0176577
WBGene00008387	zhp-2	D1081.9	598.069	-0.215596	0.0655353	-3.28977	0.0010027	0.0177311
WBGene00045175	C10C6.9	C10C6.9	198.586	-0.334891	0.101898	-3.28655	0.00101423	0.0179079
WBGene00022751	msrp-2	ZK484.5	52.3249	-3.38741	1.03147	-3.28405	0.00102327	0.01804
WBGene00011938	alh-13	T22H6.2	575.441	0.355752	0.108363	3.28296	0.00102723	0.0180751
WBGene00012376	nduf-7	W10D5.2	1621.9	-0.143051	0.0435778	-3.28265	0.00102837	0.0180751
WBGene00013263	txdc-12.1	Y57A10A.23	137.644	0.62948	0.191805	3.28187	0.0010312	0.0180974
WBGene00000190	warf-1	F45E4.1	33.8116	1.49892	0.457011	3.27983	0.0010387	0.0182015
WBGene00020687	ruvb-2	T22D1.10	2562.26	-0.162944	0.0497064	-3.27813	0.00104499	0.0182566
WBGene00015913	C17F4.7	C17F4.7	12709	0.95572	0.29151	3.27851	0.00104356	0.0182566
WBGene00010097	srpa-68	F55C5.8	3490.98	-0.160001	0.0488457	-3.27564	0.00105423	0.0183491
WBGene00004126	pqn-39	F48F7.4	527.091	0.204907	0.0625587	3.27543	0.001055	0.0183491
WBGene00022455	tyms-1	Y110A7A.4	1240.54	0.262094	0.0800181	3.27543	0.00105502	0.0183491
WBGene00009347	F32H5.1	F32H5.1	518.675	0.281392	0.085936	3.27444	0.00105873	0.0183861
WBGene00015956	C18B2.5	C18B2.5	922.904	0.234865	0.0717941	3.27136	0.0010703	0.0185594
WBGene00019493	catp-5	K07E3.7	198.801	0.349659	0.1069	3.27091	0.00107204	0.0185617
WBGene00015759	C14C6.5	C14C6.5	124.364	-0.673812	0.206157	-3.26843	0.00108144	0.0186863
WBGene00011337	T01G1.2	T01G1.2	27.8167	0.885888	0.271065	3.26817	0.00108245	0.0186863
WBGene00011156	rbm-3.2	R09B3.3	10012.2	-0.199677	0.061112	-3.2674	0.00108541	0.0187096
WBGene00008494	F01D5.3	F01D5.3	18.6671	1.05174	0.321982	3.26645	0.00108903	0.0187443
WBGene00003374	mlk-1	K11D12.10	258.082	0.369319	0.113153	3.26388	0.00109897	0.0188316
WBGene00006541	tbh-1	H13N06.6	4231.27	-0.171341	0.0524956	-3.26392	0.00109884	0.0188316
WBGene00008385	lotr-1	D1081.7	10185.6	-0.167978	0.0514588	-3.26432	0.00109727	0.0188316
WBGene00018339	abcf-3	F42A10.1	2965.82	-0.188348	0.0577518	-3.26133	0.00110892	0.0189741
WBGene00004916	snr-3	T28D9.10	2398.8	-0.189614	0.0581828	-3.25893	0.00111831	0.0191067
WBGene00009770	F46B6.5	F46B6.5	3329.93	-0.142352	0.0437355	-3.25485	0.00113453	0.0192704
WBGene00013569	bath-36	Y75B12B.4	87.568	0.473866	0.145553	3.25563	0.00113142	0.0192704
WBGene00002271	lec-8	R07B1.10	1100.82	0.640253	0.19668	3.25531	0.0011327	0.0192704
WBGene00016655	acbp-1	C44E4.6	1148.03	0.194326	0.0596966	3.25523	0.00113301	0.0192704
WBGene00012757	Y41C4A.11	Y41C4A.11	143.115	1.58408	0.486829	3.25388	0.00113839	0.0193077
WBGene00016393	C34B2.8	C34B2.8	2256.43	-0.156879	0.0482423	-3.25189	0.0011464	0.0194153
WBGene00014505	T05E11.9	T05E11.9	550.958	0.326745	0.100537	3.24998	0.00115412	0.0195176
WBGene00022822	ZK813.3	ZK813.3	3033.59	0.221622	0.0682243	3.24844	0.00116041	0.0195386
WBGene00017945	F31D5.2	F31D5.2	79.9453	0.534425	0.164489	3.249	0.00115813	0.0195386
WBGene00021818	Y53G8B.2	Y53G8B.2	198.427	-0.331198	0.101948	-3.2487	0.00115933	0.0195386
WBGene00018146	F37C4.6	F37C4.6	189.662	0.421858	0.129944	3.24645	0.00116854	0.0196471
WBGene00003785	nos-3	Y53C12B.3	5921.06	-0.172512	0.0531612	-3.24508	0.00117418	0.0197133
WBGene00003706	nhr-116	F09C6.9	13.3169	1.13596	0.350517	3.24083	0.00119184	0.0199809
WBGene00020329	bath-26	T07H3.6	12.0966	1.73075	0.534265	3.23949	0.00119743	0.0200457
WBGene00004430	rpl-18	Y45F10D.12	17344.2	-0.130527	0.0402993	-3.23894	0.00119975	0.0200556
WBGene00014001	pyk-2	ZK593.1	510.37	0.315386	0.0973984	3.23811	0.00120326	0.0200855
WBGene00021544	Y43B11AR.3	Y43B11AR.3	149.689	0.48111	0.148597	3.2377	0.00120499	0.0200855
WBGene00010473	hrg-2	K01D12.14	14.6788	-1.16097	0.358829	-3.23545	0.00121451	0.0202152
WBGene00001526	gck-1	T19A5.2	1242.85	-0.184062	0.0569103	-3.23425	0.00121964	0.020255
WBGene00016769	C49C8.5	C49C8.5	355.667	0.545732	0.168787	3.23326	0.00122388	0.020255
WBGene00014307	F07H5.3	F07H5.3	748.445	0.315163	0.0974548	3.23395	0.00122093	0.020255
WBGene00003993	pgl-2	B0523.3	776.117	-0.20212	0.0625106	-3.23337	0.00122341	0.020255
WBGene00013594	Y87G2A.2	Y87G2A.2	341.962	-0.37204	0.115148	-3.23098	0.00123368	0.0203882
WBGene00017257	F08F1.3	F08F1.3	23.4462	0.853679	0.2647	3.22508	0.00125938	0.0207833
WBGene00015966			438.022	0.222486	0.0690083	3.22405	0.00126391	0.0208284
WBGene00001909	his-35	C50F4.13	607.362	0.238297	0.0739852	3.22088	0.00127797	0.0208825
WBGene00009256	tut-2	F29F11.3	564.534	-0.176265	0.0547173	-3.22138	0.00127577	0.0208825
WBGene00022820	ZK813.1	ZK813.1	2452.2	0.254819	0.079086	3.22205	0.00127278	0.0208825
WBGene00001366	exc-5	C33D9.1	130.29	0.450466	0.139841	3.22128	0.00127621	0.0208825
WBGene00008459	mrpl-53	E02H1.8	356.525	-0.230413	0.0715348	-3.221	0.00127745	0.0208825
WBGene00007355	rpb-6	C06A1.5	1525.82	-0.186527	0.0578988	-3.22161	0.00127475	0.0208825
WBGene00001600	glh-3	B0414.6	1364.7	-0.1823	0.0566528	-3.21785	0.00129153	0.020986
WBGene00008531	F02E9.7	F02E9.7	822.161	-0.174758	0.0543035	-3.21818	0.00129009	0.020986
WBGene00011155	rbm-3.1	R09B3.2	4323.25	-0.220273	0.068451	-3.21796	0.00129104	0.020986
WBGene00004024	php-3	Y75B8A.1	78.0341	0.50367	0.156466	3.21904	0.00128619	0.020986
WBGene00017641	csr-1	F20D12.1	9883.38	-0.17498	0.0544033	-3.21635	0.00129831	0.0210668
WBGene00015683	C10G8.4	C10G8.4	652.745	0.328162	0.102071	3.21502	0.00130436	0.0211354
WBGene00004459	rpn-2	C23G10.4	8308.08	-0.145452	0.0452584	-3.21381	0.00130988	0.0211952
WBGene00015073	B0238.9	B0238.9	2292.13	-0.15404	0.0479712	-3.21109	0.00132234	0.0213672
WBGene00011063	cpg-3	R06C7.4	9802.06	0.213272	0.0664477	3.20962	0.00132911	0.0214282
WBGene00021757	taco-1	Y50D7A.9	712.43	-0.17953	0.0559376	-3.20947	0.00132981	0.0214282
WBGene00020861	T27E4.1	T27E4.1	13.0035	1.09245	0.340458	3.20875	0.00133311	0.0214517
WBGene00017542	F17E9.5	F17E9.5	37.5642	-4.23931	1.32146	-3.20805	0.00133638	0.0214746
WBGene00011212	R10E8.6	R10E8.6	58.8073	0.740886	0.231041	3.20673	0.00134251	0.0215185
WBGene00019725	algn-14	M02B7.4	469.921	-0.189767	0.059179	-3.20667	0.00134282	0.0215185
WBGene00018239	sec-20	F40G9.1	539.278	-0.194015	0.0605168	-3.20597	0.0013461	0.0215414
WBGene00013947	ZK228.4	ZK228.4	340.946	-0.346572	0.108159	-3.20428	0.00135399	0.0216081
WBGene00000100	ajm-1	C25A11.4	1012.25	0.174918	0.0545846	3.20454	0.0013528	0.0216081
WBGene00021649	Y47G6A.25	Y47G6A.25	828.917	-0.168052	0.0524688	-3.2029	0.00136052	0.0216824
WBGene00012097	abcf-2	T27E9.7	7438.08	-0.142835	0.0446363	-3.19998	0.00137439	0.0218736
WBGene00001262	emb-8	K10D2.6	2624.92	-0.152647	0.0477256	-3.19843	0.00138177	0.0219609
WBGene00006815	unc-83	W01A11.3	559.832	0.213237	0.0667223	3.19589	0.00139402	0.0219752
WBGene00004413	rpl-2	B0250.1	31970.6	-0.168176	0.0526132	-3.19647	0.00139123	0.0219752
WBGene00013289	tag-273	Y57G11A.1	302.208	0.483825	0.151331	3.19713	0.00138803	0.0219752
WBGene00009374	F34D10.4	F34D10.4	1570.18	-0.195818	0.0612594	-3.19653	0.0013909	0.0219752
WBGene00001042	dnj-24	W03A5.7	92.7028	0.452038	0.141438	3.19602	0.00139338	0.0219752
WBGene00011561	ttr-15	T07C4.5	2760.5	0.258408	0.0808215	3.19727	0.00138736	0.0219752
WBGene00001396	fat-4	T13F2.1	3028.27	0.205769	0.0643987	3.19523	0.00139717	0.0219951
WBGene00020576	T19D12.1	T19D12.1	331.874	0.414348	0.12973	3.19393	0.00140351	0.0220649
WBGene00003511	mxl-3	F46G10.6	325.268	0.39126	0.122546	3.19277	0.00140916	0.0221238
WBGene00004256	pxn-1	ZK994.3	393.305	0.370963	0.116215	3.19204	0.00141271	0.0221496
WBGene00007833	oac-6	C31A11.5	81.4044	0.722983	0.226586	3.19077	0.00141896	0.0222176
WBGene00003994	pgl-3	C18G1.4	5351.73	-0.149433	0.0468704	-3.18822	0.00143152	0.0223241
WBGene00003467	msp-81	K07F5.1	82.6752	-3.40918	1.06923	-3.18846	0.00143034	0.0223241
WBGene00002225	klp-15	M01E11.6	3781.03	-0.148588	0.0465958	-3.18887	0.00142832	0.0223241
WBGene00015346	C02F5.3	C02F5.3	1096.3	-0.150636	0.0472541	-3.18778	0.00143368	0.0223278
WBGene00016559	C41A3.2	C41A3.2	103.522	0.528499	0.165854	3.18652	0.00143995	0.0223954
WBGene00021350	Y37E3.8	Y37E3.8	20802.5	-0.173956	0.0546323	-3.18412	0.00145193	0.0225515
WBGene00011638	ostb-1	T09A5.11	4025.94	-0.132364	0.0416077	-3.18124	0.00146646	0.0227165
WBGene00000667	col-92	W05B2.6	291.098	0.955846	0.300428	3.18161	0.00146458	0.0227165
WBGene00015095	B0261.7	B0261.7	2635.44	-0.149889	0.0471483	-3.1791	0.00147731	0.022854
WBGene00001478	fmo-3	Y39A1A.19	146.447	0.514521	0.161874	3.17852	0.00148027	0.0228694
WBGene00013858	ssp-34	ZC168.6	19.3528	-4.58771	1.44404	-3.177	0.00148805	0.0229286
WBGene00003949	pbs-3	Y38A8.2	2832.43	-0.155752	0.049022	-3.17719	0.00148709	0.0229286
WBGene00001764	gst-16	F37B1.5	41.1953	-0.630374	0.198516	-3.17543	0.00149614	0.0230228
WBGene00011124	sdz-27	R07H5.4	529.149	0.208107	0.06557	3.17381	0.0015045	0.0230604
WBGene00019943	R07G3.7	R07G3.7	1170.31	-0.176766	0.0556823	-3.17454	0.00150073	0.0230604
WBGene00002059	ife-1	F53A2.6	4049.29	-0.179696	0.0566185	-3.17381	0.00150454	0.0230604
WBGene00007955	selt-1.1	C35C5.3	587.414	0.176721	0.0557059	3.17239	0.00151189	0.0231424
WBGene00011897	scpl-4	T21C9.12	1923.88	-0.15753	0.0496804	-3.17086	0.00151988	0.0232036
WBGene00010085	F55B11.3	F55B11.3	1565.07	0.210914	0.0665141	3.17097	0.00151929	0.0232036
WBGene00008480	eif-2A	E04D5.1	7892.26	-0.102788	0.0324239	-3.17011	0.00152379	0.0232328
WBGene00021564	Y45G12B.3	Y45G12B.3	671.766	-0.163848	0.0516944	-3.16955	0.00152676	0.0232476
WBGene00002253	lbp-1	F40F4.3	344.051	0.439152	0.138636	3.16766	0.00153673	0.0233688
WBGene00013301	Y57G11C.3	Y57G11C.3	1311.78	-0.143304	0.0452487	-3.16702	0.0015401	0.0233894
WBGene00019270	H41C03.3	H41C03.3	93.0331	0.444922	0.140539	3.16581	0.00154649	0.0234558
WBGene00012592	Y38E10A.14	Y38E10A.14	55.2357	-0.661857	0.209162	-3.16432	0.00155446	0.0235436
WBGene00013435	Y66D12A.9	Y66D12A.9	776.735	-0.183591	0.0580256	-3.16397	0.00155634	0.0235436
WBGene00019162	eif-1.A	H06H21.3	6649.43	-0.114436	0.0361979	-3.1614	0.00157014	0.0236949
WBGene00016055	C24D10.4	C24D10.4	785.682	-0.1588	0.0502338	-3.16122	0.00157109	0.0236949
WBGene00011883	mrpl-50	T21B10.1	958.827	-0.157003	0.0496693	-3.16097	0.00157245	0.0236949
WBGene00017861	F27D9.2	F27D9.2	71.2613	-0.609135	0.193091	-3.15465	0.0016069	0.0241826
WBGene00020636	T20H4.5	T20H4.5	1700.53	-0.137581	0.0436288	-3.15344	0.00161361	0.0242521
WBGene00008174	C48B4.11	C48B4.11	873.639	-0.160893	0.0510865	-3.14943	0.00163589	0.0245553
WBGene00016250	hsp-110	C30C11.4	10899.7	-0.177967	0.0565152	-3.14902	0.00163818	0.024558
WBGene00013730	sql-1	Y111B2A.4	1143.79	0.145294	0.0461506	3.14827	0.00164242	0.0245898
WBGene00002041	hum-8	Y66H1A.6	471.071	0.296561	0.0942266	3.14732	0.00164777	0.0246381
WBGene00014136	ZK896.5	ZK896.5	39.1839	1.02654	0.326221	3.14676	0.00165092	0.0246535
WBGene00004478	rps-9	F40F8.10	20832.6	-0.191878	0.061004	-3.14533	0.00165898	0.024742
WBGene00008068	sdz-6	C43D7.5	19.0259	1.24709	0.396775	3.14306	0.00167193	0.0248803
WBGene00006702	ubc-3	Y71G12B.15	1456.54	-0.138543	0.0440805	-3.14295	0.00167253	0.0248803
WBGene00005023	sqv-5	T24D1.1	5759.02	-0.145581	0.046368	-3.1397	0.00169123	0.0251263
WBGene00012812	Y43F8B.1	Y43F8B.1	675.139	0.496478	0.158175	3.13879	0.00169647	0.0251718
WBGene00001005	dlc-1	T26A5.9	4999.57	-0.137356	0.0437905	-3.13666	0.00170887	0.0253235
WBGene00006366	sym-1	C44H4.3	37.6204	1.12969	0.360231	3.13602	0.0017126	0.0253464
WBGene00006839	unc-115	F09B9.2	839.603	0.289866	0.0925394	3.13235	0.00173413	0.0256325
WBGene00001372	exo-3	R09B3.1	1898.65	-0.148842	0.0475386	-3.13097	0.0017423	0.0257206
WBGene00001428	fkb-3	C05C8.3	157.774	0.499596	0.159636	3.1296	0.00175045	0.0258081
WBGene00008560	pho-13	F07H5.9	203.537	0.397686	0.1271	3.12893	0.00175443	0.0258339
WBGene00001413	fem-3	C01F6.4	984.487	-0.188996	0.0604228	-3.1279	0.00176062	0.0258594
WBGene00018874	tag-234	F55C12.7	79.7572	0.594879	0.190168	3.12817	0.00175897	0.0258594
WBGene00014164	lact-2	ZK945.1	488.01	0.801536	0.256548	3.12431	0.00178224	0.026144
WBGene00021658	Y48G1A.2	Y48G1A.2	745.83	0.236475	0.0757084	3.12349	0.00178717	0.0261833
WBGene00017708	F22E5.9	F22E5.9	292.125	-0.240651	0.0770841	-3.12192	0.00179676	0.0262906
WBGene00007748	C26E1.2	C26E1.2	37.4054	0.759137	0.243289	3.12031	0.00180663	0.0264017
WBGene00019117	nhr-144	F59E11.12	55.21	0.681361	0.218402	3.11976	0.00180999	0.0264176
WBGene00009803	F47B8.2	F47B8.2	43.4536	0.675017	0.216468	3.11832	0.00181887	0.0264209
WBGene00018045	F35D11.4	F35D11.4	468.474	-0.197341	0.0632763	-3.11871	0.00181642	0.0264209
WBGene00011068	set-14	R06F6.4	802.703	-0.185208	0.0593882	-3.1186	0.00181713	0.0264209
WBGene00022737	tofu-7	ZK418.8	761.888	-0.185317	0.0594298	-3.11825	0.00181931	0.0264209
WBGene00008780	hxk-1	F14B4.2	6058.48	-0.147135	0.0471934	-3.1177	0.00182268	0.0264368
WBGene00020128	R193.2	R193.2	1779.53	-0.414521	0.133	-3.1167	0.00182886	0.0264934
WBGene00017312	pitr-5	F09G2.3	33.2908	1.15511	0.370842	3.11484	0.00184047	0.0265555
WBGene00044191	F43D2.6	F43D2.6	169.712	0.412154	0.13234	3.11434	0.00184354	0.0265555
WBGene00003776	nmy-1	F52B10.1	2843.8	0.246915	0.0792861	3.11423	0.00184423	0.0265555
WBGene00009259	hpo-34	F29G6.3	4337.74	0.249155	0.0800067	3.11418	0.00184457	0.0265555
WBGene00011464	T05B9.1	T05B9.1	3626.72	-0.177192	0.0568905	-3.11461	0.00184188	0.0265555
WBGene00009831	F47G9.4	F47G9.4	58.6283	0.537975	0.172808	3.11314	0.00185109	0.0265595
WBGene00009433	F35E12.9	F35E12.9	67.8927	0.718358	0.230758	3.11304	0.00185171	0.0265595
WBGene00009682	msd-2	F44D12.5	46.2282	-3.8108	1.22402	-3.11334	0.00184983	0.0265595
WBGene00000532	clh-5	C07H4.2	1848.92	-0.160009	0.0514108	-3.11236	0.00185599	0.026588
WBGene00012037	T26E3.4	T26E3.4	754.131	-0.154646	0.0497213	-3.11026	0.00186926	0.0267451
WBGene00044605	ttr-36	F22A3.7	160.097	0.368958	0.118751	3.10699	0.00189001	0.0269756
WBGene00001465	flr-1	F02D10.5	64.965	0.495609	0.159503	3.10721	0.0018886	0.0269756
WBGene00003480	klf-3	F54H5.4	54.1621	0.56129	0.180684	3.10647	0.00189332	0.0269898
WBGene00017578	drl-1	F18F11.5	150.422	0.375173	0.120801	3.10572	0.00189817	0.0270257
WBGene00012566	fbxa-211	Y37H2A.6	120.47	-0.392277	0.126472	-3.10169	0.00192417	0.0272955
WBGene00007870	C32H11.7	C32H11.7	60.8315	-0.533675	0.172043	-3.10198	0.0019223	0.0272955
WBGene00001748	gsp-2	F56C9.1	6920.25	-0.0836298	0.0269581	-3.10221	0.00192082	0.0272955
WBGene00021930	Y55F3AM.13	Y55F3AM.13	2136.71	-0.13852	0.0446707	-3.10091	0.00192929	0.0273152
WBGene00020349	T08B2.11	T08B2.11	228.466	0.616547	0.198838	3.10076	0.00193026	0.0273152
WBGene00013118	Y51H4A.24	Y51H4A.24	118.054	0.482071	0.155536	3.09943	0.00193894	0.0274046
WBGene00001093	drp-1	T12E12.4	3552.33	-0.115783	0.0373638	-3.0988	0.00194305	0.0274293
WBGene00044488	Y54G2A.45	Y54G2A.45	352.178	0.581005	0.187664	3.09598	0.00196165	0.0276583
WBGene00021311	thoc-5	Y32H12A.2	1278.4	-0.145164	0.0469038	-3.09493	0.00196859	0.0277225
WBGene00020662	T21H3.1	T21H3.1	7628.67	0.449445	0.145321	3.09277	0.00198296	0.0278761
WBGene00012634	Y38H6C.23	Y38H6C.23	30.8026	1.21506	0.392897	3.09257	0.0019843	0.0278761
WBGene00007516	gpx-5	C11E4.1	374.792	0.429316	0.138895	3.09093	0.0019953	0.0279968
WBGene00010736	istr-1	K10C8.3	2529.67	0.14435	0.0467291	3.08907	0.00200782	0.0281274
WBGene00003413	mrp-7	Y43F8C.12	4287.5	-0.152683	0.0494308	-3.08883	0.00200944	0.0281274
WBGene00000103	akt-2	F28H6.1	142.47	0.420816	0.136442	3.08421	0.00204096	0.0284999
WBGene00086551	D2005.7	D2005.7	527.597	-0.235663	0.0764043	-3.08442	0.00203947	0.0284999
WBGene00018601	F48C1.9	F48C1.9	12.7583	2.54287	0.824768	3.08313	0.00204832	0.0285683
WBGene00194769	Y32B12C.5	Y32B12C.5	38.5066	0.875732	0.284151	3.08193	0.00205664	0.0286499
WBGene00008172	C48B4.9	C48B4.9	492.946	-0.21169	0.0687014	-3.0813	0.00206098	0.028676
WBGene00007362	cyp-35C1	C06B3.3	128.339	-0.540655	0.175603	-3.07884	0.00207806	0.0287253
WBGene00022200	fard-1	Y71H10A.2	818.28	0.318396	0.103432	3.0783	0.00208182	0.0287253
WBGene00003426	msp-19	F36H12.7	80.0755	-2.97884	0.967335	-3.07943	0.00207399	0.0287253
WBGene00003465	msp-78	T13F2.11	36.8337	-4.2215	1.37074	-3.07973	0.00207189	0.0287253
WBGene00021826	txl-1	Y54E10A.3	1604.25	-0.152959	0.0496797	-3.07891	0.0020776	0.0287253
WBGene00016332	C32F10.4	C32F10.4	184.703	0.419212	0.136183	3.0783	0.00208183	0.0287253
WBGene00004796	sid-2	ZK520.2	142.679	0.546847	0.177589	3.07929	0.00207497	0.0287253
WBGene00001028	dnj-10	F22B7.5	1239.92	-0.144674	0.0470161	-3.07712	0.00209012	0.0288054
WBGene00001795	gtl-1	C05C12.3	648.638	0.338538	0.110071	3.07562	0.00210065	0.0288756
WBGene00185098	Y71G12B.35	Y71G12B.35	51.25	0.5249	0.170663	3.07565	0.00210045	0.0288756
WBGene00009173	prom-1	F26H9.1	1108.83	-0.211828	0.0688795	-3.07533	0.00210267	0.0288756
WBGene00017696	polk-1	F22B7.6	1884.11	-0.168034	0.0546653	-3.07387	0.00211299	0.0289832
WBGene00009980	F53F1.2	F53F1.2	257.975	0.401631	0.130677	3.07345	0.002116	0.0289902
WBGene00022348	Y82E9BR.16	Y82E9BR.16	1208.49	-0.169283	0.0550914	-3.07276	0.00212086	0.0290225
WBGene00022400	rpb-9	Y97E10AR.5	722.048	-0.194124	0.0631984	-3.07165	0.00212878	0.0290624
WBGene00000515	ckc-1	T27A10.3	251.733	0.377497	0.122885	3.07196	0.00212656	0.0290624
WBGene00021756	Y50D7A.8	Y50D7A.8	1207.83	-0.165489	0.053893	-3.0707	0.00213557	0.029121
WBGene00022413	Y102A11A.3	Y102A11A.3	731.659	0.241988	0.0788426	3.06926	0.00214591	0.0291934
WBGene00022719	pdhk-2	ZK370.5	1457.22	-0.1393	0.0453832	-3.06941	0.00214481	0.0291934
WBGene00015569	C07D10.5	C07D10.5	132.394	0.376556	0.12276	3.06741	0.00215924	0.0293405
WBGene00000379	cct-4	K01C8.10	8037.3	-0.153303	0.0499848	-3.067	0.00216217	0.0293458
WBGene00011527	cchl-1	T06D8.6	2755.7	-0.11981	0.0390816	-3.06565	0.00217196	0.02941
WBGene00010196	F57C2.4	F57C2.4	282.47	0.406041	0.132439	3.06588	0.00217034	0.02941
WBGene00004061	pmp-4	T02D1.5	245.081	-1.03514	0.337792	-3.06443	0.00218082	0.0294272
WBGene00011065	R06C7.6	R06C7.6	34.0832	0.663085	0.216358	3.06476	0.00217841	0.0294272
WBGene00004980	spk-1	B0464.5	7457.83	-0.101966	0.033267	-3.0651	0.002176	0.0294272
WBGene00020283	T06A4.3	T06A4.3	28.8397	0.875319	0.286	3.06056	0.00220924	0.0297761
WBGene00010579	K05C4.2	K05C4.2	1580.56	-0.179184	0.058578	-3.0589	0.0022215	0.0299066
WBGene00019692	fubl-4	M01A10.1	992.158	-0.204345	0.0668177	-3.05825	0.00222634	0.029937
WBGene00002050	ifa-1	F38B2.1	427.371	0.358695	0.117302	3.05786	0.00222922	0.0299411
WBGene00016716	acs-17	C46F4.2	370.012	0.338829	0.110908	3.05503	0.00225037	0.0301903
WBGene00010070	nep-17	F54F11.2	5420.27	-0.343391	0.112518	-3.05187	0.00227422	0.0304751
WBGene00002028	hst-1	F08B4.6	1127.48	-0.212644	0.069693	-3.05115	0.00227963	0.0304773
WBGene00018423	F44E2.10	F44E2.10	599.619	-0.20937	0.0686169	-3.0513	0.00227856	0.0304773
WBGene00008173	C48B4.10	C48B4.10	491.587	-0.288067	0.0944442	-3.05013	0.00228743	0.0305464
WBGene00007189	pigm-1	B0491.1	680.323	-0.17483	0.0573327	-3.0494	0.00229297	0.0305852
WBGene00009429	irg-5	F35E12.5	30.828	0.96174	0.315443	3.04885	0.0022972	0.0306065
WBGene00003950	pbs-4	T20F5.2	3176.36	-0.130619	0.0428827	-3.04596	0.00231935	0.0308662
WBGene00019017	F57F4.4	F57F4.4	4004.83	0.419107	0.137626	3.04525	0.00232484	0.0308743
WBGene00011408	nifk-1	T04A8.6	1765.06	-0.144485	0.047447	-3.0452	0.00232527	0.0308743
WBGene00002335	let-60	ZK792.6	1316.1	-0.179327	0.0589119	-3.04398	0.00233468	0.0309638
WBGene00008100	C44H9.5	C44H9.5	91.7443	0.459085	0.150918	3.04195	0.00235053	0.0311385
WBGene00003524	nas-5	T23H4.3	20.599	0.788349	0.259456	3.03847	0.00237785	0.0314645
WBGene00018724	F53A9.1	F53A9.1	39.3182	0.891011	0.293285	3.03804	0.0023812	0.031473
WBGene00010280	rde-12	F58G11.2	5477.4	-0.10655	0.0350931	-3.0362	0.00239578	0.0316297
WBGene00022812	uvs-1	ZK742.2	830.185	-0.187246	0.0616792	-3.03581	0.00239893	0.0316353
WBGene00019957	R08E3.1	R08E3.1	1298.25	0.309536	0.101981	3.03524	0.00240342	0.0316587
WBGene00022072	cpg-9	Y67D8C.8	372.733	0.403659	0.133038	3.03417	0.00241197	0.0317058
WBGene00020713	T23B3.5	T23B3.5	34.5085	-3.60236	1.18729	-3.03411	0.00241246	0.0317058
WBGene00006379	sys-1	T23D8.9	688.085	-0.19891	0.0656143	-3.0315	0.00243343	0.0319093
WBGene00019400	K04G7.1	K04G7.1	1596.16	-0.155081	0.0511525	-3.03174	0.00243146	0.0319093
WBGene00003434	msp-38	K08F4.8	25.0794	-3.99929	1.32121	-3.02698	0.00247007	0.0323532
WBGene00001834	hda-1	C53A5.3	3939.9	-0.130941	0.0432642	-3.02653	0.00247376	0.032365
WBGene00008199	C49C3.9	C49C3.9	149.848	0.562511	0.185948	3.0251	0.00248548	0.0324817
WBGene00020867	shc-2	T27F7.2	81.0574	0.42999	0.142238	3.02303	0.00250257	0.0326289
WBGene00006856	usp-14	C13B4.2	4947.62	-0.133005	0.0439947	-3.02321	0.00250112	0.0326289
WBGene00003815	nars-1	F22D6.3	4192.95	-0.139123	0.0460258	-3.02272	0.00250516	0.0326289
WBGene00002138	inx-16	R12E2.5	326.105	0.304451	0.100736	3.02227	0.00250886	0.0326405
WBGene00007282	clec-223	C03E10.5	747.233	0.325621	0.107793	3.02079	0.00252114	0.0327636
WBGene00019719	M01H9.3	M01H9.3	1827.7	-0.116965	0.0387281	-3.02016	0.00252644	0.0327957
WBGene00013708	Y106G6E.4	Y106G6E.4	97.179	0.415011	0.13749	3.01848	0.00254048	0.0329412
WBGene00003705	nhr-115	T27B7.4	35.6707	-0.829298	0.275316	-3.01217	0.00259388	0.0334841
WBGene00016792	C49H3.6	C49H3.6	928.248	-0.187361	0.0622008	-3.01219	0.00259368	0.0334841
WBGene00000135	amt-3	M195.3	11.9994	1.17332	0.389467	3.01262	0.00258999	0.0334841
WBGene00000067	act-5	T25C8.2	4760.62	-0.3003	0.0996719	-3.01289	0.00258772	0.0334841
WBGene00013560	zip-12	Y75B8A.29	215.03	0.338135	0.11231	3.01074	0.00260609	0.0336044
WBGene00011694	T10G3.3	T10G3.3	133.995	0.593185	0.197122	3.00923	0.00261913	0.0336977
WBGene00020837	slc-36.2	T27A1.5	93.8834	0.389965	0.12958	3.00946	0.00261709	0.0336977
WBGene00007554	pptr-2	C13G3.3	2508.53	-0.130083	0.0432427	-3.00821	0.00262793	0.0337382
WBGene00022010	catp-7	Y59H11AR.2	671.76	0.23932	0.0795735	3.00753	0.00263381	0.0337382
WBGene00006876	vab-10	ZK1151.1	5951.68	0.309827	0.103017	3.00752	0.00263389	0.0337382
WBGene00010478	K01G5.5	K01G5.5	5601.4	-0.166988	0.0555232	-3.00754	0.00263373	0.0337382
WBGene00004428	rpl-16	M01F1.2	17774.8	-0.125695	0.0418093	-3.0064	0.00264364	0.0338258
WBGene00007507	C10C5.3	C10C5.3	224.323	-0.662527	0.220428	-3.00565	0.00265016	0.0338347
WBGene00012966	exos-1	Y48A6B.5	555.408	-0.177192	0.0589507	-3.00577	0.00264913	0.0338347
WBGene00012030	T25G3.3	T25G3.3	2034.57	-0.16626	0.0553271	-3.00503	0.00265554	0.0338662
WBGene00006059	stc-1	F54C9.2	1244.09	-0.140129	0.0466742	-3.00229	0.0026796	0.0341355
WBGene00018051	che-10	F35D11.11	377.834	0.316618	0.105476	3.00181	0.00268384	0.034152
WBGene00016190	rcs-1	C28G1.5	111.25	0.532851	0.177563	3.00091	0.00269171	0.0342147
WBGene00007622	C16C10.1	C16C10.1	628.769	-0.194537	0.0648498	-2.99981	0.0027015	0.0342389
WBGene00000836	cul-1	D2045.6	3820.07	-0.12502	0.0416766	-2.99976	0.0027019	0.0342389
WBGene00013227	Y56A3A.6	Y56A3A.6	201.263	0.357108	0.119048	2.9997	0.00270245	0.0342389
WBGene00007072	ugt-1	AC3.7	167.3	-0.555044	0.18514	-2.99796	0.00271792	0.0342757
WBGene00018744	F53B3.6	F53B3.6	44.1799	1.00694	0.335808	2.99856	0.00271262	0.0342757
WBGene00015167	B0403.3	B0403.3	51.5337	0.57689	0.192507	2.99673	0.00272894	0.0342757
WBGene00004076	pod-2	W09B6.1	9121.76	0.179711	0.0599294	2.99871	0.00271122	0.0342757
WBGene00020499	mrps-18.C	T14B4.2	439.212	-0.225787	0.07533	-2.9973	0.00272381	0.0342757
WBGene00020035	egg-5	R12E2.10	3549.05	-0.160446	0.0535405	-2.99673	0.00272896	0.0342757
WBGene00010766	mrps-27	K11B4.1	1237.25	-0.140281	0.0467969	-2.99765	0.00272071	0.0342757
WBGene00006715	ubc-20	F40G9.3	2117.11	-0.123668	0.0412649	-2.99693	0.00272714	0.0342757
WBGene00015928	C17H12.2	C17H12.2	2533.98	-0.123539	0.0412365	-2.99585	0.00273679	0.0343
WBGene00012187	rpb-11	W01G7.3	551.571	-0.23695	0.0790849	-2.99615	0.00273408	0.0343
WBGene00004682	rsd-3	C34E11.1	495.093	0.181064	0.0604578	2.99488	0.00274556	0.0343728
WBGene00004297	rad-51	Y43C5A.6	1484.63	-0.152853	0.051059	-2.99366	0.00275657	0.0344364
WBGene00016159	pigo-1	C27A12.9	689.794	-0.187151	0.062512	-2.99385	0.00275486	0.0344364
WBGene00077781	F40E3.7	F40E3.7	14.4068	1.06002	0.35413	2.9933	0.00275975	0.0344391
WBGene00018361	F42G8.10	F42G8.10	1653.72	-0.154896	0.0517632	-2.9924	0.00276797	0.0345046
WBGene00000216	asp-3	H22K11.1	13063.1	0.406699	0.135946	2.99162	0.00277499	0.0345551
WBGene00021336	Y34F4.1	Y34F4.1	35.9173	0.679317	0.227105	2.99121	0.00277875	0.0345648
WBGene00016611	bicd-1	C43G2.2	336.456	0.243553	0.0814403	2.99057	0.00278459	0.0346003
WBGene00020187	gsp-4	T03F1.5	32.3671	-3.10204	1.03798	-2.98853	0.00280324	0.0347592
WBGene00015976	C18E3.9	C18E3.9	874.056	-0.162393	0.0543389	-2.98852	0.00280335	0.0347592
WBGene00018755	bcmo-2	F53C3.12	87.7399	0.756855	0.253333	2.98759	0.00281189	0.0348279
WBGene00009542	copb-2	F38E11.5	5482.27	-0.146397	0.0490311	-2.9858	0.00282842	0.0349953
WBGene00019220	pfd-2	H20J04.5	740.924	-0.198194	0.0663929	-2.98518	0.00283415	0.0350288
WBGene00001985	hop-1	C18E3.8	571.686	-0.171384	0.0574713	-2.98208	0.00286295	0.0353472
WBGene00004429	rpl-17	Y48G8AL.8	20664.6	-0.150441	0.0504665	-2.98102	0.00287295	0.035433
WBGene00003129	map-1	Y37E11AL.7	969.016	-0.161524	0.0542199	-2.97905	0.00289144	0.0356024
WBGene00021037	fbxa-203	W05F2.5	172.559	0.346491	0.116315	2.9789	0.00289281	0.0356024
WBGene00018586	ubxn-3	F48A11.5	5248.42	-0.115959	0.0389354	-2.97823	0.00289922	0.0356435
WBGene00000669	col-94	W05B2.1	903.922	0.425424	0.142986	2.97529	0.00292715	0.0359488
WBGene00018869	rfip-1	F55C12.1	418.077	0.332266	0.111713	2.97429	0.00293664	0.0359724
WBGene00017026	ipla-4	D1037.5	16.6697	-1.08114	0.363515	-2.97411	0.00293836	0.0359724
WBGene00020068	cra-1	R13F6.10	3841.44	-0.15162	0.0509702	-2.97467	0.00293302	0.0359724
WBGene00015096	B0261.8	B0261.8	127.158	0.368375	0.123927	2.97253	0.00295361	0.0361211
WBGene00004186	prpf-4	F22D6.5	3698.37	-0.13885	0.0467337	-2.9711	0.00296738	0.0362513
WBGene00001489	frm-2	T04C9.6	200.93	0.294311	0.0991019	2.96978	0.00298009	0.0363684
WBGene00017838	F26G1.2	F26G1.2	27.5205	1.16255	0.391597	2.96875	0.00299012	0.0364142
WBGene00017347	F10E7.5	F10E7.5	1624.8	-0.128188	0.0431773	-2.96887	0.00298897	0.0364142
WBGene00022515	ttr-48	ZC64.2	308.459	0.288756	0.0973774	2.96533	0.00302361	0.0367835
WBGene00016698	C46A5.1	C46A5.1	13.8439	1.27285	0.429505	2.96354	0.00304122	0.0369202
WBGene00018353	fbxa-182	F42G2.4	65.1837	0.646895	0.218308	2.96322	0.00304438	0.0369202
WBGene00044402	Y82E9BL.18	Y82E9BL.18	11.5264	1.38104	0.466025	2.96344	0.00304225	0.0369202
WBGene00009482	F36G3.1	F36G3.1	272.089	0.380239	0.128356	2.96239	0.00305265	0.0369799
WBGene00004492	rps-23	F28D1.7	23448.2	-0.156434	0.0528122	-2.96208	0.00305566	0.0369799
WBGene00000172	aqp-4	F40F9.9	142.031	0.492203	0.166222	2.96111	0.0030653	0.037058
WBGene00000994	ints-6	F08B4.1	1092.52	-0.164114	0.0554592	-2.95919	0.00308452	0.0372516
WBGene00010624	mrps-15	K07A12.7	970.071	-0.163041	0.0551531	-2.95615	0.00311506	0.0375812
WBGene00003904	pabp-2	C17E4.5	2188.52	-0.109754	0.0371365	-2.95543	0.00312235	0.0375912
WBGene00013577	Y76A2B.5	Y76A2B.5	1194.28	0.132957	0.0449832	2.9557	0.00311958	0.0375912
WBGene00020369	exc-15	T08H10.1	1310.78	0.24658	0.0834522	2.95475	0.00312922	0.0376329
WBGene00009511	F37H8.2	F37H8.2	24.3353	-0.783696	0.265398	-2.95291	0.0031479	0.0376329
WBGene00016321	tppp-1	C32E8.3	947.455	0.17728	0.0600367	2.95286	0.00314849	0.0376329
WBGene00003020	lin-35	C32F10.2	2207.12	-0.187208	0.063385	-2.9535	0.00314188	0.0376329
WBGene00020761	T24C4.5	T24C4.5	732.465	-0.204865	0.0693423	-2.9544	0.00313278	0.0376329
WBGene00021899	Y54H5A.1	Y54H5A.1	2902.5	-0.141858	0.0480382	-2.95303	0.00314671	0.0376329
WBGene00003375	mlp-1	T04C9.4	412.105	0.390779	0.132302	2.95368	0.00314005	0.0376329
WBGene00012934	gly-9	Y47D3A.23	1413.43	-0.141591	0.0479667	-2.95186	0.00315866	0.0377156
WBGene00013290	Y57G11A.2	Y57G11A.2	35.2709	-3.3607	1.13935	-2.94966	0.00318121	0.0379459
WBGene00020771	T24E12.1	T24E12.1	145.959	0.30573	0.103771	2.94619	0.00321719	0.0383357
WBGene00013219	elof-1	Y54G11A.11	776.866	-0.195569	0.0664613	-2.94261	0.00325463	0.0387421
WBGene00018991	F56F11.4	F56F11.4	1855.63	-0.146895	0.049943	-2.94124	0.00326898	0.0388731
WBGene00010383	mpst-3	H12D21.7	239.847	0.261622	0.0890091	2.93927	0.00328988	0.0390763
WBGene00016610	paqr-1	C43G2.1	1808.67	-0.135034	0.0459508	-2.93867	0.00329621	0.0390763
WBGene00023407	cex-1	F56D1.6	72.2845	0.466076	0.158595	2.93878	0.00329506	0.0390763
WBGene00004431	rpl-19	C09D4.5	25755.7	-0.139484	0.0474701	-2.93836	0.00329953	0.0390763
WBGene00007008	rfp-1	R05D3.4	2771.43	-0.120104	0.0408826	-2.93779	0.00330563	0.0391088
WBGene00003735	nhx-8	Y18D10A.6	245.006	0.236433	0.0804921	2.93734	0.00331042	0.0391256
WBGene00016335	gba-1	C33C12.3	236.844	0.47623	0.162164	2.93673	0.00331697	0.0391632
WBGene00012220	W03C9.2	W03C9.2	1172.18	-0.154551	0.0526349	-2.93628	0.00332176	0.0391799
WBGene00016046	C24B5.4	C24B5.4	51.681	0.762435	0.259778	2.93495	0.00333604	0.0392873
WBGene00014309	F07H5.5	F07H5.5	5326.46	0.195085	0.0664732	2.9348	0.00333763	0.0392873
WBGene00021819	Y53G8B.3	Y53G8B.3	19.4727	1.11284	0.379292	2.93399	0.00334639	0.0393506
WBGene00011182	R09H10.5	R09H10.5	1454.17	0.300326	0.102375	2.93359	0.0033507	0.0393614
WBGene00017904	lim-8	F28F5.3	160.277	0.424408	0.144706	2.93289	0.00335821	0.0394098
WBGene00016785	C49G7.7	C49G7.7	10.683	2.41935	0.825557	2.93057	0.00338343	0.0396657
WBGene00000768	cor-1	R01H10.3	131.438	0.517759	0.1767	2.93016	0.00338784	0.0396773
WBGene00003590	nex-3	C28A5.3	168.67	0.41371	0.141268	2.92854	0.00340561	0.0398453
WBGene00019481	cogc-6	K07C11.9	1110.09	-0.19191	0.0655401	-2.92813	0.00341008	0.0398575
WBGene00004152	pqn-70	T19B10.4	2487.53	-0.141974	0.0484937	-2.92767	0.00341509	0.0398759
WBGene00004458	rpn-1	T22D1.9	11142.1	-0.125393	0.0428365	-2.92726	0.00341964	0.0398877
WBGene00002881	let-756	C05D11.4	52.2497	0.580615	0.198368	2.92696	0.00342297	0.0398877
WBGene00006704	ubc-7	F58A4.10	3649.04	-0.107749	0.036824	-2.92606	0.00343281	0.0399623
WBGene00011397	T03E6.8	T03E6.8	38.9012	0.720114	0.246221	2.92467	0.00344824	0.0400617
WBGene00003561	ncr-1	F02E8.6	187.005	0.522238	0.178562	2.92469	0.00344798	0.0400617
WBGene00010918	M117.1	M117.1	175.221	0.337006	0.115256	2.92398	0.00345582	0.0400835
WBGene00006440	nefr-1	Y47G6A.28	1457.54	-0.150554	0.0514912	-2.92388	0.00345702	0.0400835
WBGene00012211	ssp-37	W02D9.5	54.7391	0.550909	0.188445	2.92346	0.0034617	0.0400977
WBGene00017157	tyra-2	F01E11.5	19.1151	-0.849917	0.290758	-2.92311	0.00346559	0.0401028
WBGene00000159	aps-1	F29G9.3	658.75	-0.183662	0.0628509	-2.92219	0.00347585	0.0401815
WBGene00012301	W06D11.3	W06D11.3	330.414	0.27071	0.0926551	2.9217	0.00348128	0.0402043
WBGene00006053	ssq-4	T28H11.1	166.149	-2.96131	1.01379	-2.92102	0.00348886	0.0402519
WBGene00017640	F20D6.11	F20D6.11	249.477	0.241973	0.0829033	2.91874	0.00351447	0.040467
WBGene00022562	ZC204.12	ZC204.12	19.032	0.882793	0.302447	2.91884	0.00351338	0.040467
WBGene00022644	dod-19	ZK6.10	686.131	0.61921	0.21226	2.91722	0.00353162	0.0405438
WBGene00006826	unc-97	F14D12.2	445.164	0.261959	0.0897937	2.91734	0.00353035	0.0405438
WBGene00007574	C14B1.3	C14B1.3	174.548	0.305515	0.104717	2.91752	0.00352827	0.0405438
WBGene00019726	bris-1	M02B7.5	1560.83	-0.123276	0.0422829	-2.9155	0.00355123	0.0407288
WBGene00011320	T01C3.3	T01C3.3	3051.06	-0.149877	0.0514134	-2.91513	0.00355536	0.0407359
WBGene00003847	blmp-1	F25D7.3	190.164	0.491872	0.168811	2.91374	0.00357126	0.0408777
WBGene00000464	ceh-44	Y54F10AM.4	1983.18	-0.110359	0.0379378	-2.90894	0.00362656	0.0414698
WBGene00002144	inx-22	Y47G6A.2	2133.27	-0.155487	0.0534596	-2.90849	0.00363178	0.0414887
WBGene00010424	lep-5	H36L18.2	424.503	0.263124	0.090543	2.90607	0.00366005	0.0417495
WBGene00017928	tut-1	F29C4.6	958.261	-0.163094	0.0561373	-2.90527	0.00366942	0.0417495
WBGene00012087	T27E7.1	T27E7.1	36.7505	-2.99361	1.03033	-2.90548	0.00366688	0.0417495
WBGene00017285	F09E5.7	F09E5.7	1464.3	-0.132417	0.0455826	-2.905	0.00367258	0.0417495
WBGene00005021	sqv-3	R10E11.4	620.188	-0.167985	0.0578088	-2.90587	0.00366238	0.0417495
WBGene00015009	B0041.5	B0041.5	1300.82	-0.125864	0.0433385	-2.90421	0.0036818	0.0418135
WBGene00012640	Y38H8A.7	Y38H8A.7	275.552	-0.272147	0.0937422	-2.90315	0.00369435	0.041915
WBGene00021007	W03F11.4	W03F11.4	14.4638	-4.22348	1.45591	-2.90093	0.00372058	0.0421715
WBGene00011430	T04C12.8	T04C12.8	15.6117	1.18924	0.410226	2.89898	0.00374385	0.0423113
WBGene00021352	pcyt-2.1	Y37E3.11	1083.75	-0.163787	0.0564923	-2.89927	0.00374032	0.0423113
WBGene00020383	tin-44	T09B4.9	1654.6	-0.158263	0.0545861	-2.89933	0.00373958	0.0423113
WBGene00002282	let-4	C44H4.2	10.9858	1.2661	0.436841	2.89832	0.00375165	0.0423583
WBGene00002000	hrpr-1	F58D5.1	8356.28	-0.118842	0.0410105	-2.89783	0.00375754	0.0423836
WBGene00011242	R11D1.1	R11D1.1	1039.68	0.230479	0.0796058	2.89526	0.00378848	0.0426911
WBGene00004268	rab-5	F26H9.6	3006.11	-0.107971	0.0373015	-2.89454	0.00379712	0.042747
WBGene00022770	acp-1	ZK563.6	50.5766	0.644508	0.222719	2.89382	0.00380588	0.0428042
WBGene00017078	D2096.11	D2096.11	105.254	0.377865	0.13067	2.89174	0.00383115	0.0430467
WBGene00010357	H03A11.2	H03A11.2	240.048	0.390695	0.135134	2.89116	0.00383827	0.0430851
WBGene00019766	M4.1	M4.1	2097.45	-0.142639	0.0493942	-2.88776	0.00387999	0.0434275
WBGene00018334	cyp-33E2	F42A9.5	93.6775	0.583311	0.201969	2.88812	0.00387554	0.0434275
WBGene00002994	lin-5	T09A5.10	3670.6	-0.134415	0.0465423	-2.88802	0.00387679	0.0434275
WBGene00010139	F56A8.3	F56A8.3	2329.74	-0.121466	0.0420805	-2.88651	0.00389534	0.0435573
WBGene00018762	F53E10.6	F53E10.6	870.591	-0.184649	0.0639854	-2.8858	0.00390424	0.0435819
WBGene00008131	C47B2.2	C47B2.2	872.111	-0.159783	0.05537	-2.88573	0.00390504	0.0435819
WBGene00000466	cel-1	C03D6.3	1145.88	-0.163515	0.0566737	-2.8852	0.00391165	0.0436138
WBGene00002363	let-92	F38H4.9	5444.89	-0.0916884	0.0317859	-2.88456	0.00391961	0.0436606
WBGene00011795	T16A9.5	T16A9.5	18.9351	-3.16104	1.09615	-2.88377	0.00392942	0.0436827
WBGene00016702	C46A5.6	C46A5.6	816.947	-0.16089	0.0557968	-2.8835	0.00393287	0.0436827
WBGene00019587	K09F6.4	K09F6.4	45.5434	0.800954	0.277738	2.88385	0.00392849	0.0436827
WBGene00006616	trp-4	Y71A12B.4	66.7104	0.486518	0.168785	2.88248	0.00394561	0.0437823
WBGene00021702	Y48G9A.9	Y48G9A.9	223.821	0.325757	0.113059	2.88131	0.00396024	0.0439028
WBGene00011315	mbr-1	T01C1.2	30.7495	0.747733	0.259754	2.87862	0.00399417	0.0442367
WBGene00008644	F10C2.3	F10C2.3	40.0665	-0.954595	0.331801	-2.87701	0.00401457	0.0444202
WBGene00002827	let-653	C29E6.1	49.3149	0.674577	0.234613	2.87527	0.00403682	0.0446239
WBGene00019221	H20J04.6	H20J04.6	370.686	-0.210948	0.0734146	-2.87338	0.00406107	0.0447716
WBGene00013208	Y54G9A.5	Y54G9A.5	810.688	-0.192934	0.0671441	-2.87344	0.00406034	0.0447716
WBGene00022734	ZK418.5	ZK418.5	1297.12	-0.163201	0.0567987	-2.87333	0.00406174	0.0447716
WBGene00003444	msp-51	ZK354.5	73.6088	-3.06046	1.06525	-2.87299	0.00406602	0.0447763
WBGene00019609	K10B3.1	K10B3.1	63.7508	0.550759	0.191735	2.8725	0.00407235	0.0448035
WBGene00003959	pcp-4	Y116F11B.3	188.868	0.554392	0.193073	2.87141	0.00408641	0.0448231
WBGene00001055	dpf-2	C27C12.7	642.138	-0.178754	0.0622581	-2.87117	0.00408955	0.0448231
WBGene00018793	mrpl-40	F54C4.1	898.432	-0.14493	0.0504698	-2.87162	0.00408371	0.0448231
WBGene00020453	fbxa-55	T12B5.6	74.5356	0.531165	0.184955	2.87186	0.00408058	0.0448231
WBGene00012650	orc-1	Y39A1A.12	2967.01	-0.146227	0.0509544	-2.86976	0.00410786	0.0449812
WBGene00007952	C35A5.8	C35A5.8	4799.16	-0.155181	0.0540958	-2.86863	0.00412253	0.0450993
WBGene00009818	acbp-3	F47B10.7	111.077	0.395661	0.137945	2.86825	0.00412755	0.0451118
WBGene00007392	fbxa-156	C06H5.1	44.3766	0.555731	0.193805	2.86748	0.00413753	0.0451784
WBGene00001228	eif-3.E	B0511.10	3224.5	-0.127696	0.0445521	-2.86622	0.00415405	0.0453162
WBGene00020399	ztf-4	T10B11.3	1331.43	-0.135504	0.0473099	-2.86417	0.00418099	0.0455072
WBGene00022722	tomm-70	ZK370.8	1625.77	-0.155417	0.0542657	-2.864	0.00418331	0.0455072
WBGene00007679	C18D11.1	C18D11.1	113.808	0.579453	0.202299	2.86434	0.00417875	0.0455072
WBGene00013854	cyc-2.2	ZC116.2	21.4556	-3.88382	1.35729	-2.86145	0.00421708	0.0458317
WBGene00044007	ZK1320.13	ZK1320.13	53.8219	0.719116	0.25139	2.86056	0.00422887	0.0459168
WBGene00003936	pat-12	T17H7.4	1444	0.293753	0.102818	2.85701	0.00427649	0.0463905
WBGene00013881	mans-4	ZC410.3	919.065	-0.16575	0.0580397	-2.85581	0.00429277	0.0465237
WBGene00006626	tsn-1	F10G7.2	16262.3	-0.149593	0.0523882	-2.85546	0.0042974	0.0465304
WBGene00007196	B0513.4	B0513.4	1582.17	0.217345	0.0761393	2.85457	0.00430946	0.0466176
WBGene00020037	mrps-6	R12E2.12	643.379	-0.177176	0.0621	-2.85307	0.00432992	0.0467953
WBGene00022379	Y94H6A.7	Y94H6A.7	112.136	0.389198	0.136446	2.8524	0.00433909	0.0468102
WBGene00008042	C40H1.7	C40H1.7	73.9261	0.757419	0.26554	2.85238	0.00433935	0.0468102
WBGene00013249	Y57A10A.4	Y57A10A.4	120.003	0.461562	0.16187	2.85144	0.00435217	0.0469049
WBGene00013109	Y51H4A.15	Y51H4A.15	632.299	-0.167536	0.0587855	-2.84996	0.00437242	0.0470276
WBGene00017549	pid-1	F18A1.8	443.742	-0.193151	0.0677701	-2.85009	0.00437072	0.0470276
WBGene00000933	dap-3	C14A4.2	1028.56	-0.142076	0.0498561	-2.84973	0.00437569	0.0470276
WBGene00007932	zip-5	C34D1.5	44.078	0.611707	0.214762	2.84831	0.00439522	0.0471938
WBGene00015518	C06E1.1	C06E1.1	59.1251	-0.47518	0.16691	-2.84692	0.0044145	0.0473571
WBGene00015130	vps-33.1	B0303.9	1084.17	-0.148099	0.0520332	-2.84624	0.00442393	0.0474144
WBGene00007836	C31C9.2	C31C9.2	561.223	0.245701	0.0863415	2.84569	0.00443149	0.0474517
WBGene00012907	cpt-1	Y46G5A.17	3534	-0.150886	0.053047	-2.84439	0.00444966	0.0476024
WBGene00001209	egl-45	C27D11.1	8622.7	-0.127716	0.0449214	-2.8431	0.00446777	0.0477521
WBGene00013418	Y65A5A.1	Y65A5A.1	20.3503	0.89509	0.315071	2.84092	0.0044984	0.0479844
WBGene00008877	rtcb-1	F16A11.2	951.6	-0.14426	0.0507839	-2.84067	0.00450189	0.0479844
WBGene00006542	tbp-1	T20B12.2	1334.63	-0.119562	0.0420888	-2.8407	0.00450146	0.0479844
WBGene00015524	C06E1.9	C06E1.9	1221.01	-0.153244	0.0540241	-2.83659	0.00455981	0.0485572
WBGene00007336	C05C12.4	C05C12.4	198.366	0.327697	0.115615	2.83438	0.00459145	0.0487585
WBGene00007330	C05C10.3	C05C10.3	3413.13	-0.20272	0.0715211	-2.83441	0.00459107	0.0487585
WBGene00020557	T19B4.3	T19B4.3	764.768	0.155863	0.0549899	2.83439	0.00459131	0.0487585
WBGene00013690	hprt-1	Y105E8B.5	799.293	0.255758	0.090243	2.8341	0.0045955	0.0487585
WBGene00006843	unc-119	M142.1	171.51	0.278514	0.0982872	2.83367	0.00460161	0.0487788
WBGene00010943	M176.4	M176.4	240.452	0.359651	0.126953	2.83294	0.00461227	0.0487803
WBGene00016653	ssb-1	C44E4.4	4314.46	-0.123286	0.0435152	-2.83317	0.00460888	0.0487803
WBGene00015698	kca-1	C10H11.10	2051.08	-0.147076	0.0519232	-2.83257	0.00461748	0.0487803
WBGene00044305	rad-8	F56H1.6	979.422	-0.15667	0.0553158	-2.83229	0.00462157	0.0487803
WBGene00012484	car-1	Y18D10A.17	28343.4	-0.119392	0.042155	-2.83221	0.00462275	0.0487803
WBGene00004096	pqm-1	F40F8.7	179.409	0.569287	0.201062	2.83139	0.00463457	0.0488606
WBGene00000883	cyn-7	Y75B12B.2	22620.3	0.123378	0.04359	2.83041	0.00464885	0.048911
WBGene00008281	C53D6.4	C53D6.4	811.081	-0.142344	0.0502948	-2.83019	0.00465198	0.048911
WBGene00013732	aakg-1	Y111B2A.8	572.281	0.202972	0.0717094	2.83048	0.00464783	0.048911
WBGene00010616	K07A1.10	K07A1.10	610.651	-0.185741	0.065637	-2.82982	0.00465745	0.0489242
WBGene00019615	K10B4.3	K10B4.3	142.524	0.338736	0.119769	2.82825	0.0046803	0.0491199
WBGene00020446	T12B3.3	T12B3.3	273.993	0.290872	0.102858	2.8279	0.00468551	0.0491302
WBGene00017536	F17A9.4	F17A9.4	202.481	0.398992	0.141172	2.82627	0.00470929	0.049335
WBGene00015024	B0205.10	B0205.10	17.7121	-3.76085	1.33099	-2.82562	0.00471899	0.0493921
WBGene00003457	msp-64	ZK1248.6	43.3915	-3.30503	1.16995	-2.82494	0.00472901	0.0494524
WBGene00004898	snb-2	F23H12.1	110.353	0.490903	0.173884	2.82316	0.00475522	0.0495485
WBGene00007584	C14C10.1	C14C10.1	19.3658	-3.0877	1.09364	-2.82332	0.00475295	0.0495485
WBGene00019060	acox-3	F58F9.7	475.659	-0.36387	0.128887	-2.82316	0.00475526	0.0495485
WBGene00014987	ZK637.6	ZK637.6	495.852	-0.201994	0.0715337	-2.82375	0.00474647	0.0495485
WBGene00003831	nuo-1	C09H10.3	6150.37	-0.106672	0.0378006	-2.82196	0.00477307	0.0496451
WBGene00003952	pbs-6	C02F5.9	3191.3	-0.141359	0.0500923	-2.82197	0.00477296	0.0496451
WBGene00021893	ndnf-1	Y54G2A.29	61.244	-0.623289	0.220944	-2.82103	0.00478704	0.0497458
WBGene00007725	C25F9.5	C25F9.5	61.7345	0.529962	0.187891	2.82058	0.00479369	0.0497704
WBGene00015684	C10G8.8	C10G8.8	1111.34	0.242938	0.0861743	2.81914	0.00481519	0.049949
Dead genes:
WBGene00007706
WBGene00015966
WBGene00008913

## Sheet: N2 only DEGs
WBGeneID	Gene	Sequence
WBGene00001477	fmo-2	K08C7.5
WBGene00010791	sodh-2	K12G11.4
WBGene00045411	C25F9.11	C25F9.11
WBGene00011042	R05H10.1	R05H10.1
WBGene00018267	F41C3.1	F41C3.1
WBGene00006075	str-7	F22B8.5
WBGene00021183	Y9C9A.16	Y9C9A.16
WBGene00009706	argk-1	F44G3.2
WBGene00005228	srh-2	C05E4.14
WBGene00001777	gst-29	Y53F4B.32
WBGene00017466	F14F9.3	F14F9.3
WBGene00008732	F13B12.4	F13B12.4
WBGene00003473	mtl-1	K11G9.6
WBGene00009472	F36D3.7	F36D3.7
WBGene00019886	R05D8.9	R05D8.9
WBGene00017092	E02C12.6	E02C12.6
WBGene00016783	irg-2	C49G7.5
WBGene00020016	lipl-3	R11G11.14
WBGene00023423	F43C1.7	F43C1.7
WBGene00011799	T16G1.5	T16G1.5
WBGene00009778	F46C5.1	F46C5.1
WBGene00017332	ugt-37	F10D2.6
WBGene00015597	fbxa-162	C08E3.5
WBGene00003331	mir-238	K01F9.5
WBGene00019564	K09D9.1	K09D9.1
WBGene00000966	dhs-2	F55A12.4
WBGene00007366	C06B3.7	C06B3.7
WBGene00012892	Y45F10D.14	Y45F10D.14
WBGene00008602	oac-14	F09B9.1
WBGene00003092	lys-3	Y22F5A.6
WBGene00011674	cyp-13A8	T10B9.4
WBGene00019379	K04A8.10	K04A8.10
WBGene00016665	chil-11	C45E5.2
WBGene00001781	gst-33	C02A12.1
WBGene00009512	bigr-1	F37H8.3
WBGene00011800	T16G1.6	T16G1.6
WBGene00021167	cyp-32B1	Y5H2B.5
WBGene00009048	cth-1	F22B8.6
WBGene00009957	F53B2.8	F53B2.8
WBGene00004001	pgp-7	T21E8.2
WBGene00189956	Y34F4.6	Y34F4.6
WBGene00009047	F22B8.4	F22B8.4
WBGene00012947	Y47H9C.1	Y47H9C.1
WBGene00004236	ptr-22	Y80D3A.7
WBGene00008105	C45B11.2	C45B11.2
WBGene00006628	tsp-2	C02F5.11
WBGene00000983	dhs-20	F35B12.2
WBGene00077593	C49G7.12	C49G7.12
WBGene00007726	C25F9.6	C25F9.6
WBGene00010790	sodh-1	K12G11.3
WBGene00020394	T10B5.8	T10B5.8
WBGene00007506	fbxc-58	C10C5.2
WBGene00011973	T23G11.10	T23G11.10
WBGene00007368	C06B8.2	C06B8.2
WBGene00015045	cyp-34A10	B0213.16
WBGene00044514	R09E12.9	R09E12.9
WBGene00006627	tsp-1	C02F5.8
WBGene00017467	F14F9.4	F14F9.4
WBGene00194815	Y43F8B.23	Y43F8B.23
WBGene00008810	cyp-13A12	F14F7.3
WBGene00008043	C40H1.8	C40H1.8
WBGene00000562	cng-1	F14H8.6
WBGene00015574	irg-1	C07G3.2
WBGene00019404	K05B2.4	K05B2.4
WBGene00018621	F48G7.10	F48G7.10
WBGene00011712	T11F9.10	T11F9.10
WBGene00015668	C10A4.7	C10A4.7
WBGene00000636	col-60	F22D6.10
WBGene00021979	Y58A7A.5	Y58A7A.5
WBGene00007716	fbxa-82	C25D7.4
WBGene00044697	poml-4	K05F6.11
WBGene00003763	nlp-25	Y43F8C.1
WBGene00194643	C48D1.9	C48D1.9
WBGene00000191	arl-7	F20D1.5
WBGene00017093	E02C12.8	E02C12.8
WBGene00013073	hmit-1.1	Y51A2D.4
WBGene00007660	pals-6	C17H1.7
WBGene00017060	D2063.1	D2063.1
WBGene00006418	spl-2	B0222.4
WBGene00010043	F54C9.7	F54C9.7
WBGene00045511	F11A5.18	F11A5.18
WBGene00013841	fbxa-33	ZC47.9
WBGene00009428	F35E12.4	F35E12.4
WBGene00004052	parg-2	H23L24.5
WBGene00016697	cyp-33C2	C45H4.17
WBGene00010273	srm-3	F58G6.2
WBGene00013901	ugt-16	ZC443.6
WBGene00015044	cyp-34A9	B0213.15
WBGene00011321	fil-1	T01C3.4
WBGene00012961	Y47H10A.5	Y47H10A.5
WBGene00000986	dhs-23	R08H2.1
WBGene00009221	acs-2	F28F8.2
WBGene00008519	cyp-13B1	F02C12.5
WBGene00011850	T20B3.1	T20B3.1
WBGene00017390	F12A10.1	F12A10.1
WBGene00020527	T15B7.15	T15B7.15
WBGene00009824	gpdh-1	F47G4.3
WBGene00007322	C05B5.5	C05B5.5
WBGene00001564	icl-1	C05E4.9
WBGene00009991	F53F4.8	F53F4.8
WBGene00007365	C06B3.6	C06B3.6
WBGene00013424	Y66A7A.4	Y66A7A.4
WBGene00015522	C06E1.7	C06E1.7
WBGene00000412	cdr-1	F35E8.11
WBGene00001480	fmo-5	H24K24.5
WBGene00006650	tts-1	F09E10.11
WBGene00022181	pho-9	Y71H2AM.16
WBGene00021731	Y49G5A.1	Y49G5A.1
WBGene00021977	Y58A7A.3	Y58A7A.3
WBGene00016788	C49G7.10	C49G7.10
WBGene00012101	zip-10	T27F2.4
WBGene00008476	E03H4.8	E03H4.8
WBGene00000013	abf-2	C50F2.10
WBGene00044578	K01A12.4	K01A12.4
WBGene00235310	R02D1.2	R02D1.2
WBGene00017510	nhr-178	F16B4.9
WBGene00020774	T24E12.5	T24E12.5
WBGene00021417	nhr-236	Y38F2AL.5
WBGene00016664	C45E5.1	C45E5.1
WBGene00011517	cgt-1	T06C12.10
WBGene00013647	Y105C5B.5	Y105C5B.5
WBGene00017001	D1007.3	D1007.3
WBGene00014907	fbxa-117	Y51A2A.9
WBGene00008976	plp-2	F20D1.4
WBGene00009839	fbxa-188	F47H4.8
WBGene00009903	F49E12.10	F49E12.10
WBGene00011957	T23F11.6	T23F11.6
WBGene00016276	C30G12.4	C30G12.4
WBGene00077539	Y52B11A.12	Y52B11A.12
WBGene00007717	C25D7.5	C25D7.5
WBGene00015483	C05D11.5	C05D11.5
WBGene00003995	pgp-1	K08E7.9
WBGene00014697	cyp-25A3	C36A4.3
WBGene00003673	nhr-83	F48G7.3
WBGene00001753	gst-5	R03D7.6
WBGene00044478	K06B9.6	K06B9.6
WBGene00011830	cyp-29A2	T19B10.1
WBGene00018946	F56C3.9	F56C3.9
WBGene00077698	lurp-4	C34B4.7
WBGene00002188	kgb-2	ZC416.4
WBGene00014732	F09F3.8	F09F3.8
WBGene00007130	B0272.4	B0272.4
WBGene00007691	cest-8	C23H4.2
WBGene00007963	cyp-25A1	C36A4.1
WBGene00003999	pgp-5	C05A9.1
WBGene00008863	F15D4.6	F15D4.6
WBGene00022333	fbxa-27	Y82E9BL.17
WBGene00021171	Y8A9A.2	Y8A9A.2
WBGene00022643	ZK6.8	ZK6.8
WBGene00010250	F58D12.3	F58D12.3
WBGene00003648	nhr-58	R11G11.2
WBGene00007228	acs-7	C01G6.7
WBGene00018958	cest-27	F56C11.6
WBGene00022076	daao-1	Y69A2AR.5
WBGene00003652	nhr-62	Y67A6A.2
WBGene00007964	cyp-25A2	C36A4.2
WBGene00022028	Y65B4A.4	Y65B4A.4
WBGene00045516	F43D2.7	F43D2.7
WBGene00022258	Y73C8B.1	Y73C8B.1
WBGene00044661	fbxa-143	F44G3.14
WBGene00020760	T24C4.4	T24C4.4
WBGene00011660	T09E11.11	T09E11.11
WBGene00013215	Y54G11A.4	Y54G11A.4
WBGene00022445	Y110A2AL.9	Y110A2AL.9
WBGene00012923	fbxa-128	Y47D3A.2
WBGene00010931	M162.5	M162.5
WBGene00009617	slc-9B.1	F41E7.1
WBGene00020363	fbxa-3	T08E11.7
WBGene00019376	lipl-4	K04A8.5
WBGene00021464	ugt-31	Y39G10AR.6
WBGene00008490	F01D4.8	F01D4.8
WBGene00008964	mltn-9	F19H8.4
WBGene00012144	lgmn-1	T28H10.3
WBGene00009595	cbp-3	F40F12.7
WBGene00009390	F35C5.1	F35C5.1
WBGene00006620	svh-1	C07G1.1
WBGene00003767	nlp-29	B0213.4
WBGene00044707	pals-15	F22G12.7
WBGene00003618	nhr-19	E02H1.7
WBGene00001397	fat-5	W06D12.3
WBGene00011839	T19C4.5	T19C4.5
WBGene00012404	Y6G8.2	Y6G8.2
WBGene00016976	C56E10.3	C56E10.3
WBGene00000111	alh-5	T08B1.3
WBGene00000984	dhs-21	R11D1.11
WBGene00044712	F22G12.8	F22G12.8
WBGene00009049	F22B8.7	F22B8.7
WBGene00010673	K08E7.5	K08E7.5
WBGene00019300	swt-1	K02D7.5
WBGene00018758	F53E10.1	F53E10.1
WBGene00013802	Y116A8C.25	Y116A8C.25
WBGene00016219	pals-24	C29F9.4
WBGene00019448	frpr-13	K06C4.17
WBGene00006533	tba-7	T28D6.2
WBGene00001754	gst-6	F11G11.3
WBGene00016218	pals-23	C29F9.3
WBGene00002088	ins-5	ZK84.3
WBGene00220215	Y92C3B.4	Y92C3B.4
WBGene00007811	C29F7.2	C29F7.2
WBGene00018707	oac-31	F52F10.3
WBGene00003766	nlp-28	B0213.3
WBGene00000514	ckb-4	F22F7.5
WBGene00010998	R03G8.3	R03G8.3
WBGene00017432	F13H6.4	F13H6.4
WBGene00012107	T27F6.8	T27F6.8
WBGene00010795	M01A8.1	M01A8.1
WBGene00019100	F59B1.8	F59B1.8
WBGene00012003	T24H10.5	T24H10.5
WBGene00001787	gst-39	Y53F4B.33
WBGene00014300	D2023.1	D2023.1
WBGene00018259	F41B4.3	F41B4.3
WBGene00018730	F53A9.7	F53A9.7
WBGene00011445	T04F8.7	T04F8.7
WBGene00017303	F09F7.6	F09F7.6
WBGene00012013	ugt-54	T25B9.7
WBGene00001663	gpa-1	T19C4.6
WBGene00013965	ZK287.4	ZK287.4
WBGene00004196	prx-11	C47B2.8
WBGene00022329	fbxa-79	Y82E9BL.13
WBGene00018602	F48D6.4	F48D6.4
WBGene00015435	C04E12.5	C04E12.5
WBGene00004353	rgs-10	F45B8.2
WBGene00001157	ech-8	F01G10.2
WBGene00008499	cyp-37A1	F01D5.9
WBGene00022252	Y73B6BL.31	Y73B6BL.31
WBGene00017131	E04F6.15	E04F6.15
WBGene00012810	nceh-1	Y43F8A.3
WBGene00020767	lgc-40	T24D8.1
WBGene00000981	dhs-18	C45B11.3
WBGene00020456	fbxa-60	T12B5.10
WBGene00045461	C25F9.14	C25F9.14
WBGene00018286	F41E6.5	F41E6.5
WBGene00019742	nhr-202	M02H5.4
WBGene00019604	pgph-1	K09H11.7
WBGene00008512	F01G10.10	F01G10.10
WBGene00018430	nhr-142	F44E7.8
WBGene00016425	C34H4.2	C34H4.2
WBGene00013906	ugt-5	ZC455.6
WBGene00010887	M7.12	M7.12
WBGene00018603	F48E3.2	F48E3.2
WBGene00003968	peb-1	T14F9.4
WBGene00020992	W03F8.2	W03F8.2
WBGene00000982	dhs-19	T11F9.11
WBGene00010740	K10D3.6	K10D3.6
WBGene00009518	clec-166	F38A1.5
WBGene00044396	ZK1290.14	ZK1290.14
WBGene00000557	cnc-3	R09B5.8
WBGene00018903	F55G1.7	F55G1.7
WBGene00022330	fbxa-80	Y82E9BL.14
WBGene00023415	F16C3.3	F16C3.3
WBGene00000967	dhs-3	T02E1.5
WBGene00022324	fbxa-26	Y82E9BL.7
WBGene00013898	ZC443.3	ZC443.3
WBGene00013284	daf-22	Y57A10C.6
WBGene00018966	F56D2.5	F56D2.5
WBGene00008803	lips-10	F14E5.5
WBGene00007275	C03D6.1	C03D6.1
WBGene00020962	W02H5.8	W02H5.8
WBGene00015947	C18A11.1	C18A11.1
WBGene00019674	K12C11.3	K12C11.3
WBGene00011262	pho-8	R13H4.3
WBGene00018413	cyp-33C4	F44C8.1
WBGene00015048	faah-2	B0218.2
WBGene00023519	Y60A3A.24	Y60A3A.24
WBGene00016587	C42C1.9	C42C1.9
WBGene00015709	cyp-33A1	C12D5.7
WBGene00016319	C32D5.12	C32D5.12
WBGene00021768	Y51F10.7	Y51F10.7
WBGene00020947	W02F12.2	W02F12.2
WBGene00014251	gstk-1	ZK1320.1
WBGene00017012	acs-22	D1009.1
WBGene00006621	try-3	C43G2.5
WBGene00017667	ttr-37	F21E9.3
WBGene00044485	Y54G2A.41	Y54G2A.41
WBGene00008743	F13D12.9	F13D12.9
WBGene00000991	dhs-28	M03A8.1
WBGene00000176	aqp-8	K02G10.7
WBGene00020895	plpp-1.2	T28D9.3
WBGene00022178	cest-25	Y71H2AM.13
WBGene00019298	pnp-1	K02D7.1
WBGene00003474	mtl-2	T08G5.10
WBGene00019473	cyp-35A5	K07C6.5
WBGene00004000	pgp-6	T21E8.1
WBGene00022130	Y71F9B.9	Y71F9B.9
WBGene00077701	poml-3	E01A2.10
WBGene00018931	ugt-52	F56B3.7
WBGene00001852	hil-1	C30G7.1
WBGene00010336	acox-1.6	F59F4.1
WBGene00007453	fbxa-98	C08F11.5
WBGene00015795	C15F1.2	C15F1.2
WBGene00011737	sqst-1	T12G3.1
WBGene00000397	cdh-5	F08B4.2
WBGene00219399	Y55F3AM.21	Y55F3AM.21
WBGene00000685	col-111	F29B9.9
WBGene00010475	K01F9.2	K01F9.2
WBGene00003620	nhr-21	F21D12.1
WBGene00077770	M04D5.3	M04D5.3
WBGene00008032	C39E9.8	C39E9.8
WBGene00000830	ctl-1	Y54G11A.6
WBGene00012140	T28F4.5	T28F4.5
WBGene00021556	Y45G5AM.3	Y45G5AM.3
WBGene00013306	Y57G11C.8	Y57G11C.8
WBGene00016997	cebp-1	D1005.3
WBGene00023492	T24D3.2	T24D3.2
WBGene00022326	fbxa-14	Y82E9BL.10
WBGene00022847	ZK1055.6	ZK1055.6
WBGene00003726	nhr-136	C13C4.3
WBGene00013763	Y113G7B.14	Y113G7B.14
WBGene00015057	gad-3	B0222.9
WBGene00015695	ugt-26	C10H11.6
WBGene00011213	R10E8.8	R10E8.8
WBGene00007892	C33B4.4	C33B4.4
WBGene00008007	C38D4.7	C38D4.7
WBGene00020865	T27E4.7	T27E4.7
WBGene00015716	sox-4	C12D12.5
WBGene00022485	fbxa-63	Y119D3B.7
WBGene00016273	C30G12.1	C30G12.1
WBGene00015369	ugt-51	C03A7.11
WBGene00016262	C30F12.3	C30F12.3
WBGene00017823	pals-34	F26D11.6
WBGene00010768	K11D2.1	K11D2.1
WBGene00008255	C51E3.10	C51E3.10
WBGene00019411	K05F1.10	K05F1.10
WBGene00008831	F14H3.12	F14H3.12
WBGene00016265	trhr-1	C30F12.6
WBGene00013220	ctl-3	Y54G11A.13
WBGene00018274	F41C3.8	F41C3.8
WBGene00009729	F45E10.2	F45E10.2
WBGene00004776	ser-1	F59C12.2
WBGene00013080	Y51A2D.13	Y51A2D.13
WBGene00004993	spp-8	C28C12.5
WBGene00002012	hsp-12.3	F38E11.1
WBGene00020134	T01B6.1	T01B6.1
WBGene00003682	nhr-92	Y41D4B.8
WBGene00007913	cyp-36A1	C34B7.3
WBGene00019327	zip-2	K02F3.4
WBGene00015526	C06E1.11	C06E1.11
WBGene00006705	ubc-8	Y94H6A.6
WBGene00010822	M01G12.9	M01G12.9
WBGene00015692	ugt-25	C10H11.3
WBGene00007147	B0334.9	B0334.9
WBGene00020182	ugt-53	T03D3.1
WBGene00003602	nhr-3	H01A20.1
WBGene00022260	Y73C8B.3	Y73C8B.3
WBGene00017429	F13D11.4	F13D11.4
WBGene00003585	ndx-8	Y87G2A.14
WBGene00001752	gst-4	K08F4.7
WBGene00007798	C29A12.2	C29A12.2
WBGene00195176	Y43F8B.24	Y43F8B.24
WBGene00010750	K10D11.6	K10D11.6
WBGene00194641	F47G3.4	F47G3.4
WBGene00000022	abt-4	Y39D8C.1
WBGene00022834	ZK973.8	ZK973.8
WBGene00016506	abhd-5.1	C37H5.2
WBGene00018716	F52H2.4	F52H2.4
WBGene00017431	cest-33	F13H6.3
WBGene00022125	Y71F9B.1	Y71F9B.1
WBGene00012989	Y48C3A.5	Y48C3A.5
WBGene00018427	F44E7.5	F44E7.5
WBGene00014820	R09B3.6	R09B3.6
WBGene00003725	nhr-135	VC5.5
WBGene00003669	nhr-79	T26H2.9
WBGene00013103	Y51H4A.7	Y51H4A.7
WBGene00022848	ZK1055.7	ZK1055.7
WBGene00000512	ckb-2	B0285.9
WBGene00003607	nhr-8	F33D4.1
WBGene00008038	C40H1.2	C40H1.2
WBGene00003997	pgp-3	ZK455.7
WBGene00021262	fbxa-74	Y22D7AR.9
WBGene00012146	VB0393L.2	VB0393L.2
WBGene00008830	nhr-176	F14H3.11
WBGene00219376	C28G1.10	C28G1.10
WBGene00008273	C53B4.3	C53B4.3
WBGene00018280	F41C6.7	F41C6.7
WBGene00006718	ubc-23	C28G1.1
WBGene00010348	H01G02.1	H01G02.1
WBGene00008178	C48D1.5	C48D1.5
WBGene00019182	H10E21.1	H10E21.1
WBGene00009730	myo-6	F45G2.2
WBGene00000831	ctl-2	Y54G11A.5
WBGene00019187	H11E01.2	H11E01.2
WBGene00017789	F25E5.8	F25E5.8
WBGene00023069	rncs-1	F55A4.9
WBGene00013692	Y105E8B.7	Y105E8B.7
WBGene00007848	cytb-5.1	C31E10.7
WBGene00006394	taf-11.2	K10D3.3
WBGene00021518	hpo-6	Y41D4B.16
WBGene00015478	mapk-15	C05D10.2
WBGene00004370	rig-3	C53B7.1
WBGene00003722	nhr-132	R11G11.1
WBGene00009785	F46C5.10	F46C5.10
WBGene00021709	ugt-29	Y49C4A.8
WBGene00005003	spp-18	F27C8.4
WBGene00012538	semo-1	Y37A1B.5
WBGene00043279	F22D6.8	F22D6.8
WBGene00016492	C37A2.6	C37A2.6
WBGene00018774	F53G12.9	F53G12.9
WBGene00011684	T10B10.8	T10B10.8
WBGene00007749	ceh-79	C26E1.3
WBGene00012143	T28H10.2	T28H10.2
WBGene00008900	F16H6.10	F16H6.10
WBGene00002069	ikb-1	C04F12.3
WBGene00008211	C49F5.7	C49F5.7
WBGene00003686	nhr-96	F44C8.11
WBGene00010434	H40L08.3	H40L08.3
WBGene00015016	bath-14	B0047.5
WBGene00015382	C03B1.14	C03B1.14
WBGene00014947	Y71A12B.14	Y71A12B.14
WBGene00015355	C02F12.5	C02F12.5
WBGene00016735	fhod-1	C46H11.11
WBGene00012968	Y48A6B.7	Y48A6B.7
WBGene00010471	cdr-6	K01D12.12
WBGene00020015	nhr-210	R11G11.12
WBGene00011003	R04B5.5	R04B5.5
WBGene00022131	Y71F9B.13	Y71F9B.13
WBGene00020106	R151.1	R151.1
WBGene00006959	xbp-1	R74.3
WBGene00014000	ZK550.6	ZK550.6
WBGene00015410	tbc-6	C04A2.1
WBGene00006609	tre-3	W05E10.4
WBGene00022313	Y77E11A.12	Y77E11A.12
WBGene00020007	R11F4.1	R11F4.1
WBGene00009917	glb-18	F52A8.4
WBGene00010545	cbp-2	K03H1.10
WBGene00012766	Y41E3.8	Y41E3.8
WBGene00011756	ctg-2	T13H5.2
WBGene00017834	F26F12.3	F26F12.3
WBGene00009902	drd-1	F49E12.9
WBGene00003720	nhr-130	T01G6.8
WBGene00018488	acs-1	F46E10.1
WBGene00010724	K09E9.1	K09E9.1
WBGene00007508	C10C5.4	C10C5.4
WBGene00045507	F10A3.17	F10A3.17
WBGene00010778	gpdh-2	K11H3.1
WBGene00016935	ifta-1	C54G7.4
WBGene00006812	unc-80	F25C8.3
WBGene00016540	C39F7.5	C39F7.5
WBGene00012850	Y44A6C.1	Y44A6C.1
WBGene00012866	afmd-2	Y45F10A.3
WBGene00019743	nhr-203	M02H5.5
WBGene00003711	nhr-121	E02H9.8
WBGene00007680	maa-1	C18D11.2
WBGene00045397	Y54G2A.52	Y54G2A.52
WBGene00021533	Y42G9A.3	Y42G9A.3
WBGene00010888	dlc-2	M18.2
WBGene00023485	ttr-49	E02C12.13
WBGene00021834	mab-31	Y54E10A.16
WBGene00015479	wht-1	C05D10.3
WBGene00001152	ech-3	F43H9.1
WBGene00006923	vhp-1	F08B1.1
WBGene00018886	npr-28	F55E10.7
WBGene00013905	ugt-4	ZC455.5
WBGene00016860	cyp-33C9	C50H11.15
WBGene00004780	ser-7	C09B7.1
WBGene00003907	paf-2	C52B9.7
WBGene00019139	bath-1	F59H6.9
WBGene00003674	nhr-84	T06C12.7
WBGene00015168	pdi-6	B0403.4
WBGene00021487	comt-3	Y40B10A.2
WBGene00010972	R01H10.4	R01H10.4
WBGene00012780	Y42A5A.5	Y42A5A.5
WBGene00021076	W07E6.5	W07E6.5
WBGene00008366	tpra-1	D1046.5
WBGene00022610	ltah-1.2	ZC416.6
WBGene00017302	F09F7.5	F09F7.5
WBGene00008669	acs-14	F11A3.1
WBGene00020909	W01A11.1	W01A11.1
WBGene00011607	T08D2.2	T08D2.2
WBGene00004195	prx-6	F39G3.7
WBGene00016507	abhd-5.2	C37H5.3
WBGene00003773	nlt-1	ZK892.2
WBGene00006890	vem-1	K07E3.8
WBGene00017781	F25E2.3	F25E2.3
WBGene00018921	sago-2	F56A6.1
WBGene00007299	C04F12.5	C04F12.5
WBGene00003694	nhr-104	R11E3.5
WBGene00018403	F44A2.3	F44A2.3
WBGene00016866	coel-1	C52B9.3
WBGene00020366	acdh-10	T08G2.3
WBGene00013540	cest-12	Y75B8A.3
WBGene00018660	F52C6.3	F52C6.3
WBGene00021079	W08A12.2	W08A12.2
WBGene00020149	T01D1.4	T01D1.4
WBGene00019777	M57.1	M57.1
WBGene00010623	K07A12.5	K07A12.5
WBGene00015988	lido-18	C18H2.1
WBGene00013612	fbxa-207	Y102A5C.3
WBGene00015279	cest-5.1	C01B10.4
WBGene00019294	K02A6.3	K02A6.3
WBGene00001843	hgo-1	W06D4.1
WBGene00003996	pgp-2	C34G6.4
WBGene00018265	nhr-182	F41B5.9
WBGene00006404	tag-10	C31C9.1
WBGene00014152	ZK930.2	ZK930.2
WBGene00013221	Y54G11A.14	Y54G11A.14
WBGene00016364	nhr-161	C33G8.7
WBGene00011147	R08D7.7	R08D7.7
WBGene00012464	arrd-7	Y17G7B.11
WBGene00017582	F18G5.6	F18G5.6
WBGene00016848	klo-1	C50F7.10
WBGene00021743	Y50D4B.4	Y50D4B.4
WBGene00009008	F21D5.3	F21D5.3
WBGene00010041	F54C9.3	F54C9.3
WBGene00015739	ugt-7	C13D9.9
WBGene00012139	T28F4.4	T28F4.4
WBGene00009476	F36F2.2	F36F2.2
WBGene00004875	smd-1	F47G4.7
WBGene00020869	T28A11.2	T28A11.2
WBGene00012293	W06A7.4	W06A7.4
WBGene00007689	C18E9.9	C18E9.9
WBGene00018351	F42G2.2	F42G2.2
WBGene00009973	F53C11.3	F53C11.3
WBGene00016435	C35B1.5	C35B1.5
WBGene00006986	zip-1	Y75B8A.35
WBGene00019329	ceeh-1	K02F3.6
WBGene00019332	K02F3.9	K02F3.9
WBGene00001522	gbh-1	D2089.5
WBGene00012142	T28H10.1	T28H10.1
WBGene00003887	osm-7	T05D4.4
WBGene00021876	Y54G2A.11	Y54G2A.11
WBGene00018370	F42H10.6	F42H10.6
WBGene00022307	nadk-1	Y77E11A.2
WBGene00020812	acdh-7	T25G12.5
WBGene00000110	alh-4	T05H4.13
WBGene00003517	nac-1	F31F6.6
WBGene00008132	gale-1	C47B2.6
WBGene00017048	D2021.4	D2021.4
WBGene00021371	nape-1	Y37E11AR.4
WBGene00015381	C03B1.13	C03B1.13
WBGene00010867	ifbp-1	M04G12.1
WBGene00007340	C05D12.2	C05D12.2
WBGene00012860	acdh-11	Y45F3A.3
WBGene00010204	cpr-9	F57F5.1
WBGene00017128	E04F6.9	E04F6.9
WBGene00004059	pmp-2	C44B7.9
WBGene00020908	VC5.2	VC5.2
WBGene00000973	dhs-9	Y32H12A.3
WBGene00007455	ugt-22	C08F11.8
WBGene00017160	F01F1.3	F01F1.3
WBGene00019847	R03G5.6	R03G5.6
WBGene00017687	ets-4	F22A3.1
WBGene00010242	F58D5.2	F58D5.2
WBGene00007129	B0272.3	B0272.3
WBGene00010935	M163.1	M163.1
WBGene00013078	ttr-25	Y51A2D.10
WBGene00009940	strl-1	F52F12.7
WBGene00021020	W04B5.3	W04B5.3
WBGene00022366	Y92H12BL.5	Y92H12BL.5
WBGene00009243	F29C6.1	F29C6.1
WBGene00019780	M60.4	M60.4
WBGene00008534	F02H6.1	F02H6.1
WBGene00003680	nhr-90	ZK488.2
WBGene00020852	nhr-228	T27B7.6
WBGene00021335	spp-23	Y34D9A.11
WBGene00000910	daf-14	F01G10.8
WBGene00000977	dhs-14	R05D8.8
WBGene00019651	K11D12.12	K11D12.12
WBGene00000279	cah-1	F54D8.4
WBGene00017690	ceh-60	F22A3.5
WBGene00012164	W01A8.2	W01A8.2
WBGene00009660	F43G6.8	F43G6.8
WBGene00022813	ZK742.3	ZK742.3
WBGene00010628	ceeh-2	K07C5.5
WBGene00009054	F22D6.9	F22D6.9
WBGene00006592	dpy-31	R151.5
WBGene00013359	Y60A3A.8	Y60A3A.8
WBGene00021082	zip-11	W08E12.1
WBGene00017108	cyp-43A1	E03E2.1
WBGene00008677	F11A5.9	F11A5.9
WBGene00009165	gpx-1	F26E4.12
WBGene00010700	nipi-3	K09A9.1
WBGene00015742	kxd-1	C13F10.2
WBGene00009218	acs-20	F28D1.9
WBGene00008594	clec-57	F08H9.6
WBGene00003613	nhr-14	T01B10.4
WBGene00008439	mfb-1	DY3.6
WBGene00001156	ech-7	Y105E8A.4
WBGene00004969	spe-15	F47G6.4
WBGene00003583	ndx-6	EEED8.8
WBGene00019813	ger-1	R01H2.5
WBGene00006570	tig-2	F39G3.8
WBGene00009222	fbxa-95	F28F8.4
WBGene00015350	fbxl-1	C02F5.7
WBGene00015930	cest-4	C17H12.4
WBGene00010667	K08E4.3	K08E4.3
WBGene00009369	F33H2.6	F33H2.6
WBGene00006602	tps-1	ZK54.2
WBGene00003627	nhr-34	F58G6.5
WBGene00010407	scb-1	H19N07.3
WBGene00012568	fbxa-212	Y37H2A.8
WBGene00020247	T05B11.4	T05B11.4
WBGene00018101	math-27	F36H5.2
WBGene00014244	ZK1307.1	ZK1307.1
WBGene00013736	gtf-2A2	Y111B2A.13
WBGene00015352	C02F5.12	C02F5.12
WBGene00015488	C05D11.13	C05D11.13
WBGene00002176	jip-1	F56D12.4
WBGene00004198	prx-13	F32A5.6
WBGene00008370	D1054.1	D1054.1
WBGene00014904	Y49E10.26	Y49E10.26
WBGene00008824	F14H3.5	F14H3.5
WBGene00016260	rege-1	C30F12.1
WBGene00011066	ztf-15	R06C7.9
WBGene00014811	M162.9	M162.9
WBGene00017506	F16B4.4	F16B4.4
WBGene00001393	fat-1	Y67H2A.8
WBGene00044493	Y54G2A.50	Y54G2A.50
WBGene00001149	bcat-1	K02A4.1
WBGene00016325	C32E8.9	C32E8.9
WBGene00000904	daf-8	R05D11.1
WBGene00019535	tsen-34	K08D10.12
WBGene00003858	ogt-1	K04G7.3
WBGene00022474	zig-9	Y119C1B.9
WBGene00016022	C23H3.9	C23H3.9
WBGene00009741	drr-1	F45H10.4
WBGene00011131	R07H5.11	R07H5.11
WBGene00018955	F56C11.3	F56C11.3
WBGene00009925	F52B11.2	F52B11.2
WBGene00001046	dnj-28	Y54E10BL.4
WBGene00013251	Y57A10A.6	Y57A10A.6
WBGene00012339	W07G4.5	W07G4.5
WBGene00003124	mai-1	K10B3.9
WBGene00021186	Y9D1A.1	Y9D1A.1
WBGene00020402	T10B11.6	T10B11.6
WBGene00018510	F46F11.7	F46F11.7
WBGene00015887	C17C3.1	C17C3.1
WBGene00008130	fbxa-140	C47B2.1
WBGene00004342	rfs-1	C30A5.2
WBGene00004509	rrf-2	M01G12.12
WBGene00009442	F35G12.5	F35G12.5
WBGene00008923	F17C11.12	F17C11.12
WBGene00001091	drh-2	C01B10.1
WBGene00011122	cpt-2	R07H5.2
WBGene00004960	spe-6	Y66D12A.20
WBGene00003637	nhr-47	C24G6.4
WBGene00009106	acs-12	F25C8.4
WBGene00008576	F08G2.4	F08G2.4
WBGene00000266	bre-1	C53B4.7
WBGene00018481	F45F2.9	F45F2.9
WBGene00012954	fbxa-217	Y47H9C.11
WBGene00022798	fahd-1	ZK688.3
WBGene00017964	F31F7.1	F31F7.1
WBGene00007363	stdh-1	C06B3.4
WBGene00013639	Y105C5A.15	Y105C5A.15
WBGene00015638	C09E7.4	C09E7.4
WBGene00012606	Y38F1A.2	Y38F1A.2
WBGene00001942	his-68	T23D8.6
WBGene00010846	M04B2.2	M04B2.2
WBGene00018491	mdh-1	F46E10.10
WBGene00021237	crtc-1	Y20F4.2
WBGene00016330	C32E12.4	C32E12.4
WBGene00014166	ZK945.4	ZK945.4
WBGene00019153	H04M03.3	H04M03.3
WBGene00019599	acds-10	K09H11.1
WBGene00001243	elo-5	F41H10.7
WBGene00004194	prx-5	C34C6.6
WBGene00008823	F14H3.4	F14H3.4
WBGene00010666	K08E4.2	K08E4.2
WBGene00017244	apy-1	F08C6.6
WBGene00015955	C18B2.4	C18B2.4
WBGene00011006	ugt-47	R04B5.9
WBGene00004959	spe-5	Y110A7A.12
WBGene00010488	endu-1	K02A11.3
WBGene00013176	Y53F4B.39	Y53F4B.39
WBGene00020886	ttr-6	T28B4.3
WBGene00044236	C17E4.11	C17E4.11
WBGene00020038	R12E2.13	R12E2.13
WBGene00014258	ZK1320.9	ZK1320.9
WBGene00021903
WBGene00000041	aco-2	F54H12.1
WBGene00015561	C07A12.7	C07A12.7
WBGene00021647	Y47G6A.22	Y47G6A.22
WBGene00015633	C09D4.2	C09D4.2
WBGene00001856	hil-5	B0414.3
WBGene00011608	T08D2.3	T08D2.3
WBGene00010484	dph-3	K01H12.1
WBGene00019203	ttr-47	H14N18.3
WBGene00007068	cTel55X.1	cTel55X.1
WBGene00017007	D1007.10	D1007.10
WBGene00019645	swt-7	K11D12.5
WBGene00013966	ztf-9	ZK287.6
WBGene00012920	alkb-7	Y46G5A.35
WBGene00011663	T09F3.4	T09F3.4
WBGene00219374	C25A11.10	C25A11.10
WBGene00016630	acer-1	C44B7.10
WBGene00017398	slc-17.6	F12B6.2
WBGene00006594	tom-1	M01A10.2
WBGene00017321	F09G8.7	F09G8.7
WBGene00000970	dhs-6	C17G10.8
WBGene00021296	Y25C1A.13	Y25C1A.13
WBGene00001153	ech-4	R06F6.9
WBGene00002254	lbp-2	F40F4.2
WBGene00003978	pes-4	Y119D3B.17
WBGene00011739	T12G3.4	T12G3.4
WBGene00004182	prk-1	C06E8.3
WBGene00012463	nadk-2	Y17G7B.10
WBGene00016452	C35D10.17	C35D10.17
WBGene00020701	T22F7.1	T22F7.1
WBGene00007419	C07E3.9	C07E3.9
WBGene00015850	C16C8.12	C16C8.12
WBGene00012149	VF13D12L.3	VF13D12L.3
WBGene00000802	crt-1	Y38A10A.5
WBGene00006606	tra-3	LLC1.1
WBGene00017563	F18C5.10	F18C5.10
WBGene00009436	marb-1	F35G2.2
WBGene00001427	fkb-2	Y18D10A.19
WBGene00016622	mafr-1	C43H8.2
WBGene00017080	lec-12	DC2.3
WBGene00013597	gpi-1	Y87G2A.8
WBGene00021863	Y54F10BM.9	Y54F10BM.9
WBGene00008317	C54G4.7	C54G4.7
WBGene00004400	rom-1	F26F4.3
WBGene00010625	K07C5.2	K07C5.2
WBGene00020347	ech-1.2	T08B2.7
WBGene00022048	fln-1	Y66H1B.2
WBGene00008940	F18H3.4	F18H3.4
WBGene00019825	R02D3.8	R02D3.8
WBGene00013358	abhd-3.1	Y60A3A.7
WBGene00012326	W07E11.1	W07E11.1
WBGene00008149	pyp-1	C47E12.4
WBGene00007697	C24F3.2	C24F3.2
WBGene00004883	smg-5	W02D3.8
WBGene00018996	F57B9.1	F57B9.1
WBGene00006721	ubh-1	F46E10.8
WBGene00016011	C23G10.2	C23G10.2
WBGene00013734	Y111B2A.10	Y111B2A.10
WBGene00007649	C17G1.2	C17G1.2
WBGene00011292	allo-1	R102.5
WBGene00018269	acs-11	F41C3.3
WBGene00000113	alh-7	F45H10.1
WBGene00001686	gpd-4	F33H1.2
WBGene00017166	aldo-2	F01F1.12
WBGene00011500	T05G5.5	T05G5.5
WBGene00007143	B0334.3	B0334.3
WBGene00020784	tat-4	T24H7.5
WBGene00021286	tald-1	Y24D9A.8
WBGene00014117	clec-91	ZK858.3
WBGene00009606	F40G12.11	F40G12.11
WBGene00015125	B0303.3	B0303.3
WBGene00022078	epg-9	Y69A2AR.7
WBGene00000073	add-2	F57F5.4
WBGene00000996	dif-1	F49E8.5
WBGene00017304	nmad-1	F09F7.7
WBGene00008535	F02H6.2	F02H6.2
WBGene00000093	agt-1	Y62E10A.5
WBGene00043097	C02D5.4	C02D5.4
WBGene00008536	F02H6.3	F02H6.3
WBGene00001647	gna-2	T23G11.2
WBGene00010809	lias-1	M01F1.3
WBGene00019466	tos-1	K07B1.6
WBGene00021344	rev-3	Y37B11A.2
WBGene00015037	B0212.3	B0212.3
WBGene00019808	seip-1	R01B10.6
WBGene00011898	T21C9.13	T21C9.13
WBGene00008415	mce-1	D2030.5
WBGene00001008	dlk-1	F33E2.2
WBGene00007825	C30H6.8	C30H6.8
WBGene00008546	gfat-1	F07A11.2
WBGene00013878	atfs-1	ZC376.7
WBGene00000763	coq-3	Y57G11C.11
WBGene00008170	C48B4.7	C48B4.7
WBGene00022113	Y71F9AL.8	Y71F9AL.8
WBGene00007786	rmd-2	C27H6.4
WBGene00000040	aco-1	ZK455.1
WBGene00003980	pes-7	F09C3.1
WBGene00013164	Y53F4B.18	Y53F4B.18
WBGene00013308	nuo-3	Y57G11C.12
WBGene00006377	syp-3	F39H2.4
WBGene00013425	ceh-91	Y66A7A.5
WBGene00019679	spcs-3	K12H4.4
WBGene00009534	F38B7.3	F38B7.3
WBGene00010000	F53F8.3	F53F8.3
WBGene00008169	C48B4.6	C48B4.6
WBGene00009052	ekl-1	F22D6.6
WBGene00019008	pdxk-1	F57C9.1
WBGene00015816	C16A11.3	C16A11.3
WBGene00019664	K11H12.8	K11H12.8
WBGene00012136	T28F4.1	T28F4.1
WBGene00002855	let-721	C05D11.12
WBGene00015814	oatr-1	C16A3.10
WBGene00002980	lgg-1	C32D5.9
WBGene00003224	mes-6	C09G4.5
WBGene00001683	gpd-1	T09F3.3
WBGene00007730	C25G4.2	C25G4.2
WBGene00017372	F10G7.9	F10G7.9
WBGene00008134	C47B2.9	C47B2.9
WBGene00021596	spsb-2	Y46E12BL.3
WBGene00011045	gpx-2	R05H10.5
WBGene00012988	ztf-22	Y48C3A.4
WBGene00011481	imp-2	T05E11.5
WBGene00011932	sptl-3	T22G5.5
WBGene00004258	pyc-1	D2023.2
WBGene00020838	trak-1	T27A3.1
WBGene00018071	F35H10.6	F35H10.6
WBGene00001371	exl-1	F26H11.5
WBGene00017220	F07F6.8	F07F6.8
WBGene00003963	pdi-2	C07A12.4
WBGene00001649	gob-1	H13N06.3
WBGene00017125	acdh-12	E04F6.5
WBGene00016378	imp-3	C33H5.11
WBGene00001867	him-8	T07G12.12
WBGene00022817	upp-1	ZK783.2
WBGene00011247	mrpl-49	R11D1.9
WBGene00007226	C01G6.4	C01G6.4
WBGene00019433	acdh-3	K06A5.6
WBGene00010620	K07A12.1	K07A12.1
WBGene00011600	zim-2	T07G12.10
WBGene00020842	nmrk-1	T27A3.6
WBGene00003185	mek-1	K08A8.1
WBGene00006448	glod-4	C16C10.10
WBGene00006618	trt-1	DY3.4
WBGene00008506	tkt-1	F01G10.1
WBGene00010308	F59B2.3	F59B2.3
WBGene00002007	hsp-3	C15H9.6
WBGene00004138	pqn-53	R07B7.3
WBGene00003594	nft-1	Y56A3A.13
WBGene00017286	F09E5.8	F09E5.8
WBGene00017272	F08F8.7	F08F8.7
WBGene00015291	C01B12.8	C01B12.8
WBGene00014172	clpp-1	ZK970.2
WBGene00006568	thk-1	Y43C5A.5
WBGene00000144	apc-10	F15H10.3
WBGene00010433	H40L08.1	H40L08.1
WBGene00019989	R09F10.8	R09F10.8
WBGene00004405	rop-1	C12D8.11
WBGene00019207	fgt-1	H17B01.1
WBGene00000465	cpg-1	C07G2.1
WBGene00007024	plin-1	W01A8.1
WBGene00006735	ula-1	C26E6.8
WBGene00015484	atgl-1	C05D11.7
WBGene00010678	K08F4.3	K08F4.3
WBGene00012020	gyg-2	T25E12.5
WBGene00007709	clec-87	C25A1.8
WBGene00015159	psd-1	B0361.5
WBGene00001755	gst-7	F11G11.2
WBGene00007499	C09H10.5	C09H10.5
WBGene00004175	pqn-96	ZK1236.6
WBGene00020517	hpo-8	T15B7.2
WBGene00000880	cyn-4	F59E10.2
WBGene00020782	T24H7.3	T24H7.3
WBGene00010317	idh-1	F59B8.2
WBGene00008266	C53A5.6	C53A5.6
WBGene00002008	hsp-4	F43E2.8
WBGene00000259	bpl-1	F13H8.10
WBGene00013376	Y62E10A.6	Y62E10A.6
WBGene00000876	cyl-1	C52E4.6
WBGene00015147	B0336.7	B0336.7
WBGene00017480	nstp-2	F15B10.1
WBGene00002068	ify-1	C27A2.3
WBGene00022704	ZK353.9	ZK353.9
WBGene00016144	mmab-1	C26E6.11
WBGene00000250	bir-2	C50B8.2
WBGene00001606	gln-5	F26D10.10
WBGene00011834	dvc-1	T19B10.6
WBGene00018149	yju-2	F37C12.1
WBGene00022748	oaz-1	ZK484.1
WBGene00007445	C08F8.3	C08F8.3
WBGene00016116	C25H3.7	C25H3.7
WBGene00014176	ZK1010.2	ZK1010.2
WBGene00014016	ZK632.9	ZK632.9
WBGene00005552	sri-40	Y27F2A.3
WBGene00003835	nxf-2	C15H11.6
WBGene00008419	wdr-23	D2030.9
WBGene00022586	ZC308.4	ZC308.4
WBGene00016995	acly-1	D1005.1
WBGene00016200	dpff-1	C28H8.9
WBGene00006376	syp-2	C24G6.1
WBGene00005648	srp-7	F20D6.4
WBGene00007969	acs-19	C36A4.9
WBGene00020717	mrpl-4	T23B12.2
WBGene00011482	pigk-1	T05E11.6
WBGene00020088	R119.2	R119.2
WBGene00001607	gln-6	C28D4.3
WBGene00004051	parg-1	F20C5.1
WBGene00020031	suco-1	R12E2.2
WBGene00006519	cox-6A	F54D8.2
WBGene00021748	Y50D4C.3	Y50D4C.3
WBGene00012015	T25B9.9	T25B9.9
WBGene00011529	T06D8.9	T06D8.9
WBGene00001332	eri-1	T07A9.5
WBGene00022166	Y71H2AM.1	Y71H2AM.1
WBGene00004068	pnk-1	C10G11.5
WBGene00000509	cka-1	C28D4.2
WBGene00019890	R05F9.6	R05F9.6
WBGene00006504	kcc-1	R13A1.2
WBGene00009583	aagr-3	F40F9.6
WBGene00022306	hxk-3	Y77E11A.1
WBGene00009050	F22D6.2	F22D6.2
WBGene00018764	F53F10.2	F53F10.2
WBGene00001058	dpf-5	R11E3.8
WBGene00019001	ipgm-1	F57B10.3
WBGene00021868	atln-1	Y54G2A.2
WBGene00009126	pyk-1	F25H5.3
WBGene00004274	rab-11.1	F53G12.1
WBGene00010665	rml-1	K08E3.5
WBGene00016501	C37C3.9	C37C3.9
WBGene00008852	ubql-1	F15C11.2
WBGene00010419	atp-1	H28O16.1
WBGene00000869	cyc-1	C54G4.8
WBGene00021857	iffb-1	Y54F10BM.2
WBGene00001137	eat-6	B0365.3
WBGene00003130	map-2	Y116A8A.9
WBGene00006528	tba-1	F26E4.8
WBGene00006537	tbb-2	C36E8.5
WBGene00022750	tres-1	ZK484.4
WBGene00017317	attf-2	F09G2.9
WBGene00021004	sftb-2	W03F9.10
WBGene00000369	ccf-1	Y56A3A.20
WBGene00004147	larp-5	T12F5.5
WBGene00017993	cec-5	F32E10.6
WBGene00019893	sgt-1	R05F9.10
WBGene00017163	dnpp-1	F01F1.9
WBGene00002202	kin-19	C03C10.1
WBGene00002045	icd-1	C56C10.8
WBGene00020423	prp-19	T10F2.4
WBGene00001173	egl-4	F55A8.2
WBGene00021470	tpxl-1	Y39G10AR.12
WBGene00012095	pssy-2	T27E9.5
WBGene00006697	uaf-1	Y92C3B.2
WBGene00018011	F33E11.3	F33E11.3
WBGene00003132	mat-1	Y110A7A.17
WBGene00004477	rps-8	F42C5.8
WBGene00013465	Y67H2A.10	Y67H2A.10
WBGene00007235	ahsa-1	C01G10.8
WBGene00009574	F40E10.6	F40E10.6
WBGene00003390	mog-2	H20J04.8
WBGene00015075	B0238.11	B0238.11
WBGene00015344	nra-4	C02E11.1
WBGene00014204	ccdc-47	ZK1058.4
WBGene00013238	trap-4	Y56A3A.21
WBGene00012665	pph-5	Y39B6A.2
WBGene00006698	uaf-2	Y116A8C.35
WBGene00020629	T20F5.7	T20F5.7
WBGene00003401	mpk-1	F43C1.2
WBGene00004408	rla-0	F25H2.10
WBGene00015687	chdp-1	C10G11.7
WBGene00010416	hxk-2	H25P06.1
WBGene00006725	ubl-1	H06I04.4
WBGene00004473	rps-4	Y43B11AR.4
WBGene00004167	pqn-87	Y57A10A.18
WBGene00002219	klp-7	K11D9.1
WBGene00010730	ensa-1	K10C3.2
WBGene00019209	emc-1	H17B01.4
WBGene00022425	plst-1	Y104H12BR.1
WBGene00022369	Y92H12BR.3	Y92H12BR.3
WBGene00006352	sur-6	F26E4.1
WBGene00004440	rpl-26	F28C6.7
WBGene00015481	C05D11.1	C05D11.1
WBGene00012341	catp-6	W08D2.5
WBGene00004433	rpl-21	C14B9.7
WBGene00009103	rtfo-1	F25B3.6
WBGene00011827	T19A6.1	T19A6.1
WBGene00000064	act-2	T04C12.5
WBGene00017719	ldp-1	F22F7.1
WBGene00001047	dnj-29	Y63D3A.6
WBGene00013738	elpc-2	Y111B2A.17
WBGene00019831	R02F2.1	R02F2.1
WBGene00022235	sqd-1	Y73B6BL.6
WBGene00011605	sftb-1	T08A11.2
WBGene00006494	zipt-7.2	H13N06.5
WBGene00011034	paxt-1	R05D11.6
WBGene00021063	sbds-1	W06E11.4
WBGene00019077	zipt-11	F59A3.4
WBGene00003086	lst-4	Y37A1B.2
WBGene00004432	rpl-20	E04A4.8
WBGene00004417	rpl-6	R151.3
WBGene00013225	Y56A3A.2	Y56A3A.2
WBGene00006405	itsn-1	Y116A8C.36
WBGene00006964	xrn-2	Y48B6A.3
WBGene00002229	klp-19	Y43F4B.6
WBGene00019504	K07H8.2	K07H8.2
WBGene00010638	K07F5.14	K07F5.14
WBGene00004086	pph-4.2	Y49E10.3
WBGene00022141	chaf-2	Y71G12B.1
WBGene00000182	arf-1	B0336.2
WBGene00004357	rho-1	Y51H4A.3
WBGene00006523	tam-1	F26G5.9
WBGene00012888	sas-6	Y45F10D.9
WBGene00004488	rps-19	T05F1.3
WBGene00004085	pph-4.1	Y75B8A.30
WBGene00020296	rrp-8	T07A9.8
WBGene00017419	sec-16A.2	F13B9.1
WBGene00003218	mep-1	M04B2.1
WBGene00004701	rsp-4	EEED8.7
WBGene00022042	icd-2	Y65B4BR.5
WBGene00001241	elo-3	D2024.3
WBGene00009477	rbpl-1	F36F2.3
WBGene00004419	rpl-7A	Y24D9A.4
WBGene00000875	cyk-4	K08E3.6
WBGene00013419	Y65A5A.2	Y65A5A.2
WBGene00021562	nuo-5	Y45G12B.1
WBGene00013265	parn-2	Y57A10A.25
WBGene00004470	rps-1	F56F3.5
WBGene00003596	ngp-1	T19A6.2
WBGene00002074	ima-3	F32E10.4
WBGene00004445	rpl-31	W09C5.6
WBGene00015425	C04E6.11	C04E6.11
WBGene00015329	C02B10.4	C02B10.4
WBGene00022036	Y65B4BL.4	Y65B4BL.4
WBGene00003066	lpl-1	ZC410.7
WBGene00014165	puf-12	ZK945.3
WBGene00016799	C50C3.1	C50C3.1
WBGene00001514	xnd-1	C05D2.5
WBGene00021351	eif-2alpha	Y37E3.10
WBGene00003793	npp-7	T19B4.2
WBGene00014219	ZK1098.2	ZK1098.2
WBGene00001488	frm-1	ZK270.2
WBGene00003410	mrp-4	F21G4.2
WBGene00004418	rpl-7	F53G12.10
WBGene00022765	ZK546.14	ZK546.14
WBGene00003062	lpd-6	K09H9.6
WBGene00015941	C18A3.3	C18A3.3
WBGene00013808	sfa-1	Y116A8C.32
WBGene00015971	swsn-2.2	C18E3.2
WBGene00020894	T28D9.1	T28D9.1
WBGene00019971	ergo-1	R09A1.1
WBGene00009113	maph-1.2	F25D7.4
WBGene00006773	unc-37	W02D3.9
WBGene00006518	bckd-1B	F27D4.5
WBGene00000161	apa-2	T20B5.1
WBGene00022452	Y110A2AR.1	Y110A2AR.1
WBGene00007696	tram-1	C24F3.1
WBGene00004469	rps-0	B0393.1
WBGene00016508	C37H5.5	C37H5.5
WBGene00004425	rpl-13	C32E8.2
WBGene00013347	nova-1	Y59A8B.10
WBGene00004060	pmp-3	C54G10.3
WBGene00001563	gei-6	C05C8.4
WBGene00022148	ddx-27	Y71G12B.8
WBGene00003796	npp-10	ZK328.5
WBGene00022176	Y71H2AM.11	Y71H2AM.11
WBGene00007578	C14B1.7	C14B1.7
WBGene00000378	cct-2	T21B10.7
WBGene00021294	Y25C1A.7	Y25C1A.7
WBGene00015943	tiar-1	C18A3.5
WBGene00004480	rps-11	F40F11.1
WBGene00002850	let-716	C16A3.3
WBGene00000380	cct-5	C07G2.3
WBGene00002005	hsp-1	F26D10.3
WBGene00000498	chk-1	Y39H10A.7
WBGene00004116	pqn-27	E01G4.4
WBGene00012692	Y39B6A.33	Y39B6A.33
WBGene00010556	rack-1	K04D7.1
WBGene00006473	tag-124	E02H1.3
WBGene00006706	ubc-9	F29B9.6
WBGene00016624	hrpl-1	C44B7.2
WBGene00002079	xpo-2	Y48G1A.5
WBGene00000475	cey-4	Y39A1C.3
WBGene00012973	spat-2	Y48A6B.13
WBGene00020103	R148.4	R148.4
WBGene00019399	K04F10.7	K04F10.7
WBGene00012543	nkcc-1	Y37A1C.1
WBGene00010113	F55D12.5	F55D12.5
WBGene00008503	F01G4.4	F01G4.4
WBGene00006769	unc-33	Y37E11C.1
WBGene00021660	nol-14	Y48G1A.4
WBGene00010770	K11D2.4	K11D2.4
WBGene00021551	edc-4	Y44E3A.6
WBGene00006816	unc-84	F54B11.3
WBGene00001793	gsy-1	Y46G5A.31
WBGene00009920	abts-1	F52B5.1
WBGene00018156	ncbp-1	F37E3.1
WBGene00020391	cct-7	T10B5.5
WBGene00015413	pdhb-1	C04C3.3
WBGene00015297	sco-1	C01F1.2
WBGene00013983	ZK512.2	ZK512.2
WBGene00004411	rpc-1	C42D4.8
WBGene00004471	rps-2	C49H3.11
WBGene00002075	imb-1	F28B3.8
WBGene00018090	F36D4.5	F36D4.5
WBGene00021420	trap-3	Y38F2AR.2
WBGene00013958	nol-16	ZK265.6
WBGene00016739	pitr-1	C48A7.2
WBGene00003025	lin-40	T27C4.4
WBGene00003587	ned-8	F45H11.2
WBGene00013392	Y62H9A.4	Y62H9A.4
WBGene00001829	hcp-1	ZK1055.1
WBGene00002071	ile-2	T04G9.3
WBGene00004700	rsp-3	Y111B2A.18
WBGene00022188	txdc-17	Y71H2AR.1
WBGene00010942	chch-3	M176.3
WBGene00004485	rps-16	T01C3.6
WBGene00000184	arf-6	Y116A8C.12
WBGene00000479	cgh-1	C07H6.5
WBGene00011109	gpch-1	R07E5.1
WBGene00018797	ept-1	F54D7.2
WBGene00012241	W04A8.6	W04A8.6
WBGene00021847	Y54F10AL.1	Y54F10AL.1
WBGene00004442	rpl-28	R11D1.8
WBGene00004179	prg-2	C01G5.2
WBGene00012713	bckd-1A	Y39E4A.3
WBGene00007195	thoc-7	B0513.2
WBGene00000411	cdl-1	R06F6.1
WBGene00010537	mys-2	K03D10.3
WBGene00002153	iars-2	C25A1.7
WBGene00018893	wdr-12	F55F8.5
WBGene00001580	gex-3	F28D1.10
WBGene00012460	dhps-1	Y17G7B.4
WBGene00004491	rps-22	F53A3.3
WBGene00000381	cct-6	F01F1.8
WBGene00004416	rpl-5	F54C9.5
WBGene00013223	efa-6	Y55D9A.1
WBGene00019126	sam-4	F59E12.11
WBGene00003144	max-2	Y38F1A.10
WBGene00021816	Y53G8AR.9	Y53G8AR.9
WBGene00010015	atad-3	F54B3.3
WBGene00004702	rsp-5	T28D9.2
WBGene00019322	ahcy-1	K02F2.2
WBGene00007045	pgap-2	T04A8.12
WBGene00003822	nsy-1	F59A6.1
WBGene00001151	ech-2	F38H4.8
WBGene00008934	F18C12.3	F18C12.3
WBGene00002845	let-711	F57B9.2
WBGene00000770	cpb-1	C40H1.1
WBGene00020172	thoc-1	T02H6.2
WBGene00004474	rps-5	T05E11.1
WBGene00008999	myrf-2	F21A10.2
WBGene00011939	prmt-9	T23B5.1
WBGene00012982	jmjd-2	Y48B6A.11
WBGene00006804	unc-71	Y37D8A.13
WBGene00003037	lin-54	JC8.6
WBGene00004499	rps-30	C26F1.4
WBGene00022470	mrpl-19	Y119C1B.4
WBGene00022388	zfr-1	Y95B8A.8
WBGene00001747	gsp-1	F29F11.6
WBGene00017237	pole-2	F08B4.5
WBGene00015551	adah-1	C06G3.5
WBGene00010731	K10C3.4	K10C3.4
WBGene00012126	T28D6.6	T28D6.6
WBGene00002221	klp-10	C33H5.4
WBGene00015330	C02B10.5	C02B10.5
WBGene00011128	adk-1	R07H5.8
WBGene00011043	rbm-28	R05H10.2
WBGene00012887	Y45F10D.7	Y45F10D.7
WBGene00004435	rpl-23	B0336.10
WBGene00020601	T20B12.3	T20B12.3
WBGene00022742	ZK430.7	ZK430.7
WBGene00006924	vig-1	F56D12.5
WBGene00011940	T23B5.3	T23B5.3
WBGene00018769	mnat-1	F53G2.7
WBGene00013893	coa-6	ZC434.7
WBGene00004446	rpl-32	T24B8.1
WBGene00009993	F53F4.11	F53F4.11
WBGene00004782	set-2	C26E6.9
WBGene00001561	gei-4	W07B3.2
WBGene00011820	T18D3.1	T18D3.1
WBGene00013095	ing-3	Y51H1A.4
WBGene00009122	tct-1	F25H2.11
WBGene00001030	dnj-12	F39B2.10
WBGene00006593	tol-1	C07F11.1
WBGene00013391	Y62H9A.3	Y62H9A.3
WBGene00018782	cct-3	F54A3.3
WBGene00014015	panl-3	ZK632.7
WBGene00017482	set-9	F15E6.1
WBGene00001678	gpa-16	Y95B8A.5
WBGene00004375	rme-4	F46F6.1
WBGene00011908	pash-1	T22A3.5
WBGene00012830	mrps-28	Y43F8C.8
WBGene00003247	mig-15	ZC504.4
WBGene00013709	csnk-1	Y106G6E.6
WBGene00009434	F35E12.10	F35E12.10
WBGene00007640	pcmd-1	C17D12.7
WBGene00001037	dnj-19	T05C3.5
WBGene00020092	pcf-11	R144.2
WBGene00010922	M142.5	M142.5
WBGene00003150	mbk-2	F49E11.1
WBGene00003021	lin-36	F44B9.6
WBGene00012316	ctps-1	W06H3.3
WBGene00019168	H06I04.3	H06I04.3
WBGene00004415	rpl-4	B0041.4
WBGene00007284	C03H12.1	C03H12.1
WBGene00020028	R12C12.8	R12C12.8
WBGene00016603	met-1	C43E11.3
WBGene00013678	Y105E8A.20	Y105E8A.20
WBGene00016469	C36B7.6	C36B7.6
WBGene00001081	dpy-22	F47A4.2
WBGene00021427	sec-61.B	Y38F2AR.9
WBGene00010199	bet-2	F57C7.1
WBGene00011538	T06E6.1	T06E6.1
WBGene00006510	mtrr-1	C01G6.6
WBGene00003082	lsm-8	Y73B6BL.32
WBGene00001148	eat-20	H30A04.1
WBGene00020097	larp-1	R144.7
WBGene00001031	dnj-13	F54D5.8
WBGene00009342	fasn-1	F32H2.5
WBGene00014083	ZK795.3	ZK795.3
WBGene00011509	T05H10.4	T05H10.4
WBGene00021282	set-21	Y24D9A.2
WBGene00018891	F55F8.3	F55F8.3
WBGene00012990	sam-10	Y48C3A.8
WBGene00001231	eif-3.H	C41D11.2
WBGene00014667	C06A1.4	C06A1.4
WBGene00015746	C13F10.7	C13F10.7
WBGene00009793	pkn-1	F46F6.2
WBGene00021754	hpo-29	Y50D7A.4
WBGene00018866	nath-10	F55A12.8
WBGene00004450	rpl-36	F37C12.4
WBGene00001336	qars-1	Y41E3.4
WBGene00017300	rpc-2	F09F7.3
WBGene00013742	sas-1	Y111B2A.24
WBGene00010444	magi-1	K01A6.2
WBGene00001045	dnj-27	Y47H9C.5
WBGene00044072	ham-3	ZK1128.5
WBGene00219313	C17E4.20	C17E4.20
WBGene00043060	R144.12	R144.12
WBGene00007463	vgln-1	C08H9.2
WBGene00000829	ctb-1	MTCE.21
WBGene00020171	T02H6.1	T02H6.1
WBGene00017004	nrd-1	D1007.7
WBGene00012716	Y39E4B.5	Y39E4B.5
WBGene00022739	toe-1	ZK430.1
WBGene00010785	top-2	K12D12.1
WBGene00013407	fld-1	Y63D3A.8
WBGene00022378	Y94H6A.5	Y94H6A.5
WBGene00010260	ddx-17	F58E10.3
WBGene00010055	F54D5.12	F54D5.12
WBGene00000915	hsp-90	C47E8.5
WBGene00013268	tric-1B.2	Y57A10A.28
WBGene00012697	mrps-35	Y39B6A.39
WBGene00003930	pat-3	ZK1058.2
WBGene00006945	wars-1	Y80D3A.1
WBGene00003902	pab-1	Y106G6H.2
WBGene00013683	zoo-1	Y105E8A.26
WBGene00002044	hyl-2	K02G10.6
WBGene00007018	mdt-18	C55B7.9
WBGene00014613	Y111B2A.25	Y111B2A.25
WBGene00010263	wago-4	F58G1.1
WBGene00022669	ZK177.1	ZK177.1
WBGene00011106	acl-5	R07E3.5
WBGene00022854	cin-4	ZK1127.7
WBGene00010960	atp-6	MTCE.12
WBGene00004952	spd-1	Y34D9A.4
WBGene00020725	cnp-3	T23C6.3
WBGene00019219	H20J04.4	H20J04.4
WBGene00011729	set-16	T12D8.1
WBGene00001949	hlh-2	M05B5.5
WBGene00013311	sec-61.A	Y57G11C.15
WBGene00000884	cyn-8	D1009.2
WBGene00021681	Y48G1C.8	Y48G1C.8
WBGene00003407	mrp-1	F57C12.5
WBGene00016868	C52B9.8	C52B9.8
WBGene00006432	atrn-1	F33C8.1
WBGene00006796	unc-62	T28F12.2
WBGene00007624	hrde-1	C16C10.3
WBGene00021078	unc-132	W08A12.1
WBGene00003553	nas-37	C17G1.6
WBGene00011642	T09B9.1	T09B9.1
WBGene00022046	Y66H1A.4	Y66H1A.4
WBGene00020970	W03A5.6	W03A5.6
WBGene00010872	M05B5.4	M05B5.4
WBGene00009771	F46B6.6	F46B6.6
WBGene00004729	sax-3	ZK377.2
WBGene00004893	sms-2	F53H8.4
WBGene00013143	Y53C12B.1	Y53C12B.1
WBGene00004706	rsr-1	F28D9.1
WBGene00007050	utp-20	F18C5.3
WBGene00000018	abl-1	M79.1
WBGene00002060	ife-2	R04A9.4
WBGene00007225	C01G6.3	C01G6.3
WBGene00007064	rga-9	2RSSE.1
WBGene00194986	pigb-1	T27F7.4
WBGene00018386	enri-1	F43C11.9
WBGene00016934	mboa-3	C54G7.2
WBGene00019491	K07E3.2	K07E3.2
WBGene00000137	amx-1	R13G10.2
WBGene00021626	rft-2	Y47D7A.14
WBGene00003828	nuc-1	C07B5.5
WBGene00003072	lrp-2	T21E3.3
WBGene00021830	Y54E10A.10	Y54E10A.10
WBGene00006517	madd-3	E02H4.3
WBGene00000961	dgn-1	T21B6.1
WBGene00012999	rpoa-1	Y48E1A.1
WBGene00000179	aqp-11	ZK525.2
WBGene00010963	nduo-4	MTCE.25
WBGene00000976	dhs-13	F36H9.3
WBGene00003931	pat-4	C29F9.7
WBGene00017954	F31E8.4	F31E8.4
WBGene00000084	aex-1	D2030.10
WBGene00015791	bbln-1	C15C7.5
WBGene00007145	B0334.5	B0334.5
WBGene00000995	die-1	C18D1.1
WBGene00022508	ZC53.1	ZC53.1
WBGene00000283	cah-5	R173.1
WBGene00015731	C13B7.6	C13B7.6
WBGene00011119	mpc-1	R07E5.13
WBGene00000004	aat-3	F52H2.2
WBGene00016907	C53H9.2	C53H9.2
WBGene00022159	mppa-1	Y71G12B.24
WBGene00002497	let-268	F52H3.1
WBGene00008384	D1081.6	D1081.6
WBGene00002077	imb-3	C53D5.6
WBGene00007194	B0491.7	B0491.7
WBGene00003965	pdk-1	H42K12.1
WBGene00018898	F55F10.1	F55F10.1
WBGene00017766	peli-1	F25B4.2
WBGene00012317	ztf-6	W06H12.1
WBGene00019787	M70.5	M70.5
WBGene00010296	dgat-2	F59A1.10
WBGene00021073	nsun-1	W07E6.1
WBGene00007053	chd-7	T04D1.4
WBGene00195085
WBGene00000499	chk-2	Y60A3A.12
WBGene00045399	Y47G6A.33	Y47G6A.33
WBGene00003979	pes-5	T27D12.4
WBGene00000106	alg-2	T07D3.7
WBGene00016874	C52B11.5	C52B11.5
WBGene00022206	Y73B3A.4	Y73B3A.4
WBGene00004749	sdn-1	F57C7.3
WBGene00000239	bas-1	C05D2.4
WBGene00002230	klp-20	Y50D7A.6
WBGene00015171	vang-1	B0410.2
WBGene00008844	F15A4.10	F15A4.10
WBGene00001971	hmg-1.1	Y48B6A.14
WBGene00008781	rpoa-2	F14B4.3
WBGene00006331	sup-26	R10E4.2
WBGene00019617	ctsa-2	K10C2.1
WBGene00017301	hach-1	F09F7.4
WBGene00022219	Y73B3A.18	Y73B3A.18
WBGene00220163	Y47D3A.35	Y47D3A.35
WBGene00008426	D2045.9	D2045.9
WBGene00022122	trap-1	Y71F9AM.6
WBGene00004361	rib-2	K01G5.6
WBGene00022554	duxl-1	ZC204.2
WBGene00001006	dlg-1	C25F6.2
WBGene00006580	tlp-1	T23G4.1
WBGene00014576	Y43F11A.6	Y43F11A.6
WBGene00001627	gly-2	C55B7.2
WBGene00003601	nhr-2	C32F10.6
WBGene00001484	fox-1	T07D1.4
WBGene00020216	trap-2	T04G9.5
WBGene00013895	ZC434.9	ZC434.9
WBGene00002247	lam-1	W03F8.5
WBGene00011804	T16G12.3	T16G12.3
WBGene00000482	chd-3	T14G8.1
WBGene00017659	F21C10.10	F21C10.10
WBGene00014801	K08E5.1	K08E5.1
WBGene00008446	E01G4.3	E01G4.3
WBGene00019875	mca-2	R05C11.3
WBGene00009886	F49E2.2	F49E2.2
WBGene00017691	ilys-5	F22A3.6
WBGene00023404	plr-1	Y47D3B.11
WBGene00017939	F31A3.5	F31A3.5
WBGene00004786	sex-1	F44A6.2
WBGene00045433	F49D11.10	F49D11.10
WBGene00008622	F09C8.2	F09C8.2
WBGene00009069	F23A7.4	F23A7.4
WBGene00000120	aly-1	C01F6.5
WBGene00013275	btb-14	Y57A10B.3
WBGene00002124	inx-2	F08G12.10
WBGene00016343	cnnm-3	C33D12.2
WBGene00017962	fbxa-72	F31F4.15
WBGene00018355	ceh-86	F42G2.6
WBGene00006635	tsp-9	C25G6.2
WBGene00010899	M28.8	M28.8
WBGene00016431	C35A11.4	C35A11.4
WBGene00017969	ctsa-3.1	F32A5.3
WBGene00000882	cyn-6	F42G9.2
WBGene00020160	igcm-3	T02C5.3
WBGene00003111	mab-20	Y71G12B.20
WBGene00009862	fbxb-67	F49B2.2
WBGene00015676	mct-6	C10E2.6
WBGene00003172	mec-8	F46A9.6
WBGene00016029	elf-1	C24A1.2
WBGene00007650	ugt-23	C17G1.3
WBGene00019624	rnst-2	K10C9.3
WBGene00016614	trpp-12	C43H6.1
WBGene00045410	E01G4.7	E01G4.7
WBGene00012608	hphd-1	Y38F1A.6
WBGene00010135	F55H12.4	F55H12.4
WBGene00001249	elt-1	W09C2.1
WBGene00001761	gst-13	T26C5.1
WBGene00009789	F46F2.5	F46F2.5
WBGene00044789	T07A9.14	T07A9.14
WBGene00002181	kal-1	K03D10.1
WBGene00020765	T24C12.3	T24C12.3
WBGene00020726	T23C6.4	T23C6.4
WBGene00015050	clec-51	B0218.6
WBGene00010111	F55D12.2	F55D12.2
WBGene00002125	inx-3	F22F4.2
WBGene00019211	H18N23.2	H18N23.2
WBGene00001155	ech-6	T05G5.6
WBGene00008578	F08G2.7	F08G2.7
WBGene00007402	ugt-60	C07A9.6
WBGene00020311	T07D3.9	T07D3.9
WBGene00004013	pha-4	F38A6.1
WBGene00003001	lin-12	R107.8
WBGene00018878	glit-1	F55D10.3
WBGene00011094	R07B7.10	R07B7.10
WBGene00219609	linc-7	T22E6.2
WBGene00001247	elo-9	Y53F4B.2
WBGene00021114	W09C3.7	W09C3.7
WBGene00008607	F09B12.3	F09B12.3
WBGene00018438	btb-6	F45C12.7
WBGene00020382	T09B4.8	T09B4.8
WBGene00013866	cbs-1	ZC373.1
WBGene00006656	twk-1	F21C3.1
WBGene00004005	pgp-11	DH11.3
WBGene00020911	cpt-6	W01A11.5
WBGene00006814	unc-82	B0496.3
WBGene00000422	ced-8	F08F1.5
WBGene00018138	folt-2	F37B4.7
WBGene00022129	lron-11	Y71F9B.8
WBGene00010064	F54F7.2	F54F7.2
WBGene00011587	anp-1	T07F10.1
WBGene00023401	ZK380.t2	ZK380.t2
WBGene00012007	T25B9.1	T25B9.1
WBGene00006063	sto-1	F08C6.4
WBGene00003765	nlp-27	B0213.2
WBGene00000282	cah-4	R01E6.3
WBGene00018342	F42A10.6	F42A10.6
WBGene00000599	col-10	B0222.8
WBGene00015624	C09B8.5	C09B8.5
WBGene00008583	ugt-65	F08G5.5
WBGene00019918	fbxc-36	R07C3.2
WBGene00012387	Y6B3B.1	Y6B3B.1
WBGene00009361	F33E2.5	F33E2.5
WBGene00011105	R07E3.4	R07E3.4
WBGene00013082	grdn-1	Y51A2D.15
WBGene00001328	epi-1	K08C7.3
WBGene00017898	F28C10.3	F28C10.3
WBGene00018786	hmbx-1	F54A5.1
WBGene00016871	inso-1	C52B11.2
WBGene00006927	vit-3	F59D8.1
WBGene00007751	C26G2.2	C26G2.2
WBGene00002248	lam-3	T22A3.8
WBGene00003006	lin-17	Y71F9B.5
WBGene00016360	C33G8.2	C33G8.2
WBGene00012443	Y15E3A.4	Y15E3A.4
WBGene00000988	dhs-25	F09E10.3
WBGene00012446	nhr-230	Y17D7A.1
WBGene00019935	R07E4.1	R07E4.1
WBGene00012280	W05E10.1	W05E10.1
WBGene00016913	lam-2	C54D1.5
WBGene00011803	T16G12.1	T16G12.1
WBGene00009430	F35E12.6	F35E12.6
WBGene00018568	F47E1.4	F47E1.4
WBGene00045272	F59C12.4	F59C12.4
WBGene00010519	K03A11.1	K03A11.1
WBGene00012457	acbp-6	Y17G7B.1
WBGene00016644	abhd-3.2	C44C1.5
WBGene00043062	clec-80	Y54G2A.39
WBGene00013438	ztf-29	Y66D12A.12
WBGene00007548	C13C4.4	C13C4.4
WBGene00013946	ZK228.3	ZK228.3
WBGene00021814	mfsd-8	Y53G8AR.7
WBGene00004813	skr-7	Y47D7A.1
WBGene00015646	mlt-10	C09E8.3
WBGene00008953	F19C6.4	F19C6.4
WBGene00003731	nhx-3	C54F6.13
WBGene00015527	C06E2.1	C06E2.1
WBGene00008436	DH11.2	DH11.2
WBGene00017485	F15E6.4	F15E6.4
WBGene00003096	lys-7	C02A12.4
WBGene00013086	arrd-2	Y51B9A.4
WBGene00017423	F13C5.2	F13C5.2
WBGene00021249	Y22D7AL.11	Y22D7AL.11
WBGene00000870	cyd-1	Y38F1A.5
WBGene00010661	tyr-2	K08E3.1
WBGene00016872	dop-4	C52B11.3
WBGene00077787	T05E12.10	T05E12.10
WBGene00044209	Y32F6A.6	Y32F6A.6
WBGene00015294	C01C10.2	C01C10.2
WBGene00011107	R07E3.6	R07E3.6
WBGene00017184	ncam-1	F02G3.1
WBGene00017135	EEED8.4	EEED8.4
WBGene00016558	pks-1	C41A3.1
WBGene00012582	clec-8	Y38E10A.4
WBGene00006792	unc-58	T06H11.1
WBGene00019960	ztf-16	R08E3.4
WBGene00001821	ham-2	C07A12.1
WBGene00008447	E01G4.5	E01G4.5
WBGene00016942	C55B7.3	C55B7.3
WBGene00015056	B0222.5	B0222.5
WBGene00000968	dhs-4	T05F1.10
WBGene00008565	acox-1.2	F08A8.2
WBGene00016453	vet-2	C35E7.1
WBGene00016048	C24B9.3	C24B9.3
WBGene00004821	skr-15	F54D10.1
WBGene00009488	oac-20	F36G9.12
WBGene00044330	alr-1	R08B4.2
WBGene00009696	F44F1.4	F44F1.4
WBGene00013007	Y48E1B.8	Y48E1B.8
WBGene00004058	pmp-1	C44B7.8
WBGene00013698	Y106G6D.1	Y106G6D.1
WBGene00004820	skr-14	Y47D7A.8
WBGene00007521	C11E4.7	C11E4.7
WBGene00015403	clec-10	C03H5.1
WBGene00007959	C35C5.10	C35C5.10
WBGene00000007	aat-6	T11F9.4
WBGene00018207	F39G3.2	F39G3.2
WBGene00003877	pept-1	K04E7.2
WBGene00006939	wee-1.2	C01G12.4
WBGene00021603	clec-204	Y46H3B.2
WBGene00013699	Y106G6D.2	Y106G6D.2
WBGene00004815	skr-9	C52D10.7
WBGene00007925	C34C12.6	C34C12.6
WBGene00003729	nhx-1	B0395.1
WBGene00004746	sdc-2	C35C5.1
WBGene00003956	pcp-1	ZK112.1
WBGene00020191	clec-53	T03F1.10
WBGene00012324	rhy-1	W07A12.7
WBGene00008563	F07H5.13	F07H5.13
WBGene00012699	Y39B6A.41	Y39B6A.41
WBGene00004183	prk-2	F45H7.4
WBGene00000674	col-99	F29C4.8
WBGene00000461	ceh-40	F17A2.5
WBGene00020902	jmjc-1	T28F2.4
WBGene00008731	F13B12.3	F13B12.3
WBGene00021080	W08A12.3	W08A12.3
WBGene00001703	grd-14	T01B10.2
WBGene00006870	vab-3	F14F3.1
WBGene00012492	fbxb-7	Y20C6A.2
WBGene00009629	sprr-2	F42D1.3
WBGene00004878	smf-3	Y69A2AR.4
WBGene00015587	lido-2	C08A9.7
WBGene00011231	R11A5.3	R11A5.3
WBGene00005655	srr-4	K11D12.3
WBGene00020758	T24C4.2	T24C4.2
WBGene00018041	F35D2.3	F35D2.3
WBGene00020261	vet-1	T05E7.5
WBGene00008216	mec-19	C49G9.1
WBGene00017083	kin-33	DC2.7
WBGene00013693	Y105E8B.9	Y105E8B.9
WBGene00009375	arcp-1	F34D10.6
WBGene00011707	T11B7.2	T11B7.2
WBGene00010120	dot-1.4	F55G7.2
WBGene00009939	ztf-11	F52F12.6
WBGene00008451	cest-3	E01G6.3
WBGene00206386	K10C2.12	K10C2.12
WBGene00016539	madd-2	C39F7.2
WBGene00018393	msra-1	F43E2.5
WBGene00020245	T05B11.1	T05B11.1
WBGene00007934	C34E7.4	C34E7.4
WBGene00007756	C27A7.5	C27A7.5
WBGene00009899	efl-3	F49E12.6
WBGene00019584	set-12	K09F5.5
WBGene00017481	F15B10.3	F15B10.3
WBGene00008027	scl-5	C39E9.2
WBGene00044698	K09F5.6	K09F5.6
WBGene00008904	F17A2.13	F17A2.13
WBGene00019814	R02C2.1	R02C2.1
WBGene00009697	F44F1.5	F44F1.5
WBGene00015112	B0281.5	B0281.5
WBGene00020989	W03D8.8	W03D8.8
WBGene00016423	tag-275	C34H3.1
WBGene00017028	dex-1	D1044.2
WBGene00006902	vet-6	F44F1.7
WBGene00010808	sepa-1	M01E5.6
WBGene00015055	pitr-3	B0222.3
WBGene00013083	Y51A2D.18	Y51A2D.18
WBGene00000453	ceh-32	W05E10.3
WBGene00020788	nep-22	T25B6.2
WBGene00010142	F56A8.8	F56A8.8
WBGene00006853	unc-130	C47G2.2
WBGene00007904	C33G3.4	C33G3.4
WBGene00014206	nit-1	ZK1058.6
WBGene00008177	C48D1.1	C48D1.1
WBGene00012239	W04A8.4	W04A8.4
WBGene00008621	F09C8.1	F09C8.1
WBGene00021235	Y19D10B.6	Y19D10B.6
WBGene00017635	F20D6.5	F20D6.5
WBGene00000690	col-116	F17E9.1
WBGene00013100	zip-7	Y51H4A.4
WBGene00015914	C17F4.8	C17F4.8
WBGene00013207	zipt-2.3	Y54G9A.4
WBGene00003983	pes-10	Y46G5A.27
WBGene00018743	F53B3.5	F53B3.5
WBGene00000256	bli-6	Y73B6BL.34
WBGene00043302	F32D8.11	F32D8.11
WBGene00019407	lect-2	K05F1.5
WBGene00000437	ceh-13	R13A5.5
WBGene00018828	sdz-21	F54E7.5
WBGene00009982	F53F1.4	F53F1.4
WBGene00018746	fbxb-103	F53C3.2
WBGene00021136	W10G11.3	W10G11.3
WBGene00004814	skr-8	C52D10.9
WBGene00001976	hmg-11	T05A7.4
WBGene00016189	sprp-4	C28G1.4
WBGene00012240	W04A8.5	W04A8.5
WBGene00016797	C50A2.3	C50A2.3
WBGene00016520	C39B5.2	C39B5.2
WBGene00012899	Y46G5A.7	Y46G5A.7
WBGene00008016	C38D9.8	C38D9.8
WBGene00019232	ugt-13	H23N18.1
WBGene00021458	Y39G10AL.1	Y39G10AL.1
WBGene00013654	Y105C5B.15	Y105C5B.15
WBGene00021875	Y54G2A.10	Y54G2A.10
WBGene00001854	hil-3	F22F1.1
WBGene00011753	T13F3.6	T13F3.6
WBGene00235267	Y77E11A.23	Y77E11A.23
WBGene00017703	F22E5.1	F22E5.1
WBGene00004816	skr-10	Y105C5B.13
WBGene00012581	Y38E10A.3	Y38E10A.3
WBGene00019037	fbxb-17	F58E1.5
WBGene00013329	Y57G11C.40	Y57G11C.40
WBGene00013986	ZK512.7	ZK512.7
WBGene00016274	C30G12.2	C30G12.2
WBGene00009297	sdz-16	F31E9.4
WBGene00003933	pat-9	T27B1.2
WBGene00013982	ZK512.1	ZK512.1
WBGene00009485	F36G9.3	F36G9.3
WBGene00001104	dsl-2	W09G12.1
WBGene00009202	aptf-4	F28C6.1
WBGene00008495	F01D5.5	F01D5.5
WBGene00020559	best-17	T19C3.1
WBGene00012851	Y44A6C.2	Y44A6C.2
WBGene00012021	T25E12.6	T25E12.6
WBGene00014199	ZK1053.4	ZK1053.4
WBGene00008354	gcsh-1	D1025.2
WBGene00008782	sdz-14	F14B6.1
WBGene00012583	clec-4	Y38E10A.5
WBGene00001699	grd-10	F09D12.1
WBGene00018204	F39F10.4	F39F10.4
WBGene00012420	Y7A9D.1	Y7A9D.1
WBGene00010495	K02B12.2	K02B12.2
WBGene00020386	dach-1	T09H2.1
WBGene00005018	sqt-3	F23H12.4
WBGene00011668	clec-47	T09F5.9
WBGene00014159	arrd-4	ZK938.2
WBGene00011977	T24B8.3	T24B8.3
WBGene00017253	sdz-9	F08D12.10
WBGene00009212	atz-1	F28D1.2
WBGene00008511	F01G10.9	F01G10.9
WBGene00004818	skr-12	C52D10.6
WBGene00009515	clec-170	F38A1.1
WBGene00016295	fbxc-40	C32B5.1
WBGene00020593	ugt-11	T19H12.10
WBGene00011383	T02E9.5	T02E9.5
WBGene00045058	gadr-5	Y71A12B.17
WBGene00011706	T11B7.1	T11B7.1
WBGene00008965	mltn-10	F19H8.5
WBGene00016455	C35E7.3	C35E7.3
WBGene00044197	fbxb-63	F55C9.13
WBGene00004827	skr-21	K08H2.1
WBGene00020073	sdz-28	R52.1
WBGene00022418	igcm-4	Y102A11A.8
WBGene00014135	ZK896.4	ZK896.4
WBGene00019843	R03E9.2	R03E9.2
WBGene00022741	ZK430.5	ZK430.5
WBGene00016457	C35E7.5	C35E7.5
WBGene00004819	skr-13	C52D10.8
WBGene00003977	pes-2.1	F56G4.2
WBGene00044694	fbxb-90	F12E12.10
WBGene00001377	eya-1	C49A1.4
WBGene00018021	F34D6.1	F34D6.1
WBGene00020379	T09B4.5	T09B4.5
WBGene00015076	B0238.12	B0238.12
WBGene00011852	clec-26	T20B3.12
WBGene00019922	fbxc-28	R07C3.6
WBGene00007139	mnp-1	B0285.7
WBGene00008634	F10A3.4	F10A3.4
WBGene00019687	K12H6.7	K12H6.7
WBGene00008138	C47D12.4	C47D12.4
WBGene00019917	clec-43	R07C3.1
WBGene00013278	Y57A10B.6	Y57A10B.6
WBGene00004335	ref-2	C47C12.3
WBGene00006881	vab-15	R07B1.1
WBGene00022559	fbxb-20	ZC204.9
WBGene00000425	ced-11	ZK512.3
WBGene00015933	C17H12.8	C17H12.8
WBGene00015043	cyp-34A8	B0213.14
WBGene00010158	pes-2.2	F56G4.3
WBGene00006556	tbx-37	Y47D3A.12
WBGene00020833	T26C12.3	T26C12.3
WBGene00007642	C17E4.2	C17E4.2
WBGene00000301	cav-1	T13F2.8
WBGene00018760	irg-3	F53E10.4
WBGene00001898	his-24	M163.3
WBGene00022334	Y82E9BR.1	Y82E9BR.1
WBGene00008215	C49F8.3	C49F8.3
WBGene00013975	ZK455.5	ZK455.5
WBGene00009088	F23D12.4	F23D12.4
WBGene00003939	pax-3	F27E5.2
WBGene00015710	C12D5.9	C12D5.9
WBGene00219217	C08F8.15	C08F8.15
WBGene00019420	fbxb-46	K05F6.9
WBGene00018436	fbxb-11	F45C12.5
WBGene00022555	btb-12	ZC204.3
WBGene00009698	F44F1.6	F44F1.6
WBGene00018442	sdz-18	F45C12.11
WBGene00011432	sdz-30	T04D3.2
WBGene00023223	ZK1236.8	ZK1236.8
WBGene00009546	fbxb-3	F38H4.2
WBGene00010234	ttr-50	F58B3.9
WBGene00006547	tbx-11	F40H6.4
WBGene00219796	C03D6.9	C03D6.9
WBGene00001958	hlh-14	C18A3.8
WBGene00044281	R04A9.7	R04A9.7
WBGene00050913	T12B5.14	T12B5.14
WBGene00021726	bath-10	Y49F6C.4
WBGene00013233	sdz-33	Y56A3A.14
WBGene00021719	fbxb-104	Y49F6B.7
WBGene00020009
WBGene00018766	F53G2.1	F53G2.1
WBGene00019815	kin-34	R02C2.2
WBGene00001702	grd-13	W05E7.3
WBGene00006545	tbx-8	T07C4.2
WBGene00021913	cec-8	Y55B1BR.3
WBGene00021542	Y43B11AL.1	Y43B11AL.1
WBGene00011229	R11.4	R11.4
WBGene00017208	fbxb-35	F07E5.2
WBGene00020544	fbxb-84	T17A3.7
WBGene00020081	sdz-29	R52.10
WBGene00000928	dao-2	M03A1.7
WBGene00015607	fbxb-13	C08F1.3
WBGene00019703	fbxb-41	M01D1.8
WBGene00016003	C18H9.5	C18H9.5
WBGene00013583	ceh-51	Y80D3A.3
WBGene00010034	F54B11.11	F54B11.11
WBGene00018437	btb-8	F45C12.6
WBGene00019700	btb-11	M01D1.3
WBGene00021468	epg-2	Y39G10AR.10
WBGene00019311	K02E7.6	K02E7.6
WBGene00019952	fbxb-74	R08C7.9
WBGene00016450	clec-5	C35D10.14
WBGene00007758	C27A7.8	C27A7.8
WBGene00017252	sdz-10	F08D12.9
WBGene00044798	tbx-43	Y46E12A.4
WBGene00021773	fbxb-42	Y51H7BR.1
WBGene00019660	K11H12.4	K11H12.4
WBGene00000638	col-62	C15A11.6
WBGene00010128	F55G11.8	F55G11.8
WBGene00189954	F40G9.18	F40G9.18
WBGene00018103	F36H5.4	F36H5.4
WBGene00000684	col-110	F19C7.7
WBGene00020537	fbxb-37	T16A1.8
WBGene00018969	F56D3.1	F56D3.1
WBGene00012186	mlt-11	W01F3.3
WBGene00008784	F14B6.3	F14B6.3
WBGene00011475	T05D4.2	T05D4.2
WBGene00011339	T01G5.1	T01G5.1
WBGene00009384	piit-1	F35B12.4
WBGene00002116	ins-33	W09C5.4
WBGene00010585	K05C4.9	K05C4.9
WBGene00021299	Y27F2A.8	Y27F2A.8
WBGene00006679	twk-26	C33D12.3
WBGene00019043	fbxc-26	F58E1.12
WBGene00077553	C26C6.10	C26C6.10
WBGene00018606	F48E3.6	F48E3.6
WBGene00007211	BE10.3	BE10.3
WBGene00015610	C08F1.6	C08F1.6
WBGene00018245	F40G9.9	F40G9.9
WBGene00016307	fbxc-18	C32B5.14
WBGene00016359	fbxb-88	C33F10.13
WBGene00008952	F19C6.3	F19C6.3
WBGene00016080	C24H12.11	C24H12.11
WBGene00002117	ins-34	F52B11.6
WBGene00001437	fkh-5	F26A1.2
WBGene00013230	fbxb-22	Y56A3A.10
WBGene00003595	ngn-1	Y69A2AR.29
WBGene00000620	col-43	ZC513.8
WBGene00002006	hsp-2	K09C4.3
WBGene00000457	ceh-36	C37E2.4
WBGene00016298	fbxc-14	C32B5.5
WBGene00013508	Y71A12B.11	Y71A12B.11
WBGene00018343	F42A10.7	F42A10.7
WBGene00016422	noah-1	C34G6.6
WBGene00044692	fbxb-91	F12E12.8
WBGene00017211	fbxb-36	F07E5.6
WBGene00001158	ech-9	F01G10.3
WBGene00018215	igcm-1	F39H12.4
WBGene00019313	btb-10	K02E7.9
WBGene00012063	fbxb-1	T26H2.1
WBGene00010058	F54E4.2	F54E4.2
WBGene00010925	mfsd-11	M153.2
WBGene00019791	sdz-25	M116.4
WBGene00022112	Y71F9AL.7	Y71F9AL.7
WBGene00003623	nhr-25	F11C1.6
WBGene00001981	hnd-1	C44C10.8
WBGene00000478	cfz-2	F27E11.3
WBGene00017249	fbxb-108	F08D12.6
WBGene00001310	end-1	F58E10.2
WBGene00009089	jmjd-3.2	F23D12.5
WBGene00206414	F31D5.7	F31D5.7
WBGene00022657	ZK105.6	ZK105.6
WBGene00019923	fbxc-29	R07C3.7
WBGene00000449	ceh-27	F46F3.1
WBGene00017949	F31D5.6	F31D5.6
WBGene00010745	dod-17	K10D11.1
WBGene00023245	C33E10.3	C33E10.3
WBGene00020362	fbxb-10	T08E11.6
WBGene00016545	C40A11.2	C40A11.2
WBGene00020205	arrd-1	T04B8.3
WBGene00020361	fbxc-19	T08E11.5
WBGene00044733	W08F4.13	W08F4.13
WBGene00019591	fbxc-25	K09F6.8
WBGene00019704	fbxb-40	M01D1.9
WBGene00000503	cht-1	C04F6.3
WBGene00016088	clec-266	C25B8.4
WBGene00044976	T26H2.10	T26H2.10
WBGene00019956	fbxb-75	R08C7.13
WBGene00019619	asp-14	K10C2.3
WBGene00016547	C40A11.4	C40A11.4
WBGene00009926	noah-2	F52B11.3
WBGene00018236	fbxb-71	F40F4.1
WBGene00019977	fpn-1.2	R09B5.4
WBGene00016071	C24H12.1	C24H12.1
WBGene00020611	txt-11	T20D4.5
WBGene00019855	R03H10.2	R03H10.2
WBGene00009622	F41E7.6	F41E7.6
WBGene00021557	Y45G5AM.5	Y45G5AM.5
WBGene00019705	fbxb-45	M01D1.10
WBGene00001820	ham-1	F53B2.6
WBGene00021919	cutl-25	Y55D5A.6
WBGene00009020	F21D9.6	F21D9.6
WBGene00016578	sdz-5	C41H7.8
WBGene00019921	fbxc-34	R07C3.5
WBGene00021463	zeel-1	Y39G10AR.5
WBGene00018452	F45D11.5	F45D11.5
WBGene00000561	cnd-1	C34E10.7
WBGene00022816	fbn-1	ZK783.1
WBGene00017912	fbxb-107	F29A7.2
WBGene00001434	fkh-2	T14G12.4
WBGene00013403	fbxb-100	Y63D3A.2
WBGene00018489	F46E10.2	F46E10.2
WBGene00019417	fbxb-52	K05F6.6
WBGene00008152	C47E12.9	C47E12.9
WBGene00009156	clec-196	F26D10.12
WBGene00021576	fbxc-51	Y46B2A.1
WBGene00008028	scl-6	C39E9.4
WBGene00019021	F57H12.6	F57H12.6
WBGene00016886	fbxb-96	C52E2.7
WBGene00003377	mls-2	C39E6.4
WBGene00017713	F22E5.20	F22E5.20
WBGene00015613	C08F1.10	C08F1.10
WBGene00013816	Y116F11A.1	Y116F11A.1
WBGene00077531	F40G9.15	F40G9.15
WBGene00009104	F25C8.1	F25C8.1
WBGene00016308	C32B5.15	C32B5.15
WBGene00016309	sdz-4	C32B5.16
WBGene00022349	Y82E9BR.17	Y82E9BR.17
WBGene00016577	clec-3	C41H7.7
WBGene00007482	C09F12.2	C09F12.2
WBGene00011167	chil-23	R09D1.11
WBGene00016361	drd-10	C33G8.3
WBGene00019035	fbxb-26	F58E1.3
WBGene00016553	mir-8199	C40A11.10
WBGene00044567	C46C11.4	C46C11.4
WBGene00019751	M03D4.4	M03D4.4
WBGene00013280	Y57A10C.1	Y57A10C.1
WBGene00021583	clec-72	Y46C8AL.5
WBGene00017755	zip-8	F23F12.9
WBGene00012261	lpr-3	W04G3.8
WBGene00008492	F01D5.1	F01D5.1
WBGene00012814	Y43F8B.3	Y43F8B.3
WBGene00194928	ZC513.14	ZC513.14
WBGene00044066	fbxb-66	Y40B1B.3
WBGene00019927	fbxc-24	R07C3.11
WBGene00010125	dod-22	F55G11.5
WBGene00016549	C40A11.6	C40A11.6
WBGene00195164	K12B6.11	K12B6.11
WBGene00021101	W08F4.12	W08F4.12
WBGene00007875	dod-24	C32H11.12
WBGene00003664	nhr-74	C27C7.3
WBGene00009426	F35E12.2	F35E12.2
WBGene00001075	dpy-14	H27M09.4
WBGene00007344	C05E7.2	C05E7.2
WBGene00016076	C24H12.7	C24H12.7
WBGene00012308	oac-53	W06G6.1
WBGene00006775	unc-39	F56A12.1
WBGene00007479	C09F9.2	C09F9.2
WBGene00008493	F01D5.2	F01D5.2
WBGene00006956	wrt-10	ZK1290.8
WBGene00044642	clec-69	F56D6.15
WBGene00010123	F55G11.2	F55G11.2
WBGene00015046	nlp-34	B0213.17
WBGene00021581	clec-70	Y46C8AL.3
WBGene00009410	F35E2.2	F35E2.2
WBGene00019040	fbxb-19	F58E1.9
WBGene00001828	hch-1	F40E10.1
Dead genes:
WBGene00195085
WBGene00020009
WBGene00021903

## Sheet: N2R only
WBGeneID	Gene	Sequence
WBGene00022497	Y119D3B.21	Y119D3B.21
WBGene00020827	T26A8.4	T26A8.4
WBGene00004460	rpn-3	C30C11.2
WBGene00007706
WBGene00000217	asp-4	R12H7.2
WBGene00001501	ftn-2	D1037.3
WBGene00014253	ZK1320.3	ZK1320.3
WBGene00020509	hex-1	T14F9.3
WBGene00013904	ugt-6	ZC455.4
WBGene00001497	fars-1	T08B2.9
WBGene00010049	F54D5.3	F54D5.3
WBGene00011423	ipla-7	T04B2.5
WBGene00012683	asp-17	Y39B6A.24
WBGene00010901	M28.10	M28.10
WBGene00008514	mrpl-44	F02A9.4
WBGene00219316	F21A3.11	F21A3.11
WBGene00007296	arrd-25	C04C11.2
WBGene00003243	mig-10	F10E9.6
WBGene00003928	pas-7	ZK945.2
WBGene00000789	cpz-2	M04G12.2
WBGene00021921	rbm-39	Y55F3AM.3
WBGene00019986	R09F10.1	R09F10.1
WBGene00004504	rpt-4	F23F1.8
WBGene00010597	K06A4.7	K06A4.7
WBGene00017591	F19C7.1	F19C7.1
WBGene00009431	dct-17	F35E12.7
WBGene00018208	F39G3.3	F39G3.3
WBGene00013997	ZK550.3	ZK550.3
WBGene00003925	pas-4	C36B1.4
WBGene00045038	ule-2	F13G11.3
WBGene00015823	C16B8.3	C16B8.3
WBGene00015280	C01B10.6	C01B10.6
WBGene00009396	clec-65	F35C5.8
WBGene00009393	clec-62	F35C5.5
WBGene00017098	mek-5	E02D9.1
WBGene00020683	ribo-1	T22D1.4
WBGene00000877	cyn-1	Y49A3A.5
WBGene00012875	Y45F10B.13	Y45F10B.13
WBGene00018341	F42A10.5	F42A10.5
WBGene00006608	tre-2	T05A12.2
WBGene00016555	math-20	C40D2.2
WBGene00000722	col-149	B0024.1
WBGene00011831	T19B10.2	T19B10.2
WBGene00000535	cpi-1	K08B4.6
WBGene00010150	F56D5.6	F56D5.6
WBGene00015469	C05D2.8	C05D2.8
WBGene00002216	klp-3	T09A5.2
WBGene00017727	F22H10.3	F22H10.3
WBGene00013924	rad-23	ZK20.3
WBGene00002174	itx-1	W03D8.6
WBGene00011936	pgrn-1	T22H2.6
WBGene00011571	ttr-46	T07C12.7
WBGene00004501	rpt-1	C52E4.4
WBGene00011856	T20D3.2	T20D3.2
WBGene00004463	rpn-7	F49C12.8
WBGene00004505	rpt-5	F56H1.4
WBGene00004189	pars-1	T20H4.3
WBGene00044080	D1086.10	D1086.10
WBGene00009307	F32A11.1	F32A11.1
WBGene00002061	ife-3	B0348.6
WBGene00016534	C39D10.7	C39D10.7
WBGene00017082	DC2.5	DC2.5
WBGene00000786	cpr-6	C25B8.3
WBGene00016981	rpn-13	C56G2.7
WBGene00009394	clec-63	F35C5.6
WBGene00009499	ent-6	F36H2.2
WBGene00021895	clec-84	Y54G2A.33
WBGene00011112	R07E5.4	R07E5.4
WBGene00003090	lys-1	Y22F5A.4
WBGene00020910	dgtr-1	W01A11.2
WBGene00000522	clc-1	C09F12.1
WBGene00010539	ttr-2	K03H1.4
WBGene00020437	stt-3	T12A2.2
WBGene00004988	spp-3	T08A9.7
WBGene00007458	ule-4	C08F11.11
WBGene00003923	pas-2	D1054.2
WBGene00010567	K04G2.9	K04G2.9
WBGene00004506	rpt-6	Y49E10.1
WBGene00011735	hip-1	T12D8.8
WBGene00000971	dhs-7	E04F6.7
WBGene00044468	Y69A2AL.2	Y69A2AL.2
WBGene00019351	lron-7	K03A1.2
WBGene00010605	K06G5.1	K06G5.1
WBGene00003924	pas-3	Y110A7A.14
WBGene00010660	K08D8.6	K08D8.6
WBGene00010793	LLC1.2	LLC1.2
WBGene00000122	aly-3	M18.7
WBGene00022047	Y66H1A.5	Y66H1A.5
WBGene00019261	H34I24.2	H34I24.2
WBGene00021322	Y34B4A.6	Y34B4A.6
WBGene00014108	ZK856.7	ZK856.7
WBGene00001169	eef-1A.2	R03G5.1
WBGene00016210	C29F5.1	C29F5.1
WBGene00007054	scpl-1	B0379.4
WBGene00003214	mel-32	C05D11.11
WBGene00219275	Y39G10AR.32	Y39G10AR.32
WBGene00007534	fubl-1	C12D8.1
WBGene00018203	F39F10.3	F39F10.3
WBGene00012361	mrpl-12	W09D10.3
WBGene00001911	his-37	C50F4.7
WBGene00001233	eif-3.K	T16G1.11
WBGene00014138	clec-186	ZK896.7
WBGene00020207	T04B8.5	T04B8.5
WBGene00016957	atic-1	C55F2.1
WBGene00007352	cdc-48.1	C06A1.1
WBGene00008377	D1054.10	D1054.10
WBGene00019932	R07C12.2	R07C12.2
WBGene00003987	pes-23	F14B8.3
WBGene00018636	oef-1	F49E8.2
WBGene00003564	ncs-2	F10G8.5
WBGene00008194	C49C3.4	C49C3.4
WBGene00044758	Y37H2A.12	Y37H2A.12
WBGene00018971	clec-67	F56D6.2
WBGene00006863	gyg-1	F56B6.4
WBGene00012668	Y39B6A.5	Y39B6A.5
WBGene00002264	lec-1	W09H1.6
WBGene00017084	E01A2.1	E01A2.1
WBGene00002064	iff-1	T05G5.10
WBGene00008595	clec-56	F08H9.7
WBGene00001744	gars-1	T10F2.1
WBGene00002053	ifb-1	F10C1.2
WBGene00002027	hsr-9	T05F1.6
WBGene00010050	F54D5.4	F54D5.4
WBGene00022867	ZK1240.2	ZK1240.2
WBGene00044225	C38D4.10	C38D4.10
WBGene00008344	C56A3.5	C56A3.5
WBGene00012213	W02D9.7	W02D9.7
WBGene00008229	C50F4.1	C50F4.1
WBGene00019914	clec-150	R06B10.3
WBGene00007254	C01H6.4	C01H6.4
WBGene00002001	hars-1	T11G6.1
WBGene00004164	pqn-83	Y39E4B.3
WBGene00004462	rpn-6.1	F57B9.10
WBGene00015389	scav-1	C03F11.3
WBGene00013394	ule-5	Y62H9A.6
WBGene00012122	T28C6.8	T28C6.8
WBGene00001498	fars-3	F22B5.9
WBGene00004990	spp-5	T08A9.9
WBGene00000567	cnx-1	ZK632.6
WBGene00023209	ZC513.7	ZC513.7
WBGene00011039	R05H5.4	R05H5.4
WBGene00007565	clec-48	C14A6.1
WBGene00001250	elt-2	C33D3.1
WBGene00015713	C12D12.1	C12D12.1
WBGene00010749	K10D11.5	K10D11.5
WBGene00015101	rpia-1	B0280.3
WBGene00011239	pges-2	R11A8.5
WBGene00000507	cit-1.1	F44B9.4
WBGene00013867	ZC373.2	ZC373.2
WBGene00007142	ttr-18	B0334.1
WBGene00002076	imb-2	R06A4.4
WBGene00004467	rpn-11	K07D4.3
WBGene00011275	psf-1	R53.6
WBGene00017592	F19C7.2	F19C7.2
WBGene00006610	tre-4	F15A2.2
WBGene00021535	wht-7	Y42G9A.6
WBGene00010905	mrps-34	M88.2
WBGene00017460	bath-30	F14D2.12
WBGene00044107	F58G6.9	F58G6.9
WBGene00008944	F19B2.5	F19B2.5
WBGene00021005	ule-1	W03F11.1
WBGene00008948	F19B6.1	F19B6.1
WBGene00017127	E04F6.8	E04F6.8
WBGene00002137	inx-15	R12E2.9
WBGene00017335	F10D2.10	F10D2.10
WBGene00006465	fntb-1	F23B12.6
WBGene00012615	dct-16	Y38H6C.1
WBGene00015938	anat-1	C17H12.13
WBGene00014106	ZK856.5	ZK856.5
WBGene00006438	nrfl-1	C01F6.6
WBGene00009971	F53C11.1	F53C11.1
WBGene00019747	ipla-1	M03A1.6
WBGene00018951	F56C9.7	F56C9.7
WBGene00021602	clec-205	Y46H3B.1
WBGene00013139	Y53C12A.3	Y53C12A.3
WBGene00013719	Y106G6H.6	Y106G6H.6
WBGene00014252	ZK1320.2	ZK1320.2
WBGene00003253	mig-22	PAR2.4
WBGene00003458	msp-65	ZK354.1
WBGene00021088	W08E12.7	W08E12.7
WBGene00013393	Y62H9A.5	Y62H9A.5
WBGene00004978	spg-7	Y47G6A.10
WBGene00002039	hum-6	T10H10.1
WBGene00020393	T10B5.7	T10B5.7
WBGene00013484	Y69H2.9	Y69H2.9
WBGene00007615	set-31	C15H11.5
WBGene00011407	ppat-1	T04A8.5
WBGene00018350	ifo-1	F42C5.10
WBGene00008654	pfas-1	F10F2.2
WBGene00001840	hel-1	C26D10.2
WBGene00001566	acdh-13	C28C12.9
WBGene00014141	ZK899.2	ZK899.2
WBGene00020672	T22B7.3	T22B7.3
WBGene00016411	C34E10.10	C34E10.10
WBGene00009666	slc-25A42	F43G9.3
WBGene00013677	yars-1	Y105E8A.19
WBGene00019590	K09F6.7	K09F6.7
WBGene00012134	T28F3.8	T28F3.8
WBGene00050914	T12B5.15	T12B5.15
WBGene00020549	nmt-1	T17E9.2
WBGene00006590	toc-1	ZC395.3
WBGene00016864	C52A10.3	C52A10.3
WBGene00016636	perm-2	C44B12.1
WBGene00003687	nhr-97	H27C11.1
WBGene00000215	asp-2	T18H9.2
WBGene00012825	Y43F8C.3	Y43F8C.3
WBGene00006577	tlf-1	F39H11.2
WBGene00008341	ttr-44	C56A3.2
WBGene00021325	Y34B4A.9	Y34B4A.9
WBGene00013703	rbm-12	Y106G6D.7
WBGene00006926	vit-2	C42D8.2
WBGene00021840	pign-1	Y54E10BR.1
WBGene00021402	Y38C1AA.12	Y38C1AA.12
WBGene00008533	F02E9.10	F02E9.10
WBGene00003951	pbs-5	K05C4.1
WBGene00011181	R09H10.3	R09H10.3
WBGene00016145	C26E6.12	C26E6.12
WBGene00000373	cyp-14A5	F08F3.7
WBGene00015497	nhr-76	C05G6.1
WBGene00004422	rpl-11.1	T22F3.4
WBGene00008547	F07A11.4	F07A11.4
WBGene00014179	ZK1010.5	ZK1010.5
WBGene00003927	pas-6	CD4.6
WBGene00018375	F43C9.1	F43C9.1
WBGene00001559	gei-1	F45H7.2
WBGene00009432	cld-9	F35E12.8
WBGene00016412	mrps-26	C34E10.11
WBGene00018100	math-26	F36H5.1
WBGene00000183	arf-5	F57H12.1
WBGene00006463	nduf-2.2	T26A5.3
WBGene00019593	K09F6.10	K09F6.10
WBGene00007808	best-7	C29F4.2
WBGene00011788	hal-3	T15H9.2
WBGene00013481	Y69H2.3	Y69H2.3
WBGene00007685	C18E9.5	C18E9.5
WBGene00022244	Y73B6BL.23	Y73B6BL.23
WBGene00000150	apm-1	F55A12.7
WBGene00045245	ttr-34	F09A5.9
WBGene00001403	fbl-1	F56H11.1
WBGene00012782	Y43C5A.2	Y43C5A.2
WBGene00015278	C01B10.3	C01B10.3
WBGene00006385	taf-4	R119.6
WBGene00011222	R10H10.3	R10H10.3
WBGene00003009	lin-23	K10B2.1
WBGene00010781	K11H3.4	K11H3.4
WBGene00006574	tin-13	DY3.1
WBGene00018953	F56C9.10	F56C9.10
WBGene00013035	Y49E10.16	Y49E10.16
WBGene00022261	clec-210	Y73C8C.2
WBGene00045394	ZK813.7	ZK813.7
WBGene00006584	tni-1	F42E11.4
WBGene00008913
WBGene00021943	Y55F3BR.6	Y55F3BR.6
WBGene00017085	E01A2.2	E01A2.2
WBGene00016719	math-24	C46F9.3
WBGene00006508	tns-1	M01E11.7
WBGene00016115	mdt-26	C25H3.6
WBGene00009626	F42A8.1	F42A8.1
WBGene00013001	noa-1	Y48E1B.2
WBGene00003091	lys-2	Y22F5A.5
WBGene00017816	hrpk-1	F26B1.2
WBGene00020600	trd-1	T20B12.1
WBGene00012258	W04G3.5	W04G3.5
WBGene00004876	smf-1	K11G12.4
WBGene00013297	Y57G11B.5	Y57G11B.5
WBGene00016424	C34H4.1	C34H4.1
WBGene00020029	R12C12.9	R12C12.9
WBGene00019803	PDB1.1	PDB1.1
WBGene00021877	Y54G2A.12	Y54G2A.12
WBGene00015920	eif-3.L	C17G10.9
WBGene00004438	rpl-25.1	F55D10.2
WBGene00003097	lys-8	C17G10.5
WBGene00008567	acox-1.4	F08A8.4
WBGene00001072	dpy-10	T14B4.7
WBGene00000474	cey-3	M01E11.5
WBGene00020994	W03F8.4	W03F8.4
WBGene00044696	F52E1.14	F52E1.14
WBGene00003052	lmn-1	DY3.2
WBGene00016294	C31H2.4	C31H2.4
WBGene00013578	scav-2	Y76A2B.6
WBGene00001060	dpf-7	R11E3.7
WBGene00012253	clec-50	W04E12.8
WBGene00009012	F21D5.7	F21D5.7
WBGene00017733	ubxn-1	F23C8.4
WBGene00016171	C27F2.10	C27F2.10
WBGene00000221	atf-4	T04C10.4
WBGene00020847	cgr-1	T27A10.7
WBGene00012557	Y37D8A.19	Y37D8A.19
WBGene00016638	perm-4	C44B12.5
WBGene00010503	K02C4.5	K02C4.5
WBGene00003922	pas-1	C15H11.7
WBGene00010230	rpac-19	F58A4.9
WBGene00017356	F10E9.4	F10E9.4
WBGene00019550	K09C4.5	K09C4.5
WBGene00007111	sart-3	B0035.12
WBGene00012018	T25C12.3	T25C12.3
WBGene00020632	T20F7.5	T20F7.5
WBGene00003813	nrf-6	C08B11.4
WBGene00010833	M03B6.1	M03B6.1
WBGene00009988	F53F4.4	F53F4.4
WBGene00043705	egrh-2	Y55F3AM.7
WBGene00021340	Y34F4.5	Y34F4.5
WBGene00009787	F46F2.3	F46F2.3
WBGene00006760	unc-23	H14N18.1
WBGene00017886	mfsd-13.1	F28B3.5
WBGene00001226	eif-3.C	T23D8.4
WBGene00004276	rab-14	K09A9.2
WBGene00018934	F56B3.11	F56B3.11
WBGene00002065	iff-2	F54C9.1
WBGene00002891	let-767	C56G2.6
WBGene00009563	F39H2.3	F39H2.3
WBGene00019877	R05D3.2	R05D3.2
WBGene00020168	mct-5	T02G5.12
WBGene00007583	C14B4.2	C14B4.2
WBGene00003990	pfn-2	F35C8.6
WBGene00007297	C04F12.1	C04F12.1
WBGene00007384	swt-3	C06G8.1
WBGene00003446	msp-53	R13H9.4
WBGene00018174	F38B6.4	F38B6.4
WBGene00006931	vps-26	T20D3.7
WBGene00013352	lon-8	Y59A8B.20
WBGene00001248	elp-1	F38A6.2
WBGene00015196	B0454.5	B0454.5
WBGene00012943	bed-2	Y47D3B.9
WBGene00001945	his-71	F45E1.6
WBGene00006942	wrk-1	F41D9.3
WBGene00009120	F25H2.6	F25H2.6
WBGene00001499	fsn-1	C26E6.5
WBGene00011844	T19C9.8	T19C9.8
WBGene00013261	sinh-1	Y57A10A.20
WBGene00022645	ZK6.11	ZK6.11
WBGene00007043	algn-10	T24D1.4
WBGene00007757	C27A7.6	C27A7.6
WBGene00004465	rpn-9	T06D8.8
WBGene00010084	F55B11.2	F55B11.2
WBGene00003953	pbs-7	F39H11.5
WBGene00006395	taf-11.3	F43D9.5
WBGene00012722	Y39G8B.1	Y39G8B.1
WBGene00001581	gfi-1	F57F4.3
WBGene00006757	unc-18	F27D9.1
WBGene00044457	C18H7.11	C18H7.11
WBGene00017417	F13B6.2	F13B6.2
WBGene00001182	egl-13	T22B7.1
WBGene00003948	pbs-2	C47B2.4
WBGene00018605	F48E3.4	F48E3.4
WBGene00012809	Y43F8A.2	Y43F8A.2
WBGene00008566	acox-1.3	F08A8.3
WBGene00002055	ifc-1	F37B4.2
WBGene00015116	paic-1	B0286.3
WBGene00010012	saeg-1	F53H10.2
WBGene00012234	ints-4	W04A4.5
WBGene00000463	ceh-43	C28A5.4
WBGene00018055	F35F10.5	F35F10.5
WBGene00016020	sptl-1	C23H3.4
WBGene00013762	Y113G7B.12	Y113G7B.12
WBGene00004037	plc-2	Y75B12B.6
WBGene00044742	Y55F3BR.10	Y55F3BR.10
WBGene00044607	K02A11.4	K02A11.4
WBGene00019698	riok-1	M01B12.5
WBGene00000206	asb-1	F35G12.10
WBGene00007513	wht-2	C10C6.5
WBGene00012100	sipa-1	T27F2.2
WBGene00022499	set-30	ZC8.3
WBGene00019406	acdh-8	K05F1.3
WBGene00010428	dcn-1	H38K22.2
WBGene00020936	hrpf-1	W02D3.11
WBGene00016166	C27F2.4	C27F2.4
WBGene00022803	ZK688.9	ZK688.9
WBGene00045416	Y37H2A.14	Y37H2A.14
WBGene00020082	gcp-2.1	R57.1
WBGene00006464	bath-47	T07H3.1
WBGene00010909	cisd-3.1	M88.7
WBGene00004121	ptrn-1	F35B3.5
WBGene00022694	gcna-1	ZK328.4
WBGene00002915	let-805	H19M22.2
WBGene00001399	fat-7	F10D2.9
WBGene00008338	pafo-1	C55A6.9
WBGene00003053	lmp-1	C03B1.12
WBGene00010677	gtbp-1	K08F4.2
WBGene00016384	cdgs-1	C33H5.18
WBGene00006921	vha-12	F20B6.2
WBGene00011746	T13F2.6	T13F2.6
WBGene00045192	aho-3	K04G2.2
WBGene00000931	dao-5	C25A1.10
WBGene00012715	snpc-1.2	Y39E4B.2
WBGene00044326	tag-322	C33H5.10
WBGene00013869	mlck-1	ZC373.4
WBGene00021852	Y54F10AM.8	Y54F10AM.8
WBGene00000881	cyn-5	F31C3.1
WBGene00019259	H34C03.2	H34C03.2
WBGene00009192	asah-2	F27E5.1
WBGene00021068	W06H8.6	W06H8.6
WBGene00044073	tag-244	C34H4.3
WBGene00018237	irg-7	F40F4.6
WBGene00008387	zhp-2	D1081.9
WBGene00045175	C10C6.9	C10C6.9
WBGene00022751	msrp-2	ZK484.5
WBGene00011938	alh-13	T22H6.2
WBGene00012376	nduf-7	W10D5.2
WBGene00013263	txdc-12.1	Y57A10A.23
WBGene00020687	ruvb-2	T22D1.10
WBGene00015913	C17F4.7	C17F4.7
WBGene00010097	srpa-68	F55C5.8
WBGene00004126	pqn-39	F48F7.4
WBGene00022455	tyms-1	Y110A7A.4
WBGene00011337	T01G1.2	T01G1.2
WBGene00011156	rbm-3.2	R09B3.3
WBGene00008385	lotr-1	D1081.7
WBGene00018339	abcf-3	F42A10.1
WBGene00004916	snr-3	T28D9.10
WBGene00009770	F46B6.5	F46B6.5
WBGene00013569	bath-36	Y75B12B.4
WBGene00016393	C34B2.8	C34B2.8
WBGene00014505	T05E11.9	T05E11.9
WBGene00022822	ZK813.3	ZK813.3
WBGene00017945	F31D5.2	F31D5.2
WBGene00003785	nos-3	Y53C12B.3
WBGene00003706	nhr-116	F09C6.9
WBGene00020329	bath-26	T07H3.6
WBGene00014001	pyk-2	ZK593.1
WBGene00021544	Y43B11AR.3	Y43B11AR.3
WBGene00016769	C49C8.5	C49C8.5
WBGene00014307	F07H5.3	F07H5.3
WBGene00003993	pgl-2	B0523.3
WBGene00017257	F08F1.3	F08F1.3
WBGene00009256	tut-2	F29F11.3
WBGene00022820	ZK813.1	ZK813.1
WBGene00001366	exc-5	C33D9.1
WBGene00008459	mrpl-53	E02H1.8
WBGene00007355	rpb-6	C06A1.5
WBGene00001600	glh-3	B0414.6
WBGene00008531	F02E9.7	F02E9.7
WBGene00011155	rbm-3.1	R09B3.2
WBGene00004024	php-3	Y75B8A.1
WBGene00017641	csr-1	F20D12.1
WBGene00004459	rpn-2	C23G10.4
WBGene00015073	B0238.9	B0238.9
WBGene00011063	cpg-3	R06C7.4
WBGene00020861	T27E4.1	T27E4.1
WBGene00017542	F17E9.5	F17E9.5
WBGene00011212	R10E8.6	R10E8.6
WBGene00019725	algn-14	M02B7.4
WBGene00018239	sec-20	F40G9.1
WBGene00000100	ajm-1	C25A11.4
WBGene00021649	Y47G6A.25	Y47G6A.25
WBGene00012097	abcf-2	T27E9.7
WBGene00006815	unc-83	W01A11.3
WBGene00013289	tag-273	Y57G11A.1
WBGene00001042	dnj-24	W03A5.7
WBGene00011561	ttr-15	T07C4.5
WBGene00003511	mxl-3	F46G10.6
WBGene00004256	pxn-1	ZK994.3
WBGene00003994	pgl-3	C18G1.4
WBGene00003467	msp-81	K07F5.1
WBGene00002225	klp-15	M01E11.6
WBGene00015346	C02F5.3	C02F5.3
WBGene00016559	C41A3.2	C41A3.2
WBGene00021350	Y37E3.8	Y37E3.8
WBGene00000667	col-92	W05B2.6
WBGene00015095	B0261.7	B0261.7
WBGene00001478	fmo-3	Y39A1A.19
WBGene00013858	ssp-34	ZC168.6
WBGene00003949	pbs-3	Y38A8.2
WBGene00019943	R07G3.7	R07G3.7
WBGene00007955	selt-1.1	C35C5.3
WBGene00011897	scpl-4	T21C9.12
WBGene00010085	F55B11.3	F55B11.3
WBGene00002253	lbp-1	F40F4.3
WBGene00013301	Y57G11C.3	Y57G11C.3
WBGene00019270	H41C03.3	H41C03.3
WBGene00019162	eif-1.A	H06H21.3
WBGene00016055	C24D10.4	C24D10.4
WBGene00011883	mrpl-50	T21B10.1
WBGene00017861	F27D9.2	F27D9.2
WBGene00020636	T20H4.5	T20H4.5
WBGene00008174	C48B4.11	C48B4.11
WBGene00013730	sql-1	Y111B2A.4
WBGene00002041	hum-8	Y66H1A.6
WBGene00014136	ZK896.5	ZK896.5
WBGene00004478	rps-9	F40F8.10
WBGene00006702	ubc-3	Y71G12B.15
WBGene00012812	Y43F8B.1	Y43F8B.1
WBGene00001005	dlc-1	T26A5.9
WBGene00006839	unc-115	F09B9.2
WBGene00001372	exo-3	R09B3.1
WBGene00001428	fkb-3	C05C8.3
WBGene00001413	fem-3	C01F6.4
WBGene00014164	lact-2	ZK945.1
WBGene00021658	Y48G1A.2	Y48G1A.2
WBGene00017708	F22E5.9	F22E5.9
WBGene00007748	C26E1.2	C26E1.2
WBGene00018045	F35D11.4	F35D11.4
WBGene00011068	set-14	R06F6.4
WBGene00022737	tofu-7	ZK418.8
WBGene00008780	hxk-1	F14B4.2
WBGene00020128	R193.2	R193.2
WBGene00044191	F43D2.6	F43D2.6
WBGene00003776	nmy-1	F52B10.1
WBGene00009259	hpo-34	F29G6.3
WBGene00011464	T05B9.1	T05B9.1
WBGene00009831	F47G9.4	F47G9.4
WBGene00009682	msd-2	F44D12.5
WBGene00000532	clh-5	C07H4.2
WBGene00012037	T26E3.4	T26E3.4
WBGene00044605	ttr-36	F22A3.7
WBGene00001465	flr-1	F02D10.5
WBGene00003480	klf-3	F54H5.4
WBGene00017578	drl-1	F18F11.5
WBGene00012566	fbxa-211	Y37H2A.6
WBGene00007870	C32H11.7	C32H11.7
WBGene00021930	Y55F3AM.13	Y55F3AM.13
WBGene00013118	Y51H4A.24	Y51H4A.24
WBGene00001093	drp-1	T12E12.4
WBGene00021311	thoc-5	Y32H12A.2
WBGene00020662	T21H3.1	T21H3.1
WBGene00012634	Y38H6C.23	Y38H6C.23
WBGene00010736	istr-1	K10C8.3
WBGene00086551	D2005.7	D2005.7
WBGene00018601	F48C1.9	F48C1.9
WBGene00194769	Y32B12C.5	Y32B12C.5
WBGene00008172	C48B4.9	C48B4.9
WBGene00022200	fard-1	Y71H10A.2
WBGene00003426	msp-19	F36H12.7
WBGene00003465	msp-78	T13F2.11
WBGene00021826	txl-1	Y54E10A.3
WBGene00016332	C32F10.4	C32F10.4
WBGene00001028	dnj-10	F22B7.5
WBGene00001795	gtl-1	C05C12.3
WBGene00185098	Y71G12B.35	Y71G12B.35
WBGene00009173	prom-1	F26H9.1
WBGene00017696	polk-1	F22B7.6
WBGene00022348	Y82E9BR.16	Y82E9BR.16
WBGene00022400	rpb-9	Y97E10AR.5
WBGene00000515	ckc-1	T27A10.3
WBGene00021756	Y50D7A.8	Y50D7A.8
WBGene00022719	pdhk-2	ZK370.5
WBGene00000379	cct-4	K01C8.10
WBGene00011527	cchl-1	T06D8.6
WBGene00010196	F57C2.4	F57C2.4
WBGene00004061	pmp-4	T02D1.5
WBGene00011065	R06C7.6	R06C7.6
WBGene00004980	spk-1	B0464.5
WBGene00020283	T06A4.3	T06A4.3
WBGene00010579	K05C4.2	K05C4.2
WBGene00019692	fubl-4	M01A10.1
WBGene00002050	ifa-1	F38B2.1
WBGene00002028	hst-1	F08B4.6
WBGene00018423	F44E2.10	F44E2.10
WBGene00008173	C48B4.10	C48B4.10
WBGene00007189	pigm-1	B0491.1
WBGene00003950	pbs-4	T20F5.2
WBGene00019017	F57F4.4	F57F4.4
WBGene00011408	nifk-1	T04A8.6
WBGene00003524	nas-5	T23H4.3
WBGene00018724	F53A9.1	F53A9.1
WBGene00010280	rde-12	F58G11.2
WBGene00022812	uvs-1	ZK742.2
WBGene00019957	R08E3.1	R08E3.1
WBGene00022072	cpg-9	Y67D8C.8
WBGene00020713	T23B3.5	T23B3.5
WBGene00006379	sys-1	T23D8.9
WBGene00003434	msp-38	K08F4.8
WBGene00008199	C49C3.9	C49C3.9
WBGene00020867	shc-2	T27F7.2
WBGene00006856	usp-14	C13B4.2
WBGene00003815	nars-1	F22D6.3
WBGene00002138	inx-16	R12E2.5
WBGene00019719	M01H9.3	M01H9.3
WBGene00013708	Y106G6E.4	Y106G6E.4
WBGene00003705	nhr-115	T27B7.4
WBGene00016792	C49H3.6	C49H3.6
WBGene00000135	amt-3	M195.3
WBGene00013560	zip-12	Y75B8A.29
WBGene00011694	T10G3.3	T10G3.3
WBGene00007554	pptr-2	C13G3.3
WBGene00022010	catp-7	Y59H11AR.2
WBGene00006876	vab-10	ZK1151.1
WBGene00007507	C10C5.3	C10C5.3
WBGene00012966	exos-1	Y48A6B.5
WBGene00012030	T25G3.3	T25G3.3
WBGene00006059	stc-1	F54C9.2
WBGene00018051	che-10	F35D11.11
WBGene00016190	rcs-1	C28G1.5
WBGene00007622	C16C10.1	C16C10.1
WBGene00000836	cul-1	D2045.6
WBGene00013227	Y56A3A.6	Y56A3A.6
WBGene00018744	F53B3.6	F53B3.6
WBGene00015167	B0403.3	B0403.3
WBGene00004076	pod-2	W09B6.1
WBGene00020499	mrps-18.C	T14B4.2
WBGene00020035	egg-5	R12E2.10
WBGene00010766	mrps-27	K11B4.1
WBGene00015928	C17H12.2	C17H12.2
WBGene00012187	rpb-11	W01G7.3
WBGene00004682	rsd-3	C34E11.1
WBGene00004297	rad-51	Y43C5A.6
WBGene00016159	pigo-1	C27A12.9
WBGene00000216	asp-3	H22K11.1
WBGene00021336	Y34F4.1	Y34F4.1
WBGene00016611	bicd-1	C43G2.2
WBGene00020187	gsp-4	T03F1.5
WBGene00015976	C18E3.9	C18E3.9
WBGene00018755	bcmo-2	F53C3.12
WBGene00009542	copb-2	F38E11.5
WBGene00019220	pfd-2	H20J04.5
WBGene00001985	hop-1	C18E3.8
WBGene00003129	map-1	Y37E11AL.7
WBGene00021037	fbxa-203	W05F2.5
WBGene00018586	ubxn-3	F48A11.5
WBGene00000669	col-94	W05B2.1
WBGene00018869	rfip-1	F55C12.1
WBGene00017026	ipla-4	D1037.5
WBGene00020068	cra-1	R13F6.10
WBGene00015096	B0261.8	B0261.8
WBGene00001489	frm-2	T04C9.6
WBGene00017838	F26G1.2	F26G1.2
WBGene00017347	F10E7.5	F10E7.5
WBGene00022515	ttr-48	ZC64.2
WBGene00016698	C46A5.1	C46A5.1
WBGene00044402	Y82E9BL.18	Y82E9BL.18
WBGene00009482	F36G3.1	F36G3.1
WBGene00000172	aqp-4	F40F9.9
WBGene00000994	ints-6	F08B4.1
WBGene00010624	mrps-15	K07A12.7
WBGene00013577	Y76A2B.5	Y76A2B.5
WBGene00020369	exc-15	T08H10.1
WBGene00009511	F37H8.2	F37H8.2
WBGene00003020	lin-35	C32F10.2
WBGene00020761	T24C4.5	T24C4.5
WBGene00021899	Y54H5A.1	Y54H5A.1
WBGene00003375	mlp-1	T04C9.4
WBGene00012934	gly-9	Y47D3A.23
WBGene00013290	Y57G11A.2	Y57G11A.2
WBGene00020771	T24E12.1	T24E12.1
WBGene00013219	elof-1	Y54G11A.11
WBGene00018991	F56F11.4	F56F11.4
WBGene00010383	mpst-3	H12D21.7
WBGene00016610	paqr-1	C43G2.1
WBGene00023407	cex-1	F56D1.6
WBGene00007008	rfp-1	R05D3.4
WBGene00003735	nhx-8	Y18D10A.6
WBGene00012220	W03C9.2	W03C9.2
WBGene00011182	R09H10.5	R09H10.5
WBGene00017904	lim-8	F28F5.3
WBGene00000768	cor-1	R01H10.3
WBGene00003590	nex-3	C28A5.3
WBGene00019481	cogc-6	K07C11.9
WBGene00004152	pqn-70	T19B10.4
WBGene00004458	rpn-1	T22D1.9
WBGene00002881	let-756	C05D11.4
WBGene00006704	ubc-7	F58A4.10
WBGene00011397	T03E6.8	T03E6.8
WBGene00010918	M117.1	M117.1
WBGene00006440	nefr-1	Y47G6A.28
WBGene00012211	ssp-37	W02D9.5
WBGene00000159	aps-1	F29G9.3
WBGene00006053	ssq-4	T28H11.1
WBGene00017640	F20D6.11	F20D6.11
WBGene00022562	ZC204.12	ZC204.12
WBGene00022644	dod-19	ZK6.10
WBGene00006826	unc-97	F14D12.2
WBGene00007574	C14B1.3	C14B1.3
WBGene00011320	T01C3.3	T01C3.3
WBGene00003847	blmp-1	F25D7.3
WBGene00000464	ceh-44	Y54F10AM.4
WBGene00002144	inx-22	Y47G6A.2
WBGene00010424	lep-5	H36L18.2
WBGene00017928	tut-1	F29C4.6
WBGene00012087	T27E7.1	T27E7.1
WBGene00005021	sqv-3	R10E11.4
WBGene00012640	Y38H8A.7	Y38H8A.7
WBGene00021007	W03F11.4	W03F11.4
WBGene00011430	T04C12.8	T04C12.8
WBGene00020383	tin-44	T09B4.9
WBGene00011242	R11D1.1	R11D1.1
WBGene00004268	rab-5	F26H9.6
WBGene00022770	acp-1	ZK563.6
WBGene00017078	D2096.11	D2096.11
WBGene00010357	H03A11.2	H03A11.2
WBGene00019766	M4.1	M4.1
WBGene00002994	lin-5	T09A5.10
WBGene00010139	F56A8.3	F56A8.3
WBGene00018762	F53E10.6	F53E10.6
WBGene00008131	C47B2.2	C47B2.2
WBGene00000466	cel-1	C03D6.3
WBGene00011795	T16A9.5	T16A9.5
WBGene00019587	K09F6.4	K09F6.4
WBGene00021702	Y48G9A.9	Y48G9A.9
WBGene00011315	mbr-1	T01C1.2
WBGene00008644	F10C2.3	F10C2.3
WBGene00019221	H20J04.6	H20J04.6
WBGene00013208	Y54G9A.5	Y54G9A.5
WBGene00022734	ZK418.5	ZK418.5
WBGene00003444	msp-51	ZK354.5
WBGene00019609	K10B3.1	K10B3.1
WBGene00001055	dpf-2	C27C12.7
WBGene00018793	mrpl-40	F54C4.1
WBGene00020453	fbxa-55	T12B5.6
WBGene00012650	orc-1	Y39A1A.12
WBGene00007952	C35A5.8	C35A5.8
WBGene00001228	eif-3.E	B0511.10
WBGene00022722	tomm-70	ZK370.8
WBGene00007679	C18D11.1	C18D11.1
WBGene00013854	cyc-2.2	ZC116.2
WBGene00044007	ZK1320.13	ZK1320.13
WBGene00003936	pat-12	T17H7.4
WBGene00013881	mans-4	ZC410.3
WBGene00006626	tsn-1	F10G7.2
WBGene00007196	B0513.4	B0513.4
WBGene00020037	mrps-6	R12E2.12
WBGene00022379	Y94H6A.7	Y94H6A.7
WBGene00008042	C40H1.7	C40H1.7
WBGene00013249	Y57A10A.4	Y57A10A.4
WBGene00013109	Y51H4A.15	Y51H4A.15
WBGene00017549	pid-1	F18A1.8
WBGene00015130	vps-33.1	B0303.9
WBGene00001209	egl-45	C27D11.1
WBGene00008877	rtcb-1	F16A11.2
WBGene00006542	tbp-1	T20B12.2
WBGene00015524	C06E1.9	C06E1.9
WBGene00007330	C05C10.3	C05C10.3
WBGene00020557	T19B4.3	T19B4.3
WBGene00013690	hprt-1	Y105E8B.5
WBGene00006843	unc-119	M142.1
WBGene00015698	kca-1	C10H11.10
WBGene00044305	rad-8	F56H1.6
WBGene00000883	cyn-7	Y75B12B.2
WBGene00008281	C53D6.4	C53D6.4
WBGene00013732	aakg-1	Y111B2A.8
WBGene00010616	K07A1.10	K07A1.10
WBGene00019615	K10B4.3	K10B4.3
WBGene00020446	T12B3.3	T12B3.3
WBGene00017536	F17A9.4	F17A9.4
WBGene00015024	B0205.10	B0205.10
WBGene00003457	msp-64	ZK1248.6
WBGene00007584	C14C10.1	C14C10.1
WBGene00003831	nuo-1	C09H10.3
WBGene00003952	pbs-6	C02F5.9
WBGene00021893	ndnf-1	Y54G2A.29
WBGene00007725	C25F9.5	C25F9.5
WBGene00015684	C10G8.8	C10G8.8
Dead genes:
WBGene00007706
WBGene00008913

## Sheet: N2-N2R overlap
WBGeneID	Gene	Sequence	N2 LFC	N2 padj	N2R LFC	N2R padj
WBGene00017123	maoc-1	E04F6.3	1.31209	1.45e-66	-0.292196	0.00424707
WBGene00000781	cpr-1	C52E4.1	1.55248	1.09e-63	0.879378	1.85e-19
WBGene00019895	aagr-2	R05F9.12	0.910494	2.33e-44	0.38263	3.68e-07
WBGene00021048	W05H9.1	W05H9.1	1.14663	1.63e-38	0.575334	9.33e-09
WBGene00011884	enol-1	T21B10.2	0.291127	7.29e-29	0.0836559	0.0132406
WBGene00010953	clec-190	M199.4	2.4137	1.71e-28	2.07842	2.32e-23
WBGene00007362	cyp-35C1	C06B3.3	1.82478	8.72e-27	-0.540655	0.0287253
WBGene00019060	acox-3	F58F9.7	1.41001	8.98e-27	-0.36387	0.0495485
WBGene00009215	thn-2	F28D1.5	1.76195	1.23e-26	0.928473	4.45e-07
WBGene00019097	F59B1.2	F59B1.2	0.850688	1.69e-22	0.509706	1.66e-07
WBGene00021898	Y54G2A.36	Y54G2A.36	1.81422	4.86e-22	1.29695	5.63e-11
WBGene00003958	pcp-3	F23B2.11	-1.48239	1.55e-21	0.80086	2.79e-06
WBGene00002263	lea-1	K08H10.1	1.12321	2.38e-21	1.55312	4.22e-40
WBGene00010989	R03D7.2	R03D7.2	-1.12103	2.99e-19	-0.549101	0.000103706
WBGene00007867	C32H11.4	C32H11.4	-3.68379	3.79e-19	1.08806	0.00636201
WBGene00003778	nnt-1	C15H9.1	2.2559	3.85e-19	1.79481	5.63e-11
WBGene00008572	F08B12.4	F08B12.4	1.24971	6.92e-19	0.455767	0.0116374
WBGene00013594	Y87G2A.2	Y87G2A.2	1.03294	7.93e-19	-0.37204	0.0203882
WBGene00007283	clec-222	C03E10.6	1.07838	9.1e-19	0.827133	3.37e-11
WBGene00004062	pmp-5	T10H9.5	-1.00079	3.56e-18	0.386494	0.0073267
WBGene00011733	T12D8.5	T12D8.5	2.00742	5.06e-18	0.759831	0.0113648
WBGene00011480	enpl-1	T05E11.3	0.499867	1.92e-17	0.18156	0.0169814
WBGene00011232	pck-2	R11A5.4	0.625985	3.04e-17	0.254726	0.00621223
WBGene00000118	alh-12	Y69F12A.2	-0.75602	4.21e-17	0.297827	0.00507795
WBGene00044998	M199.9	M199.9	2.86539	9.78e-17	2.40542	2.71e-14
WBGene00019744	M02H5.8	M02H5.8	1.72238	2.17e-16	1.40017	6.24e-10
WBGene00011011	R04D3.3	R04D3.3	0.494481	3.67e-16	0.217061	0.00339427
WBGene00018424	pgph-2	F44E7.2	0.988677	7.12e-16	0.503008	0.000524184
WBGene00002259	lbp-7	T22G5.2	1.59839	8.27e-16	0.726561	0.00299047
WBGene00001394	fat-2	W02A2.1	0.732382	2.19e-15	0.47624	4.5e-06
WBGene00011010	R04D3.2	R04D3.2	0.607883	4.65e-15	0.29276	0.00126089
WBGene00013541	lonp-2	Y75B8A.4	0.963389	7.68e-15	-0.469732	0.00316018
WBGene00008560	pho-13	F07H5.9	-1.10765	3.66e-14	0.397686	0.0258339
WBGene00011190	swt-6	R10D12.9	2.4696	4.63e-14	1.62077	1.27e-05
WBGene00016943	acdh-1	C55B7.4	-0.751511	5.05e-14	0.382765	0.0013636
WBGene00010063	dhrs-4	F54F3.4	1.02581	6.97e-14	-0.857667	1.47e-07
WBGene00016335	gba-1	C33C12.3	1.28061	1.17e-13	0.47623	0.0391632
WBGene00000785	cpr-5	W07B8.5	0.543864	1.32e-13	-0.332319	8.37e-05
WBGene00015400	cyp-35A2	C03G6.15	1.384	2.09e-13	-0.848123	0.000267767
WBGene00006366	sym-1	C44H4.3	-2.92447	2.18e-13	1.12969	0.0253464
WBGene00015759	C14C6.5	C14C6.5	-1.74173	4.06e-13	-0.673812	0.0186863
WBGene00015752	C14B9.2	C14B9.2	0.567085	5.38e-13	0.345825	0.000175823
WBGene00021885	Y54G2A.20	Y54G2A.20	2.36027	6.69e-13	1.16485	0.00126089
WBGene00016407	unk-1	C34D10.2	0.910181	8.49e-13	0.428696	0.00752887
WBGene00001993	hpd-1	T21C12.2	0.753863	6.06e-12	-0.413119	0.00163888
WBGene00008564	acox-1.1	F08A8.1	0.569927	7.96e-12	-0.286446	0.00670417
WBGene00018701	pccb-1	F52E4.1	0.373924	1.19e-11	0.366251	2.62e-10
WBGene00019565	cyp-35A3	K09D9.2	1.99807	4.27e-11	-1.68969	0.00412905
WBGene00008825	F14H3.6	F14H3.6	0.345568	6.15e-11	0.235632	6.6e-05
WBGene00012738	eif-3.J	Y40B1B.5	-0.385826	2.71e-10	-0.215643	0.00281953
WBGene00019022	F58A6.1	F58A6.1	1.01391	3.87e-10	-0.558578	0.00989993
WBGene00016716	acs-17	C46F4.2	0.767961	4.85e-10	0.338829	0.0301903
WBGene00009877	F49C12.7	F49C12.7	1.18914	1.18e-09	0.636463	0.013058
WBGene00010440	ttr-51	JC8.8	0.531648	1.52e-09	0.450025	2.93e-06
WBGene00018249	F40H3.1	F40H3.1	0.707426	2.09e-09	0.611065	3.56e-07
WBGene00018984	F56F10.1	F56F10.1	-0.65614	2.43e-09	0.384251	0.00276845
WBGene00013766	prmt-1	Y113G7B.17	-0.318846	4.4e-09	-0.317095	2.95e-08
WBGene00017071	aagr-1	D2096.3	0.982171	5.61e-09	0.788828	4.01e-05
WBGene00007072	ugt-1	AC3.7	1.05602	8.04e-09	-0.555044	0.0342757
WBGene00020576	T19D12.1	T19D12.1	-0.828044	2.46e-08	0.414348	0.0220649
WBGene00009898	dod-23	F49E12.2	0.5685	2.54e-08	0.761207	6.48e-14
WBGene00044535	K11D12.13	K11D12.13	0.453169	4.12e-08	0.391569	6.85e-06
WBGene00012970	Y48A6B.9	Y48A6B.9	0.791787	4.38e-08	-0.592192	0.000782169
WBGene00009433	F35E12.9	F35E12.9	1.45139	4.97e-08	0.718358	0.0265595
WBGene00008936	papl-1	F18E2.1	-0.578701	5.4e-08	0.348198	0.00468371
WBGene00000395	cdh-3	ZK112.7	-0.728878	6.75e-08	-0.529903	0.000131193
WBGene00003786	npa-1	VC5.3	0.473175	7.35e-08	0.323754	0.00141712
WBGene00001578	ges-1	R12A1.4	0.554583	7.55e-08	0.416303	0.000445243
WBGene00022642	lipl-5	ZK6.7	1.24013	7.95e-08	1.12438	5.99e-06
WBGene00017881	asp-13	F28A12.4	-0.593646	1.43e-07	0.479262	0.000110755
WBGene00022462	Y110A7A.15	Y110A7A.15	-0.28548	1.7e-07	-0.191875	0.00178476
WBGene00011979	sysm-1	T24B8.5	-2.96371	1.86e-07	1.14756	0.0141323
WBGene00001430	fkb-5	C50F2.6	-0.814207	2.99e-07	0.489104	0.00657668
WBGene00017490	pud-2.1	F15E11.1	-2.80677	4.08e-07	-2.59035	4.5e-06
WBGene00013559	Y75B8A.28	Y75B8A.28	1.39918	4.26e-07	0.828318	0.00700273
WBGene00010238	F58B4.5	F58B4.5	1.15483	4.34e-07	-1.3535	2.3e-08
WBGene00005002	spp-17	C54G6.5	0.488366	4.59e-07	0.511357	4.15e-07
WBGene00003964	pdi-3	H06O01.1	0.189043	4.92e-07	-0.12868	0.00302678
WBGene00015828	math-14	C16C4.4	1.36355	5.05e-07	1.10144	0.000254622
WBGene00017285	F09E5.7	F09E5.7	0.264457	5.26e-07	-0.132417	0.0417495
WBGene00008486	ugt-44	F01D4.2	1.27526	5.76e-07	0.832586	0.00479865
WBGene00002257	lbp-5	W02D3.7	0.859192	8.21e-07	0.661264	0.00136575
WBGene00011102	R07E3.1	R07E3.1	-0.497234	9.13e-07	0.331341	0.00346943
WBGene00012462	Y17G7B.8	Y17G7B.8	0.947215	1.01e-06	0.631358	0.00574078
WBGene00010659	K08D8.5	K08D8.5	-1.75509	1.02e-06	1.30325	0.00074935
WBGene00010070	nep-17	F54F11.2	-0.630007	1.02e-06	-0.343391	0.0304751
WBGene00012592	Y38E10A.14	Y38E10A.14	-1.2479	1.58e-06	-0.661857	0.0235436
WBGene00004798	sip-1	F43D9.4	0.403244	1.98e-06	0.592419	1.23e-12
WBGene00015778	got-2.2	C14F11.1	0.249989	2.11e-06	0.270047	4.45e-07
WBGene00001262	emb-8	K10D2.6	0.258997	2.69e-06	-0.152647	0.0219609
WBGene00012445	Y16B4A.2	Y16B4A.2	-0.609548	3.48e-06	0.484604	0.000885111
WBGene00021564	Y45G12B.3	Y45G12B.3	0.277739	3.64e-06	-0.163848	0.0232476
WBGene00012714	abce-1	Y39E4B.1	-0.239371	4.4e-06	-0.165515	0.00608381
WBGene00016321	tppp-1	C32E8.3	0.327037	4.74e-06	0.17728	0.0376329
WBGene00014017	ZK632.10	ZK632.10	0.359803	4.84e-06	0.244581	0.00693598
WBGene00018384	F43C11.7	F43C11.7	0.89175	5.55e-06	0.877276	1.47e-05
WBGene00010759	cysl-2	K10H10.2	-0.46217	6.33e-06	-0.675063	3.28e-11
WBGene00016669	ilys-2	C45G7.2	2.77574	6.62e-06	3.48487	1.69e-07
WBGene00044488	Y54G2A.45	Y54G2A.45	0.976555	6.75e-06	0.581005	0.0276583
WBGene00018353	fbxa-182	F42G2.4	1.13329	7.52e-06	0.646895	0.0369202
WBGene00003943	pbo-4	K09C8.1	0.85852	7.87e-06	0.687986	0.00144519
WBGene00044728	Y53F4B.45	Y53F4B.45	0.983405	9.03e-06	0.629429	0.0151841
WBGene00016653	ssb-1	C44E4.4	-0.221117	1.08e-05	-0.123286	0.0487803
WBGene00012964	Y48A6B.3	Y48A6B.3	-0.237058	1.34e-05	-0.170532	0.00869109
WBGene00019510	nucl-1	K07H8.10	-0.271775	1.36e-05	-0.246187	0.00028264
WBGene00016134	C26B9.5	C26B9.5	-0.370406	1.43e-05	0.431921	1.02e-07
WBGene00004430	rpl-18	Y45F10D.12	-0.203639	1.46e-05	-0.130527	0.0200556
WBGene00021236	pud-1.2	Y19D10B.7	-2.49566	1.48e-05	-2.45699	5.36e-05
WBGene00010896	snu-13	M28.5	-0.270096	1.58e-05	-0.235415	0.000625092
WBGene00016511	C37H5.13	C37H5.13	0.443079	1.6e-05	-0.28857	0.0148153
WBGene00019400	K04G7.1	K04G7.1	-0.261647	1.73e-05	-0.155081	0.0319093
WBGene00015181	B0416.5	B0416.5	-0.226318	1.76e-05	0.162796	0.00534589
WBGene00022653	ZK105.1	ZK105.1	-0.720187	1.76e-05	-0.484618	0.0105652
WBGene00004989	spp-4	T08A9.8	0.563815	1.9e-05	0.433301	0.0058789
WBGene00020952	kel-8	W02G9.2	0.643185	1.9e-05	0.480818	0.00485958
WBGene00021779	Y51H7C.1	Y51H7C.1	0.595808	2.75e-05	0.859136	3.41e-09
WBGene00015547	ain-1	C06G1.4	-0.244101	2.89e-05	0.192538	0.00253257
WBGene00014666	C05D12.3	C05D12.3	-0.616103	3e-05	0.792349	3.68e-08
WBGene00002000	hrpr-1	F58D5.1	-0.200683	3.05e-05	-0.118842	0.0423836
WBGene00018731	F53A9.8	F53A9.8	1.75498	3.11e-05	2.55734	1.37e-08
WBGene00012757	Y41C4A.11	Y41C4A.11	2.35891	4.24e-05	1.58408	0.0193077
WBGene00012251	clec-49	W04E12.6	0.876006	4.3e-05	1.03862	3.37e-06
WBGene00010701	ent-2	K09A9.3	-0.29093	5.41e-05	0.272871	0.000408961
WBGene00013418	Y65A5A.1	Y65A5A.1	-1.32562	5.41e-05	0.89509	0.0479844
WBGene00017075	nap-1	D2096.8	-0.196011	5.49e-05	-0.170979	0.00136948
WBGene00007836	C31C9.2	C31C9.2	-0.416616	5.49e-05	0.245701	0.0474517
WBGene00020218	T04G9.7	T04G9.7	0.396629	6.62e-05	0.516019	1.48e-07
WBGene00003959	pcp-4	Y116F11B.3	-0.952874	6.89e-05	0.554392	0.0448231
WBGene00000377	cct-1	T05C12.7	-0.188779	7.82e-05	-0.206558	3e-05
WBGene00007282	clec-223	C03E10.5	0.499572	8e-05	0.325621	0.0327636
WBGene00020915	nol-58	W01B11.3	-0.214584	9.97e-05	-0.168182	0.00762909
WBGene00009213	thn-1	F28D1.3	1.29311	0.000116163	1.06863	0.00592462
WBGene00007681	C18D11.3	C18D11.3	-0.235375	0.00013732	-0.17861	0.0102613
WBGene00008100	C44H9.5	C44H9.5	0.741855	0.000162465	0.459085	0.0311385
WBGene00015538	sams-3	C06E7.1	-0.2052	0.000183967	-0.231017	3.95e-05
WBGene00016714	C46F2.1	C46F2.1	-0.797885	0.000185065	0.576008	0.00807203
WBGene00018362	ppm-1.G	F42G9.1	-0.183872	0.000186684	-0.142348	0.0110893
WBGene00013379	Y62E10A.13	Y62E10A.13	0.454598	0.000198914	0.344326	0.0134041
WBGene00001502	ftt-2	F52D10.3	0.225552	0.000199019	0.27554	6.16e-06
WBGene00007564	mrps-22	C14A4.14	-0.225665	0.000207164	-0.301733	1.04e-06
WBGene00012481	Y18D10A.11	Y18D10A.11	-0.213104	0.000207164	-0.259318	6.85e-06
WBGene00016785	C49G7.7	C49G7.7	3.59024	0.000231225	2.41935	0.0396657
WBGene00021276	Y23H5B.5	Y23H5B.5	-0.285368	0.000231225	-0.24017	0.00566714
WBGene00008464	E02H4.6	E02H4.6	0.359386	0.000233908	0.307999	0.00151992
WBGene00018146	F37C4.6	F37C4.6	-0.594811	0.000244385	0.421858	0.0196471
WBGene00002273	lec-10	W01A11.4	-0.539774	0.00024576	0.678238	3.75e-06
WBGene00017499	pud-1.1	F15E11.13	-2.54593	0.000258435	-2.74032	0.000193003
WBGene00004428	rpl-16	M01F1.2	-0.18319	0.000258481	-0.125695	0.0338258
WBGene00006497	tag-151	F10G7.1	-0.205502	0.000303581	-0.178247	0.00488419
WBGene00016594	C42D4.1	C42D4.1	0.536327	0.000319815	0.459489	0.00574078
WBGene00009663	hda-5	F43G6.11	0.615895	0.000319815	0.640008	0.000320504
WBGene00016061	hpo-15	C24G6.6	-0.505295	0.000325871	0.446614	0.0029579
WBGene00007422	ugt-17	C08B6.1	0.44976	0.00035937	0.362865	0.0141656
WBGene00000276	byn-1	F57B9.5	-0.204489	0.000408382	-0.168636	0.00957549
WBGene00011487	T05E12.6	T05E12.6	-0.653851	0.000411355	0.572889	0.0051059
WBGene00019493	catp-5	K07E3.7	-0.464927	0.000420699	0.349659	0.0185617
WBGene00003415	mars-1	F58B3.5	-0.14941	0.000429635	-0.13909	0.00241612
WBGene00003539	nas-20	T11F9.3	-0.42936	0.00044448	-0.567974	6.29e-06
WBGene00012907	cpt-1	Y46G5A.17	0.224962	0.00044448	-0.150886	0.0476024
WBGene00001423	fib-1	T01C3.7	-0.243084	0.000468521	-0.205094	0.00858157
WBGene00001234	eif-6	C47B2.5	-0.163964	0.000473434	-0.210077	9.51e-06
WBGene00011798	T16G1.4	T16G1.4	2.51007	0.00050162	-2.54169	0.00246459
WBGene00007460	C08F11.13	C08F11.13	0.914942	0.00050162	0.902185	0.00151992
WBGene00000527	cle-1	C36B1.1	0.275528	0.000554925	0.358181	1.81e-05
WBGene00015956	C18B2.5	C18B2.5	-0.300188	0.000582215	0.234865	0.0185594
WBGene00003588	nex-1	ZC155.1	0.20286	0.000587832	0.29507	2.69e-07
WBGene00001748	gsp-2	F56C9.1	-0.112888	0.000603576	-0.0836298	0.0272955
WBGene00006617	tars-1	C47D12.6	-0.144122	0.00060937	-0.132071	0.00404573
WBGene00012484	car-1	Y18D10A.17	-0.175135	0.000623698	-0.119392	0.0487803
WBGene00006936	glp-4	Y87G2A.5	-0.171384	0.000629701	-0.170287	0.00147175
WBGene00007392	fbxa-156	C06H5.1	0.862488	0.000634052	0.555731	0.0451784
WBGene00004014	phb-1	Y37E3.9	-0.170678	0.000647418	-0.138958	0.0135572
WBGene00012407	Y7A5A.1	Y7A5A.1	0.432619	0.000659227	0.597332	2.1e-06
WBGene00004995	spp-10	C28C12.7	0.258842	0.000678643	0.321794	2.33e-05
WBGene00014987	ZK637.6	ZK637.6	-0.301041	0.000693295	-0.201994	0.0495485
WBGene00001387	far-3	F15B9.1	0.684589	0.000759302	0.992492	8.07e-07
WBGene00002083	inf-1	F57B9.6	-0.165217	0.00078348	-0.140681	0.0104393
WBGene00017864	pcca-1	F27D9.5	0.198094	0.000784079	0.177191	0.0061024
WBGene00008494	F01D5.3	F01D5.3	-1.49496	0.000834639	1.05174	0.0187443
WBGene00019978	hacd-1	R09B5.6	-0.604946	0.000849188	0.714046	8.57e-05
WBGene00002282	let-4	C44H4.2	-1.80494	0.000859052	1.2661	0.0423583
WBGene00004472	rps-3	C23G10.3	-0.201881	0.000936796	-0.173986	0.0105652
WBGene00004997	spp-12	T22G5.7	1.73999	0.000944058	1.25757	0.00173952
WBGene00007103	crm-1	B0024.14	0.432766	0.000950924	0.499578	0.000199869
WBGene00021133	tomm-22	W10D9.5	-0.25036	0.000953506	-0.220263	0.00900144
WBGene00015623	C09B8.4	C09B8.4	-0.819645	0.00105745	-0.778307	0.0060682
WBGene00002191	kin-3	B0205.7	-0.126075	0.0010666	-0.116275	0.00543834
WBGene00020156	T02B11.4	T02B11.4	1.80919	0.00109597	1.91029	0.000899352
WBGene00020158	T02C5.1	T02C5.1	0.290442	0.00111392	0.343224	0.000195245
WBGene00010943	M176.4	M176.4	0.507508	0.00114805	0.359651	0.0487803
WBGene00000067	act-5	T25C8.2	-0.395894	0.00116648	-0.3003	0.0334841
WBGene00013931	clec-97	ZK39.6	-0.507797	0.00118822	-0.519695	0.00149912
WBGene00016046	C24B5.4	C24B5.4	0.99331	0.00125227	0.762435	0.0392873
WBGene00017501	pud-3	F15E11.15	-4.16823	0.00128832	-4.52002	0.000337704
WBGene00015683	C10G8.4	C10G8.4	0.407558	0.00133054	0.328162	0.0211354
WBGene00009818	acbp-3	F47B10.7	0.55106	0.00143033	0.395661	0.0451118
WBGene00002025	hsp-60	Y22D7AL.5	-0.219322	0.00150973	-0.221604	0.00265586
WBGene00009237	F28H7.3	F28H7.3	-0.444362	0.00155232	-0.484921	0.000932619
WBGene00006915	vha-6	VW02B12L.1	-0.234284	0.00159708	0.263223	0.000613993
WBGene00006539	tbb-6	T04H1.9	1.38427	0.00160302	1.84842	1.04e-05
WBGene00015295	acl-12	C01C10.3	0.513674	0.0016734	0.927729	7.96e-10
WBGene00010627	nol-56	K07C5.4	-0.20048	0.00167391	-0.222838	0.000875212
WBGene00006616	trp-4	Y71A12B.4	0.70706	0.0017796	0.486518	0.0437823
WBGene00020346	rbm-5	T08B2.5	0.16899	0.00182763	-0.237841	9.51e-06
WBGene00007686	tomm-40	C18E9.6	-0.186923	0.00187262	-0.25212	1.97e-05
WBGene00000534	cpi-2	R01B10.1	0.195481	0.00187281	0.193752	0.00340298
WBGene00000933	dap-3	C14A4.2	-0.192076	0.00187362	-0.142076	0.0470276
WBGene00019726	bris-1	M02B7.5	-0.166729	0.0019809	-0.123276	0.0407288
WBGene00009554	F39B2.3	F39B2.3	0.243936	0.00201067	-0.236731	0.00735479
WBGene00045457	F33H12.7	F33H12.7	4.11256	0.00204227	3.55704	0.0160905
WBGene00014098	ogdh-2	ZK836.2	0.152479	0.00209417	-0.133455	0.0149283
WBGene00004096	pqm-1	F40F8.7	0.762621	0.00209417	0.569287	0.0488606
WBGene00009803	F47B8.2	F47B8.2	0.823381	0.00211018	0.675017	0.0264209
WBGene00004431	rpl-19	C09D4.5	-0.179652	0.00224683	-0.139484	0.0390763
WBGene00020389	T10B5.3	T10B5.3	-0.164833	0.00225065	-0.175507	0.00235589
WBGene00010086	F55B11.4	F55B11.4	0.421465	0.00225065	0.711455	7.19e-08
WBGene00004493	rps-24	T07A9.11	-0.182812	0.00230537	-0.160854	0.0161711
WBGene00000708	col-135	M199.5	-0.531117	0.00234929	-0.563821	0.00226513
WBGene00016250	hsp-110	C30C11.4	-0.212831	0.00245233	-0.177967	0.024558
WBGene00012212	W02D9.6	W02D9.6	0.60518	0.0025209	0.612248	0.00662797
WBGene00020516	T15B7.1	T15B7.1	-0.540335	0.00255163	0.547473	0.00392048
WBGene00011195	sao-1	R10D12.14	-0.160112	0.00256435	-0.158554	0.00525403
WBGene00004429	rpl-17	Y48G8AL.8	-0.187925	0.00277093	-0.150441	0.035433
WBGene00000190	warf-1	F45E4.1	1.75062	0.00278518	1.49892	0.0182015
WBGene00015569	C07D10.5	C07D10.5	-0.447745	0.0028605	0.376556	0.0293405
WBGene00004413	rpl-2	B0250.1	-0.195091	0.0029142	-0.168176	0.0219752
WBGene00009347	F32H5.1	F32H5.1	0.31648	0.00295957	0.281392	0.0183861
WBGene00020269	erfa-1	T05H4.6	-0.160041	0.00297404	-0.192379	0.000443967
WBGene00011638	ostb-1	T09A5.11	-0.15505	0.00301016	-0.132364	0.0227165
WBGene00002269	lec-6	Y55B1AR.1	0.390072	0.00302563	0.430914	0.00171075
WBGene00007536	daf-36	C12D8.5	0.483618	0.00306765	0.600614	0.00023304
WBGene00022114	Y71F9AL.9	Y71F9AL.9	-0.114498	0.00311769	-0.118531	0.00368233
WBGene00011016	R04F11.3	R04F11.3	-0.170893	0.00312387	-0.155216	0.0137869
WBGene00004441	rpl-27	C53H9.1	-0.196741	0.00315938	-0.183635	0.0119976
WBGene00003981	pes-8	F18G5.2	-0.779976	0.00323776	1.02218	0.000130355
WBGene00017500	pud-2.2	F15E11.14	-2.04593	0.00339028	-2.66532	0.000153102
WBGene00004186	prpf-4	F22D6.5	-0.17204	0.00350225	-0.13885	0.0362513
WBGene00018874	tag-234	F55C12.7	0.711646	0.00357864	0.594879	0.0258594
WBGene00022678	sar-1	ZK180.4	0.107191	0.00370784	-0.13217	0.000302516
WBGene00015608	math-3	C08F1.4	0.417625	0.00372511	0.511064	0.000581179
WBGene00002271	lec-8	R07B1.10	0.713853	0.00378339	0.640253	0.0192704
WBGene00019963	R08E5.3	R08E5.3	-0.483578	0.00386127	-0.695439	2.77e-05
WBGene00010478	K01G5.5	K01G5.5	-0.19981	0.00386127	-0.166988	0.0337382
WBGene00007784	ruvb-1	C27H6.2	-0.158524	0.00389485	-0.1978	0.000352741
WBGene00013200	Y54E5A.5	Y54E5A.5	-0.215988	0.00398268	-0.25143	0.00136948
WBGene00001229	eif-3.F	D2013.7	-0.131179	0.00403329	-0.132409	0.00594793
WBGene00020399	ztf-4	T10B11.3	-0.174077	0.00423851	-0.135504	0.0455072
WBGene00011274	R53.5	R53.5	0.254687	0.00433729	0.25729	0.00662797
WBGene00044737	ttr-45	JC8.14	0.328212	0.00445549	0.453537	8.09e-05
WBGene00021263	Y22D7AR.10	Y22D7AR.10	0.410391	0.0045159	0.941775	1.11e-12
WBGene00004796	sid-2	ZK520.2	0.631343	0.00460416	0.546847	0.0287253
WBGene00021818	Y53G8B.2	Y53G8B.2	0.368062	0.00468115	-0.331198	0.0195386
WBGene00008068	sdz-6	C43D7.5	1.45103	0.0047195	1.24709	0.0248803
WBGene00020404	T10B11.8	T10B11.8	-0.211951	0.00476478	-0.295456	3.92e-05
WBGene00002038	hum-5	T02C12.1	0.268309	0.00543308	0.302969	0.00263651
WBGene00004679	rars-1	F26F4.10	-0.117323	0.00549426	-0.143369	0.000754273
WBGene00001764	gst-16	F37B1.5	-0.720756	0.00558236	-0.630374	0.0230228
WBGene00003233	mgl-2	F45H11.4	0.586555	0.00559243	0.859342	8.75e-05
WBGene00010560	eif-2beta	K04G2.1	-0.139451	0.00574416	-0.208421	1.99e-05
WBGene00000784	cpr-4	F44C4.3	0.637677	0.00588279	0.730791	0.00231669
WBGene00017312	pitr-5	F09G2.3	-1.54238	0.00592418	1.15511	0.0265555
WBGene00018395	mtch-1	F43E2.7	0.140982	0.00595595	0.164359	0.00155691
WBGene00017648	ddo-3	F20H11.5	0.214798	0.00610434	0.275563	0.000375582
WBGene00001834	hda-1	C53A5.3	-0.15156	0.0062214	-0.130941	0.032365
WBGene00002059	ife-1	F53A2.6	-0.195869	0.0063551	-0.179696	0.0230604
WBGene00016142	mrps-18C	C26E6.6	-0.158617	0.0066905	-0.197757	0.000849159
WBGene00000776	cpl-1	T03E6.7	0.162104	0.00675775	0.170379	0.00735479
WBGene00021466	eif-2gamma	Y39G10AR.8	-0.161368	0.0068183	-0.236255	4.81e-05
WBGene00016496	C37C3.2	C37C3.2	-0.151203	0.00682671	-0.152271	0.0111989
WBGene00009796	F46G10.1	F46G10.1	0.617066	0.00691279	0.731459	0.00189619
WBGene00003844	odc-1	K11C4.4	-0.493244	0.00721779	0.67223	0.000160472
WBGene00016702	C46A5.6	C46A5.6	-0.190669	0.0072598	-0.16089	0.0436827
WBGene00021872	clec-85	Y54G2A.6	-0.578817	0.00730262	0.825497	8.37e-05
WBGene00004771	sem-2	C32E12.5	-0.391505	0.00742743	-0.656307	1.01e-06
WBGene00009203	aptf-3	F28C6.2	-0.174053	0.00754435	-0.192142	0.00360016
WBGene00010473	hrg-2	K01D12.14	-1.21005	0.00771182	-1.16097	0.0202152
WBGene00045265	K10C2.8	K10C2.8	-0.412096	0.00783601	-0.899241	3.87e-09
WBGene00002258	lbp-6	W02D3.5	0.344293	0.00791235	0.383437	0.00466685
WBGene00000772	cpb-3	B0414.5	-0.186515	0.00828752	-0.215664	0.00305158
WBGene00005023	sqv-5	T24D1.1	-0.157	0.00848096	-0.145581	0.0251263
WBGene00021757	taco-1	Y50D7A.9	-0.191684	0.0086307	-0.17953	0.0214282
WBGene00016844	sucg-1	C50F7.4	-0.1155	0.00864991	-0.145108	0.00100025
WBGene00000268	bre-3	B0464.4	-0.182318	0.00884346	-0.196617	0.00662797
WBGene00016027	C23H5.8	C23H5.8	-0.339177	0.00892567	0.582096	1.35e-06
WBGene00001526	gck-1	T19A5.2	-0.191743	0.00905804	-0.184062	0.020255
WBGene00002335	let-60	ZK792.6	-0.19745	0.00980972	-0.179327	0.0309638
WBGene00017201	grsp-4	F07C4.7	0.577107	0.00982921	0.669765	0.00346943
WBGene00004898	snb-2	F23H12.1	0.566103	0.00995135	0.490903	0.0495485
WBGene00014309	F07H5.5	F07H5.5	0.219616	0.0101502	0.195085	0.0392873
WBGene00002272	lec-9	C16H3.2	0.243728	0.0104234	0.487344	1.64e-08
WBGene00003085	ccar-1	Y37A1B.1	-0.134715	0.0106172	-0.221078	9.01e-06
WBGene00004427	rpl-15	K11H12.2	-0.173564	0.0107253	-0.181745	0.0119976
WBGene00003485	mua-6	W10G6.3	-0.479098	0.0108011	0.502874	0.0115416
WBGene00005444	srh-237	T05E12.7	-0.445279	0.0111176	0.759906	8.66e-07
WBGene00006715	ubc-20	F40G9.3	-0.136643	0.0111199	-0.123668	0.0342757
WBGene00015518	C06E1.1	C06E1.1	-0.524236	0.0111199	-0.47518	0.0473571
WBGene00004810	skr-4	Y60A3A.18	0.542194	0.0120077	0.82191	4.77e-05
WBGene00013435	Y66D12A.9	Y66D12A.9	-0.187153	0.0120601	-0.183591	0.0235436
WBGene00016655	acbp-1	C44E4.6	0.193381	0.0129824	0.194326	0.0192704
WBGene00002024	hsp-43	C14F11.5	-0.27276	0.013869	0.598209	8.37e-10
WBGene00007336	C05C12.4	C05C12.4	0.35788	0.0143317	0.327697	0.0487585
WBGene00015025	mrpl-9	B0205.11	-0.172705	0.0144918	-0.255048	0.000197892
WBGene00017157	tyra-2	F01E11.5	0.915587	0.0146133	-0.849917	0.0401028
WBGene00002238	kars-1	T02G5.9	-0.127052	0.0146678	-0.160948	0.00212971
WBGene00009429	irg-5	F35E12.5	0.980375	0.0149801	0.96174	0.0306065
WBGene00020757	ucr-2.3	T24C4.1	-0.126932	0.0152614	-0.248339	1.69e-07
WBGene00016333	C32F10.8	C32F10.8	-0.101725	0.0154185	-0.116754	0.00681893
WBGene00003904	pabp-2	C17E4.5	-0.117347	0.0158267	-0.109754	0.0375912
WBGene00009980	F53F1.2	F53F1.2	0.409219	0.0161314	0.401631	0.0289902
WBGene00011291	R102.4	R102.4	-0.265933	0.0161314	0.336615	0.00166534
WBGene00013947	ZK228.4	ZK228.4	-0.343995	0.0165912	-0.346572	0.0216081
WBGene00000103	akt-2	F28H6.1	0.427751	0.0169841	0.420816	0.0284999
WBGene00077781	F40E3.7	F40E3.7	1.13178	0.0176188	1.06002	0.0344391
WBGene00022401	Y97E10AR.6	Y97E10AR.6	0.133346	0.0179788	-0.230009	1.27e-05
WBGene00010492	meg-1	K02B9.1	0.153641	0.0187271	0.164913	0.0148004
WBGene00006493	ivns-1	R09A8.3	-0.24671	0.0190617	0.353484	0.000450573
WBGene00003622	nhr-23	C01H6.5	-0.213577	0.0193821	-0.230367	0.0149405
WBGene00007932	zip-5	C34D1.5	0.673119	0.0194706	0.611707	0.0471938
WBGene00008390	D1086.3	D1086.3	-0.653497	0.0194706	0.764841	0.0063351
WBGene00019653	cest-31	K11G9.2	0.572363	0.01979	0.869635	0.000212702
WBGene00017777	F25B5.6	F25B5.6	-0.121462	0.0198018	-0.147317	0.00483579
WBGene00021352	pcyt-2.1	Y37E3.11	0.174364	0.0199852	-0.163787	0.0423113
WBGene00001595	gld-1	T23G11.3	-0.120642	0.0204901	-0.15809	0.00232773
WBGene00012301	W06D11.3	W06D11.3	0.29435	0.0206636	0.27071	0.0402043
WBGene00020837	slc-36.2	T27A1.5	-0.414745	0.0210559	0.389965	0.0336977
WBGene00007516	gpx-5	C11E4.1	-0.425696	0.0211104	0.429316	0.0279968
WBGene00022276	nlp-40	Y74C9A.2	0.200675	0.0212455	0.462144	1.57e-09
WBGene00004143	pqn-59	R119.4	-0.12676	0.0213618	-0.161149	0.00368233
WBGene00019732	M02D8.6	M02D8.6	0.746667	0.0215154	0.877267	0.00759558
WBGene00015966			0.211078	0.0217306	0.222486	0.0208284
WBGene00009319	mccc-1	F32B6.2	-0.112962	0.022371	-0.149592	0.00222159
WBGene00017979	F32B5.6	F32B5.6	-0.315356	0.0224185	0.382606	0.00639203
WBGene00011893	T21C9.6	T21C9.6	0.31949	0.0227783	0.38919	0.0070876
WBGene00002827	let-653	C29E6.1	-0.673547	0.0233801	0.674577	0.0446239
WBGene00006512	abcf-1	F18E2.2	-0.126068	0.0237222	-0.141122	0.0148004
WBGene00008480	eif-2A	E04D5.1	-0.0971236	0.0241443	-0.102788	0.0232328
WBGene00003413	mrp-7	Y43F8C.12	-0.148094	0.024682	-0.152683	0.0281274
WBGene00007833	oac-6	C31A11.5	0.665271	0.0255116	0.722983	0.0222176
WBGene00018361	F42G8.10	F42G8.10	-0.152919	0.025697	-0.154896	0.0345046
WBGene00003374	mlk-1	K11D12.10	0.341524	0.0262053	0.369319	0.0188316
WBGene00008378	ule-3	D1054.11	0.177165	0.0262053	0.31878	1.27e-05
WBGene00019006	spg-20	F57B10.9	0.228756	0.0265652	0.521402	2.9e-09
WBGene00021879	clec-83	Y54G2A.14	0.34784	0.0272942	0.574016	0.000115813
WBGene00021595	Y46E12BL.2	Y46E12BL.2	-0.222099	0.0278854	0.263848	0.011627
WBGene00017796	F25G6.1	F25G6.1	0.398733	0.0294022	0.490711	0.00621223
WBGene00013726	Y106G6H.16	Y106G6H.16	-0.381544	0.0299747	-0.436717	0.0140794
WBGene00001239	elo-1	F56H11.4	0.147598	0.0300214	0.173036	0.0129567
WBGene00020349	T08B2.11	T08B2.11	0.572062	0.0301131	0.616547	0.0273152
WBGene00021819	Y53G8B.3	Y53G8B.3	1.0214	0.0302783	1.11284	0.0393506
WBGene00022413	Y102A11A.3	Y102A11A.3	0.225696	0.031338	0.241988	0.0291934
WBGene00011886	T21B10.4	T21B10.4	-0.145864	0.031338	-0.179468	0.00900716
WBGene00015009	B0041.5	B0041.5	-0.127224	0.0318734	-0.125864	0.0418135
WBGene00018813	F54D11.3	F54D11.3	0.261712	0.0321758	-0.320254	0.00913504
WBGene00003561	ncr-1	F02E8.6	0.502384	0.0322835	0.522238	0.0400617
WBGene00018225	nep-14	F40B5.1	0.519481	0.0324594	-0.646336	0.0162232
WBGene00004461	rpn-5	F10G7.8	-0.0981741	0.03421	-0.180806	1.47e-05
WBGene00001915	his-41	C50F4.5	0.36455	0.0343521	0.483161	0.00594793
WBGene00001909	his-35	C50F4.13	0.207781	0.0352581	0.238297	0.0208825
WBGene00022060	dmd-9	Y67D8A.3	0.373467	0.0352581	0.592219	0.000183886
WBGene00001225	eif-3.B	Y54E2A.11	-0.14063	0.035313	-0.166598	0.0145886
WBGene00016627	C44B7.5	C44B7.5	0.166978	0.0366126	0.330797	2.99e-06
WBGene00001396	fat-4	T13F2.1	0.181799	0.0368329	0.205769	0.0219951
WBGene00000088	aex-5	F32A7.6	0.34916	0.0373746	0.485706	0.00288474
WBGene00009635	F42F12.3	F42F12.3	0.326702	0.0378049	0.403278	0.00911233
WBGene00002363	let-92	F38H4.9	-0.0900303	0.0381272	-0.0916884	0.0436606
WBGene00003829	nud-1	F53A2.4	-0.129381	0.0381774	-0.165877	0.00746621
WBGene00014003	ZK593.3	ZK593.3	-0.309421	0.0412652	0.632649	2.25e-06
WBGene00007885	ugt-21	C33A12.6	0.518813	0.0416853	-1.33388	6e-09
WBGene00011376	gla-3	T02E1.3	-0.146831	0.0417534	-0.211461	0.00231669
WBGene00009397	clec-66	F35C5.9	-0.542537	0.0433902	0.807703	0.000783726
WBGene00018334	cyp-33E2	F42A9.5	0.559158	0.0440978	0.583311	0.0434275
WBGene00019117	nhr-144	F59E11.12	0.512802	0.0457624	0.681361	0.0264176
WBGene00013214	Y54G11A.3	Y54G11A.3	-0.100117	0.0459101	-0.247317	5.97e-09
WBGene00017374	ttr-41	F10G7.11	0.26732	0.046646	0.389752	0.00281953
WBGene00006541	tbh-1	H13N06.6	-0.143218	0.0467149	-0.171341	0.0188316
WBGene00011124	sdz-27	R07H5.4	0.178076	0.0467979	0.208107	0.0230604
WBGene00019543	cif-1	K08F11.3	-0.127794	0.0472317	-0.160286	0.013058
WBGene00009374	F34D10.4	F34D10.4	-0.165726	0.0492728	-0.195818	0.0219752
WBGene00004492	rps-23	F28D1.7	-0.141378	0.0496228	-0.156434	0.0369799

## Sheet: N2-N2R (direction)
WBGeneID	Gene	Sequence	N2 LFC	N2 padj	N2R LFC	N2R padj
WBGene00000781	cpr-1	C52E4.1	1.55248	1.09e-63	0.879378	1.85e-19
WBGene00019895	aagr-2	R05F9.12	0.910494	2.33e-44	0.38263	3.68e-07
WBGene00021048	W05H9.1	W05H9.1	1.14663	1.63e-38	0.575334	9.33e-09
WBGene00011884	enol-1	T21B10.2	0.291127	7.29e-29	0.0836559	0.0132406
WBGene00010953	clec-190	M199.4	2.4137	1.71e-28	2.07842	2.32e-23
WBGene00009215	thn-2	F28D1.5	1.76195	1.23e-26	0.928473	4.45e-07
WBGene00019097	F59B1.2	F59B1.2	0.850688	1.69e-22	0.509706	1.66e-07
WBGene00021898	Y54G2A.36	Y54G2A.36	1.81422	4.86e-22	1.29695	5.63e-11
WBGene00002263	lea-1	K08H10.1	1.12321	2.38e-21	1.55312	4.22e-40
WBGene00003778	nnt-1	C15H9.1	2.2559	3.85e-19	1.79481	5.63e-11
WBGene00008572	F08B12.4	F08B12.4	1.24971	6.92e-19	0.455767	0.0116374
WBGene00007283	clec-222	C03E10.6	1.07838	9.1e-19	0.827133	3.37e-11
WBGene00011733	T12D8.5	T12D8.5	2.00742	5.06e-18	0.759831	0.0113648
WBGene00011480	enpl-1	T05E11.3	0.499867	1.92e-17	0.18156	0.0169814
WBGene00011232	pck-2	R11A5.4	0.625985	3.04e-17	0.254726	0.00621223
WBGene00044998	M199.9	M199.9	2.86539	9.78e-17	2.40542	2.71e-14
WBGene00019744	M02H5.8	M02H5.8	1.72238	2.17e-16	1.40017	6.24e-10
WBGene00011011	R04D3.3	R04D3.3	0.494481	3.67e-16	0.217061	0.00339427
WBGene00018424	pgph-2	F44E7.2	0.988677	7.12e-16	0.503008	0.00052418
WBGene00002259	lbp-7	T22G5.2	1.59839	8.27e-16	0.726561	0.00299047
WBGene00001394	fat-2	W02A2.1	0.732382	2.19e-15	0.47624	4.5e-06
WBGene00011010	R04D3.2	R04D3.2	0.607883	4.65e-15	0.29276	0.00126089
WBGene00011190	swt-6	R10D12.9	2.4696	4.63e-14	1.62077	1.27e-05
WBGene00016335	gba-1	C33C12.3	1.28061	1.17e-13	0.47623	0.0391632
WBGene00015752	C14B9.2	C14B9.2	0.567085	5.38e-13	0.345825	0.00017582
WBGene00021885	Y54G2A.20	Y54G2A.20	2.36027	6.69e-13	1.16485	0.00126089
WBGene00016407	unk-1	C34D10.2	0.910181	8.49e-13	0.428696	0.00752887
WBGene00018701	pccb-1	F52E4.1	0.373924	1.19e-11	0.366251	2.62e-10
WBGene00008825	F14H3.6	F14H3.6	0.345568	6.15e-11	0.235632	6.6e-05
WBGene00016716	acs-17	C46F4.2	0.767961	4.85e-10	0.338829	0.0301903
WBGene00009877	F49C12.7	F49C12.7	1.18914	1.18e-09	0.636463	0.013058
WBGene00010440	ttr-51	JC8.8	0.531648	1.52e-09	0.450025	2.93e-06
WBGene00018249	F40H3.1	F40H3.1	0.707426	2.09e-09	0.611065	3.56e-07
WBGene00017071	aagr-1	D2096.3	0.982171	5.61e-09	0.788828	4.01e-05
WBGene00009898	dod-23	F49E12.2	0.5685	2.54e-08	0.761207	6.48e-14
WBGene00044535	K11D12.13	K11D12.13	0.453169	4.12e-08	0.391569	6.85e-06
WBGene00009433	F35E12.9	F35E12.9	1.45139	4.97e-08	0.718358	0.0265595
WBGene00003786	npa-1	VC5.3	0.473175	7.35e-08	0.323754	0.00141712
WBGene00001578	ges-1	R12A1.4	0.554583	7.55e-08	0.416303	0.00044524
WBGene00022642	lipl-5	ZK6.7	1.24013	7.95e-08	1.12438	5.99e-06
WBGene00013559	Y75B8A.28	Y75B8A.28	1.39918	4.26e-07	0.828318	0.00700273
WBGene00005002	spp-17	C54G6.5	0.488366	4.59e-07	0.511357	4.15e-07
WBGene00015828	math-14	C16C4.4	1.36355	5.05e-07	1.10144	0.00025462
WBGene00008486	ugt-44	F01D4.2	1.27526	5.76e-07	0.832586	0.00479865
WBGene00002257	lbp-5	W02D3.7	0.859192	8.21e-07	0.661264	0.00136576
WBGene00012462	Y17G7B.8	Y17G7B.8	0.947215	1.01e-06	0.631358	0.00574078
WBGene00004798	sip-1	F43D9.4	0.403244	1.98e-06	0.592419	1.23e-12
WBGene00015778	got-2.2	C14F11.1	0.249989	2.11e-06	0.270047	4.45e-07
WBGene00016321	tppp-1	C32E8.3	0.327037	4.74e-06	0.17728	0.0376329
WBGene00014017	ZK632.10	ZK632.10	0.359803	4.84e-06	0.244581	0.00693598
WBGene00018384	F43C11.7	F43C11.7	0.89175	5.55e-06	0.877276	1.47e-05
WBGene00016669	ilys-2	C45G7.2	2.77574	6.62e-06	3.48487	1.69e-07
WBGene00044488	Y54G2A.45	Y54G2A.45	0.976555	6.75e-06	0.581005	0.0276583
WBGene00018353	fbxa-182	F42G2.4	1.13329	7.52e-06	0.646895	0.0369202
WBGene00003943	pbo-4	K09C8.1	0.85852	7.87e-06	0.687986	0.00144519
WBGene00044728	Y53F4B.45	Y53F4B.45	0.983405	9.03e-06	0.629429	0.0151841
WBGene00004989	spp-4	T08A9.8	0.563815	1.9e-05	0.433301	0.0058789
WBGene00020952	kel-8	W02G9.2	0.643185	1.9e-05	0.480818	0.00485959
WBGene00021779	Y51H7C.1	Y51H7C.1	0.595808	2.75e-05	0.859136	3.41e-09
WBGene00018731	F53A9.8	F53A9.8	1.75498	3.11e-05	2.55734	1.37e-08
WBGene00012757	Y41C4A.11	Y41C4A.11	2.35891	4.24e-05	1.58408	0.0193077
WBGene00012251	clec-49	W04E12.6	0.876006	4.3e-05	1.03862	3.37e-06
WBGene00020218	T04G9.7	T04G9.7	0.396629	6.62e-05	0.516019	1.48e-07
WBGene00007282	clec-223	C03E10.5	0.499572	8e-05	0.325621	0.0327636
WBGene00009213	thn-1	F28D1.3	1.29311	0.000116163	1.06863	0.00592462
WBGene00008100	C44H9.5	C44H9.5	0.741855	0.000162465	0.459085	0.0311385
WBGene00013379	Y62E10A.13	Y62E10A.13	0.454598	0.000198914	0.344326	0.0134041
WBGene00001502	ftt-2	F52D10.3	0.225552	0.000199019	0.27554	6.16e-06
WBGene00016785	C49G7.7	C49G7.7	3.59024	0.000231225	2.41935	0.0396657
WBGene00008464	E02H4.6	E02H4.6	0.359386	0.000233908	0.307999	0.00151992
WBGene00016594	C42D4.1	C42D4.1	0.536327	0.000319815	0.459489	0.00574078
WBGene00009663	hda-5	F43G6.11	0.615895	0.000319815	0.640008	0.0003205
WBGene00007422	ugt-17	C08B6.1	0.44976	0.00035937	0.362865	0.0141656
WBGene00007460	C08F11.13	C08F11.13	0.914942	0.00050162	0.902185	0.00151992
WBGene00000527	cle-1	C36B1.1	0.275528	0.000554925	0.358181	1.81e-05
WBGene00003588	nex-1	ZC155.1	0.20286	0.000587832	0.29507	2.69e-07
WBGene00007392	fbxa-156	C06H5.1	0.862488	0.000634052	0.555731	0.0451784
WBGene00012407	Y7A5A.1	Y7A5A.1	0.432619	0.000659227	0.597332	2.1e-06
WBGene00004995	spp-10	C28C12.7	0.258842	0.000678643	0.321794	2.33e-05
WBGene00001387	far-3	F15B9.1	0.684589	0.000759302	0.992492	8.07e-07
WBGene00017864	pcca-1	F27D9.5	0.198094	0.000784079	0.177191	0.0061024
WBGene00004997	spp-12	T22G5.7	1.73999	0.000944058	1.25757	0.00173952
WBGene00007103	crm-1	B0024.14	0.432766	0.000950924	0.499578	0.00019987
WBGene00020156	T02B11.4	T02B11.4	1.80919	0.00109597	1.91029	0.00089935
WBGene00020158	T02C5.1	T02C5.1	0.290442	0.00111392	0.343224	0.00019525
WBGene00010943	M176.4	M176.4	0.507508	0.00114805	0.359651	0.0487803
WBGene00016046	C24B5.4	C24B5.4	0.99331	0.00125227	0.762435	0.0392873
WBGene00015683	C10G8.4	C10G8.4	0.407558	0.00133054	0.328162	0.0211354
WBGene00009818	acbp-3	F47B10.7	0.55106	0.00143033	0.395661	0.0451118
WBGene00006539	tbb-6	T04H1.9	1.38427	0.00160302	1.84842	1.04e-05
WBGene00015295	acl-12	C01C10.3	0.513674	0.0016734	0.927729	7.96e-10
WBGene00006616	trp-4	Y71A12B.4	0.70706	0.0017796	0.486518	0.0437823
WBGene00000534	cpi-2	R01B10.1	0.195481	0.00187281	0.193752	0.00340298
WBGene00045457	F33H12.7	F33H12.7	4.11256	0.00204227	3.55704	0.0160905
WBGene00004096	pqm-1	F40F8.7	0.762621	0.00209417	0.569287	0.0488606
WBGene00009803	F47B8.2	F47B8.2	0.823381	0.00211018	0.675017	0.0264209
WBGene00010086	F55B11.4	F55B11.4	0.421465	0.00225065	0.711455	7.19e-08
WBGene00012212	W02D9.6	W02D9.6	0.60518	0.0025209	0.612248	0.00662797
WBGene00000190	warf-1	F45E4.1	1.75062	0.00278518	1.49892	0.0182015
WBGene00009347	F32H5.1	F32H5.1	0.31648	0.00295957	0.281392	0.0183861
WBGene00002269	lec-6	Y55B1AR.1	0.390072	0.00302563	0.430914	0.00171075
WBGene00007536	daf-36	C12D8.5	0.483618	0.00306765	0.600614	0.00023304
WBGene00018874	tag-234	F55C12.7	0.711646	0.00357864	0.594879	0.0258594
WBGene00015608	math-3	C08F1.4	0.417625	0.00372511	0.511064	0.00058118
WBGene00002271	lec-8	R07B1.10	0.713853	0.00378339	0.640253	0.0192704
WBGene00011274	R53.5	R53.5	0.254687	0.00433729	0.25729	0.00662797
WBGene00044737	ttr-45	JC8.14	0.328212	0.00445549	0.453537	8.09e-05
WBGene00021263	Y22D7AR.10	Y22D7AR.10	0.410391	0.0045159	0.941775	1.11e-12
WBGene00004796	sid-2	ZK520.2	0.631343	0.00460416	0.546847	0.0287253
WBGene00008068	sdz-6	C43D7.5	1.45103	0.0047195	1.24709	0.0248803
WBGene00002038	hum-5	T02C12.1	0.268309	0.00543308	0.302969	0.00263651
WBGene00003233	mgl-2	F45H11.4	0.586555	0.00559243	0.859342	8.75e-05
WBGene00000784	cpr-4	F44C4.3	0.637677	0.00588279	0.730791	0.00231669
WBGene00018395	mtch-1	F43E2.7	0.140982	0.00595595	0.164359	0.00155691
WBGene00017648	ddo-3	F20H11.5	0.214798	0.00610434	0.275563	0.00037558
WBGene00000776	cpl-1	T03E6.7	0.162104	0.00675775	0.170379	0.00735479
WBGene00009796	F46G10.1	F46G10.1	0.617066	0.00691279	0.731459	0.00189619
WBGene00002258	lbp-6	W02D3.5	0.344293	0.00791235	0.383437	0.00466685
WBGene00017201	grsp-4	F07C4.7	0.577107	0.00982921	0.669765	0.00346943
WBGene00004898	snb-2	F23H12.1	0.566103	0.00995135	0.490903	0.0495485
WBGene00014309	F07H5.5	F07H5.5	0.219616	0.0101502	0.195085	0.0392873
WBGene00002272	lec-9	C16H3.2	0.243728	0.0104234	0.487344	1.64e-08
WBGene00004810	skr-4	Y60A3A.18	0.542194	0.0120077	0.82191	4.77e-05
WBGene00016655	acbp-1	C44E4.6	0.193381	0.0129824	0.194326	0.0192704
WBGene00007336	C05C12.4	C05C12.4	0.35788	0.0143317	0.327697	0.0487585
WBGene00009429	irg-5	F35E12.5	0.980375	0.0149801	0.96174	0.0306065
WBGene00009980	F53F1.2	F53F1.2	0.409219	0.0161314	0.401631	0.0289902
WBGene00000103	akt-2	F28H6.1	0.427751	0.0169841	0.420816	0.0284999
WBGene00077781	F40E3.7	F40E3.7	1.13178	0.0176188	1.06002	0.0344391
WBGene00010492	meg-1	K02B9.1	0.153641	0.0187271	0.164913	0.0148004
WBGene00007932	zip-5	C34D1.5	0.673119	0.0194706	0.611707	0.0471938
WBGene00019653	cest-31	K11G9.2	0.572363	0.01979	0.869635	0.0002127
WBGene00012301	W06D11.3	W06D11.3	0.29435	0.0206636	0.27071	0.0402043
WBGene00022276	nlp-40	Y74C9A.2	0.200675	0.0212455	0.462144	1.57e-09
WBGene00019732	M02D8.6	M02D8.6	0.746667	0.0215154	0.877267	0.00759558
WBGene00015966			0.211078	0.0217306	0.222486	0.0208284
WBGene00011893	T21C9.6	T21C9.6	0.31949	0.0227783	0.38919	0.0070876
WBGene00007833	oac-6	C31A11.5	0.665271	0.0255116	0.722983	0.0222176
WBGene00003374	mlk-1	K11D12.10	0.341524	0.0262053	0.369319	0.0188316
WBGene00008378	ule-3	D1054.11	0.177165	0.0262053	0.31878	1.27e-05
WBGene00019006	spg-20	F57B10.9	0.228756	0.0265652	0.521402	2.9e-09
WBGene00021879	clec-83	Y54G2A.14	0.34784	0.0272942	0.574016	0.00011581
WBGene00017796	F25G6.1	F25G6.1	0.398733	0.0294022	0.490711	0.00621223
WBGene00001239	elo-1	F56H11.4	0.147598	0.0300214	0.173036	0.0129567
WBGene00020349	T08B2.11	T08B2.11	0.572062	0.0301131	0.616547	0.0273152
WBGene00021819	Y53G8B.3	Y53G8B.3	1.0214	0.0302783	1.11284	0.0393506
WBGene00022413	Y102A11A.3	Y102A11A.3	0.225696	0.031338	0.241988	0.0291934
WBGene00003561	ncr-1	F02E8.6	0.502384	0.0322835	0.522238	0.0400617
WBGene00001915	his-41	C50F4.5	0.36455	0.0343521	0.483161	0.00594793
WBGene00001909	his-35	C50F4.13	0.207781	0.0352581	0.238297	0.0208825
WBGene00022060	dmd-9	Y67D8A.3	0.373467	0.0352581	0.592219	0.00018389
WBGene00016627	C44B7.5	C44B7.5	0.166978	0.0366126	0.330797	2.99e-06
WBGene00001396	fat-4	T13F2.1	0.181799	0.0368329	0.205769	0.0219951
WBGene00000088	aex-5	F32A7.6	0.34916	0.0373746	0.485706	0.00288474
WBGene00009635	F42F12.3	F42F12.3	0.326702	0.0378049	0.403278	0.00911234
WBGene00018334	cyp-33E2	F42A9.5	0.559158	0.0440978	0.583311	0.0434275
WBGene00019117	nhr-144	F59E11.12	0.512802	0.0457624	0.681361	0.0264176
WBGene00017374	ttr-41	F10G7.11	0.26732	0.046646	0.389752	0.00281953
WBGene00011124	sdz-27	R07H5.4	0.178076	0.0467979	0.208107	0.0230604
WBGene00010989	R03D7.2	R03D7.2	-1.12103	2.99e-19	-0.549101	0.000103706
WBGene00015759	C14C6.5	C14C6.5	-1.74173	4.06e-13	-0.673812	0.0186863
WBGene00012738	eif-3.J	Y40B1B.5	-0.385826	2.71e-10	-0.215643	0.00281953
WBGene00013766	prmt-1	Y113G7B.17	-0.318846	4.4e-09	-0.317095	2.95e-08
WBGene00000395	cdh-3	ZK112.7	-0.728878	6.75e-08	-0.529903	0.000131193
WBGene00022462	Y110A7A.15	Y110A7A.15	-0.28548	1.7e-07	-0.191875	0.00178476
WBGene00017490	pud-2.1	F15E11.1	-2.80677	4.08e-07	-2.59035	4.5e-06
WBGene00010070	nep-17	F54F11.2	-0.630007	1.02e-06	-0.343391	0.0304751
WBGene00012592	Y38E10A.14	Y38E10A.14	-1.2479	1.58e-06	-0.661857	0.0235436
WBGene00012714	abce-1	Y39E4B.1	-0.239371	4.4e-06	-0.165515	0.00608381
WBGene00010759	cysl-2	K10H10.2	-0.46217	6.33e-06	-0.675063	3.28e-11
WBGene00016653	ssb-1	C44E4.4	-0.221117	1.08e-05	-0.123286	0.0487803
WBGene00012964	Y48A6B.3	Y48A6B.3	-0.237058	1.34e-05	-0.170532	0.00869109
WBGene00019510	nucl-1	K07H8.10	-0.271775	1.36e-05	-0.246187	0.00028264
WBGene00004430	rpl-18	Y45F10D.12	-0.203639	1.46e-05	-0.130527	0.0200556
WBGene00021236	pud-1.2	Y19D10B.7	-2.49566	1.48e-05	-2.45699	5.36e-05
WBGene00010896	snu-13	M28.5	-0.270096	1.58e-05	-0.235415	0.000625092
WBGene00019400	K04G7.1	K04G7.1	-0.261647	1.73e-05	-0.155081	0.0319093
WBGene00022653	ZK105.1	ZK105.1	-0.720187	1.76e-05	-0.484618	0.0105652
WBGene00002000	hrpr-1	F58D5.1	-0.200683	3.05e-05	-0.118842	0.0423836
WBGene00017075	nap-1	D2096.8	-0.196011	5.49e-05	-0.170979	0.00136948
WBGene00000377	cct-1	T05C12.7	-0.188779	7.82e-05	-0.206558	3e-05
WBGene00020915	nol-58	W01B11.3	-0.214584	9.97e-05	-0.168182	0.00762909
WBGene00007681	C18D11.3	C18D11.3	-0.235375	0.00013732	-0.17861	0.0102613
WBGene00015538	sams-3	C06E7.1	-0.2052	0.000183967	-0.231017	3.95e-05
WBGene00018362	ppm-1.G	F42G9.1	-0.183872	0.000186684	-0.142348	0.0110893
WBGene00007564	mrps-22	C14A4.14	-0.225665	0.000207164	-0.301733	1.04e-06
WBGene00012481	Y18D10A.11	Y18D10A.11	-0.213104	0.000207164	-0.259318	6.85e-06
WBGene00021276	Y23H5B.5	Y23H5B.5	-0.285368	0.000231225	-0.24017	0.00566714
WBGene00017499	pud-1.1	F15E11.13	-2.54593	0.000258435	-2.74032	0.000193003
WBGene00004428	rpl-16	M01F1.2	-0.18319	0.000258481	-0.125695	0.0338258
WBGene00006497	tag-151	F10G7.1	-0.205502	0.000303581	-0.178247	0.00488419
WBGene00000276	byn-1	F57B9.5	-0.204489	0.000408382	-0.168636	0.00957549
WBGene00003415	mars-1	F58B3.5	-0.14941	0.000429635	-0.13909	0.00241612
WBGene00003539	nas-20	T11F9.3	-0.42936	0.00044448	-0.567974	6.29e-06
WBGene00001423	fib-1	T01C3.7	-0.243084	0.000468521	-0.205094	0.00858157
WBGene00001234	eif-6	C47B2.5	-0.163964	0.000473434	-0.210077	9.51e-06
WBGene00001748	gsp-2	F56C9.1	-0.112888	0.000603576	-0.0836298	0.0272955
WBGene00006617	tars-1	C47D12.6	-0.144122	0.00060937	-0.132071	0.00404573
WBGene00012484	car-1	Y18D10A.17	-0.175135	0.000623698	-0.119392	0.0487803
WBGene00006936	glp-4	Y87G2A.5	-0.171384	0.000629701	-0.170287	0.00147175
WBGene00004014	phb-1	Y37E3.9	-0.170678	0.000647418	-0.138958	0.0135572
WBGene00014987	ZK637.6	ZK637.6	-0.301041	0.000693295	-0.201994	0.0495485
WBGene00002083	inf-1	F57B9.6	-0.165217	0.00078348	-0.140681	0.0104393
WBGene00004472	rps-3	C23G10.3	-0.201881	0.000936796	-0.173986	0.0105652
WBGene00021133	tomm-22	W10D9.5	-0.25036	0.000953506	-0.220263	0.00900144
WBGene00015623	C09B8.4	C09B8.4	-0.819645	0.00105745	-0.778307	0.0060682
WBGene00002191	kin-3	B0205.7	-0.126075	0.0010666	-0.116275	0.00543834
WBGene00000067	act-5	T25C8.2	-0.395894	0.00116648	-0.3003	0.0334841
WBGene00013931	clec-97	ZK39.6	-0.507797	0.00118822	-0.519695	0.00149912
WBGene00017501	pud-3	F15E11.15	-4.16823	0.00128832	-4.52002	0.000337704
WBGene00002025	hsp-60	Y22D7AL.5	-0.219322	0.00150973	-0.221604	0.00265586
WBGene00009237	F28H7.3	F28H7.3	-0.444362	0.00155232	-0.484921	0.000932619
WBGene00010627	nol-56	K07C5.4	-0.20048	0.00167391	-0.222838	0.000875212
WBGene00007686	tomm-40	C18E9.6	-0.186923	0.00187262	-0.25212	1.97e-05
WBGene00000933	dap-3	C14A4.2	-0.192076	0.00187362	-0.142076	0.0470276
WBGene00019726	bris-1	M02B7.5	-0.166729	0.0019809	-0.123276	0.0407288
WBGene00004431	rpl-19	C09D4.5	-0.179652	0.00224683	-0.139484	0.0390763
WBGene00020389	T10B5.3	T10B5.3	-0.164833	0.00225065	-0.175507	0.00235589
WBGene00004493	rps-24	T07A9.11	-0.182812	0.00230537	-0.160854	0.0161711
WBGene00000708	col-135	M199.5	-0.531117	0.00234929	-0.563821	0.00226513
WBGene00016250	hsp-110	C30C11.4	-0.212831	0.00245233	-0.177967	0.024558
WBGene00011195	sao-1	R10D12.14	-0.160112	0.00256435	-0.158554	0.00525403
WBGene00004429	rpl-17	Y48G8AL.8	-0.187925	0.00277093	-0.150441	0.035433
WBGene00004413	rpl-2	B0250.1	-0.195091	0.0029142	-0.168176	0.0219752
WBGene00020269	erfa-1	T05H4.6	-0.160041	0.00297404	-0.192379	0.000443967
WBGene00011638	ostb-1	T09A5.11	-0.15505	0.00301016	-0.132364	0.0227165
WBGene00022114	Y71F9AL.9	Y71F9AL.9	-0.114498	0.00311769	-0.118531	0.00368233
WBGene00011016	R04F11.3	R04F11.3	-0.170893	0.00312387	-0.155216	0.0137869
WBGene00004441	rpl-27	C53H9.1	-0.196741	0.00315938	-0.183635	0.0119976
WBGene00017500	pud-2.2	F15E11.14	-2.04593	0.00339028	-2.66532	0.000153102
WBGene00004186	prpf-4	F22D6.5	-0.17204	0.00350225	-0.13885	0.0362513
WBGene00019963	R08E5.3	R08E5.3	-0.483578	0.00386127	-0.695439	2.77e-05
WBGene00010478	K01G5.5	K01G5.5	-0.19981	0.00386127	-0.166988	0.0337382
WBGene00007784	ruvb-1	C27H6.2	-0.158524	0.00389485	-0.1978	0.000352741
WBGene00013200	Y54E5A.5	Y54E5A.5	-0.215988	0.00398268	-0.25143	0.00136948
WBGene00001229	eif-3.F	D2013.7	-0.131179	0.00403329	-0.132409	0.00594793
WBGene00020399	ztf-4	T10B11.3	-0.174077	0.00423851	-0.135504	0.0455072
WBGene00020404	T10B11.8	T10B11.8	-0.211951	0.00476478	-0.295456	3.92e-05
WBGene00004679	rars-1	F26F4.10	-0.117323	0.00549426	-0.143369	0.000754273
WBGene00001764	gst-16	F37B1.5	-0.720756	0.00558236	-0.630374	0.0230228
WBGene00010560	eif-2beta	K04G2.1	-0.139451	0.00574416	-0.208421	1.99e-05
WBGene00001834	hda-1	C53A5.3	-0.15156	0.0062214	-0.130941	0.032365
WBGene00002059	ife-1	F53A2.6	-0.195869	0.0063551	-0.179696	0.0230604
WBGene00016142	mrps-18C	C26E6.6	-0.158617	0.0066905	-0.197757	0.000849159
WBGene00021466	eif-2gamma	Y39G10AR.8	-0.161368	0.0068183	-0.236255	4.81e-05
WBGene00016496	C37C3.2	C37C3.2	-0.151203	0.00682671	-0.152271	0.0111989
WBGene00016702	C46A5.6	C46A5.6	-0.190669	0.0072598	-0.16089	0.0436827
WBGene00004771	sem-2	C32E12.5	-0.391505	0.00742743	-0.656307	1.01e-06
WBGene00009203	aptf-3	F28C6.2	-0.174053	0.00754435	-0.192142	0.00360016
WBGene00010473	hrg-2	K01D12.14	-1.21005	0.00771182	-1.16097	0.0202152
WBGene00045265	K10C2.8	K10C2.8	-0.412096	0.00783601	-0.899241	3.87e-09
WBGene00000772	cpb-3	B0414.5	-0.186515	0.00828752	-0.215664	0.00305158
WBGene00005023	sqv-5	T24D1.1	-0.157	0.00848096	-0.145581	0.0251263
WBGene00021757	taco-1	Y50D7A.9	-0.191684	0.0086307	-0.17953	0.0214282
WBGene00016844	sucg-1	C50F7.4	-0.1155	0.00864991	-0.145108	0.00100025
WBGene00000268	bre-3	B0464.4	-0.182318	0.00884346	-0.196617	0.00662797
WBGene00001526	gck-1	T19A5.2	-0.191743	0.00905804	-0.184062	0.020255
WBGene00002335	let-60	ZK792.6	-0.19745	0.00980972	-0.179327	0.0309638
WBGene00003085	ccar-1	Y37A1B.1	-0.134715	0.0106172	-0.221078	9.01e-06
WBGene00004427	rpl-15	K11H12.2	-0.173564	0.0107253	-0.181745	0.0119976
[truncated: 31 more rows]
