# Supplementary material for: SWI/SNF complexes modulate gene expression and the development of physical dependence to ethanol
Source: Alcohol Clin Exp Res (Hoboken). 2026 Jan 12;50(1):e70223. doi: 10.1111/acer.70223 (PMC12796780; doi:10.1111/acer.70223)
Supplement: Supplementary file 6 — File S3 [file ACER-50-0-s006.xlsx]

## Sheet: Legend
	File S3: GO term analysis of wild type differentially expressed genes.
		1. N2 only GO terms - GO biological process terms for DEGs immediately off ethanol (N2 DEGs) but NOT 6 hours later (N2R DEGs).
		2. Genes annotated with "fatty acid biosynthetic process" GO biological process term from N2 only GO analysis.
		3. Genes annotated with "fatty acid beta-oxidation" GO biological process term from N2 only GO analysis.
		4. Genes annotated with "lipid homeostasis" GO biological process term from N2 only GO analysis.
		5. Genes annotated with "innate immune response" GO biological process term from N2 only GO analysis.

## Sheet: N2 only
Analysis Type:		PANTHER Overrepresentation Test (Released 20231017)
Annotation Version and Release Date:		GO Ontology database DOI: 10.5281/zenodo.7942786 Released 2023-01-05
Analyzed List:		Client Text Box Input (Caenorhabditis elegans)
Reference List:		Reference_Avg1.txt (Caenorhabditis elegans)
Test Type:		FISHER
Correction:		FDR
GO biological process complete	GO term	Reference (15573)	Input (1794)	expected	Fold Enrichment	over/under	raw P value	FDR
fatty acid beta-oxidation	GO:0006635	41	18	4.72	3.81	+	1.68e-05	0.00275
fatty acid catabolic process	GO:0009062	68	28	7.83	3.57	+	2.42e-07	6.63e-05
cellular lipid catabolic process	GO:0044242	109	34	12.56	2.71	+	2.75e-06	0.000518
cellular lipid metabolic process	GO:0044255	409	86	47.12	1.83	+	1.3e-06	0.000291
lipid metabolic process	GO:0006629	517	104	59.56	1.75	+	5.66e-07	0.000131
primary metabolic process	GO:0044238	3787	524	436.26	1.2	+	7.6e-06	0.00127
metabolic process	GO:0008152	4209	594	484.87	1.23	+	8.41e-08	2.82e-05
organic substance metabolic process	GO:0071704	3997	564	460.45	1.22	+	2.44e-07	6.4e-05
cellular metabolic process	GO:0044237	3011	439	346.87	1.27	+	4.7e-07	0.000114
cellular catabolic process	GO:0044248	414	84	47.69	1.76	+	6.2e-06	0.00113
catabolic process	GO:0009056	815	150	93.89	1.6	+	2.69e-07	6.76e-05
lipid catabolic process	GO:0016042	154	40	17.74	2.25	+	2.24e-05	0.00356
organic substance catabolic process	GO:1901575	749	143	86.28	1.66	+	6.73e-08	2.39e-05
monocarboxylic acid catabolic process	GO:0072329	73	30	8.41	3.57	+	9.4e-08	2.99e-05
carboxylic acid catabolic process	GO:0046395	135	44	15.55	2.83	+	3.57e-08	2.15e-05
organic acid catabolic process	GO:0016054	135	44	15.55	2.83	+	3.57e-08	2.39e-05
organic acid metabolic process	GO:0006082	425	117	48.96	2.39	+	7.33e-15	2.21e-11
small molecule metabolic process	GO:0044281	721	168	83.06	2.02	+	3.87e-15	2.33e-11
small molecule catabolic process	GO:0044282	164	53	18.89	2.81	+	1.74e-09	1.5e-06
carboxylic acid metabolic process	GO:0019752	392	107	45.16	2.37	+	1.34e-13	2.02e-10
oxoacid metabolic process	GO:0043436	393	107	45.27	2.36	+	1.47e-13	1.78e-10
monocarboxylic acid metabolic process	GO:0032787	209	74	24.08	3.07	+	2.47e-14	4.96e-11
fatty acid metabolic process	GO:0006631	157	56	18.09	3.1	+	2.78e-11	2.8e-08
fatty acid oxidation	GO:0019395	46	20	5.3	3.77	+	6.51e-06	0.00112
lipid oxidation	GO:0034440	46	20	5.3	3.77	+	6.51e-06	0.00116
lipid homeostasis	GO:0055088	32	13	3.69	3.53	+	0.000447	0.0391
glycosyl compound metabolic process	GO:1901657	35	14	4.03	3.47	+	0.00031	0.0306
carbohydrate catabolic process	GO:0016052	49	18	5.64	3.19	+	0.000109	0.0134
carbohydrate metabolic process	GO:0005975	186	43	21.43	2.01	+	0.000106	0.0133
fatty acid biosynthetic process	GO:0006633	42	15	4.84	3.1	+	0.000508	0.0432
biosynthetic process	GO:0009058	1238	188	142.62	1.32	+	0.000328	0.032
ribosomal large subunit biogenesis	GO:0042273	51	17	5.88	2.89	+	0.000426	0.0384
ribosome biogenesis	GO:0042254	184	40	21.2	1.89	+	0.000544	0.0455
IRE1-mediated unfolded protein response	GO:0036498	114	30	13.13	2.28	+	0.00016	0.019
endoplasmic reticulum unfolded protein response	GO:0030968	152	39	17.51	2.23	+	3.38e-05	0.0051
cellular response to unfolded protein	GO:0034620	176	42	20.28	2.07	+	6.93e-05	0.0093
cellular response to topologically incorrect protein	GO:0035967	187	42	21.54	1.95	+	0.000258	0.0268
response to topologically incorrect protein	GO:0035966	196	45	22.58	1.99	+	0.0001	0.0131
response to stress	GO:0006950	996	171	114.74	1.49	+	1.62e-06	0.000325
response to unfolded protein	GO:0006986	180	43	20.74	2.07	+	5.29e-05	0.00742
response to endoplasmic reticulum stress	GO:0034976	198	42	22.81	1.84	+	0.000583	0.0476
signaling	GO:0023052	1441	123	166	0.74	-	0.000575	0.0476
cell communication	GO:0007154	1475	125	169.92	0.74	-	0.0004	0.0366
innate immune response	GO:0045087	244	64	28.11	2.28	+	4.22e-08	2.12e-05
defense response to other organism	GO:0098542	281	71	32.37	2.19	+	3.92e-08	2.15e-05
response to other organism	GO:0051707	283	71	32.6	2.18	+	4.29e-08	1.85e-05
biological process involved in interspecies interaction between organisms	GO:0044419	299	77	34.44	2.24	+	4.93e-09	3.72e-06
response to external biotic stimulus	GO:0043207	283	71	32.6	2.18	+	4.29e-08	1.99e-05
response to biotic stimulus	GO:0009607	283	71	32.6	2.18	+	4.29e-08	1.73e-05
response to external stimulus	GO:0009605	575	105	66.24	1.59	+	2.66e-05	0.00412
defense response	GO:0006952	287	71	33.06	2.15	+	5.68e-08	2.14e-05
immune response	GO:0006955	250	64	28.8	2.22	+	9.61e-08	2.9e-05
immune system process	GO:0002376	255	64	29.38	2.18	+	2.01e-07	5.77e-05
nucleobase-containing small molecule metabolic process	GO:0055086	237	49	27.3	1.79	+	0.000377	0.0362
cellular nitrogen compound metabolic process	GO:0034641	1674	246	192.84	1.28	+	0.000215	0.0236
regulation of DNA-templated transcription	GO:0006355	888	141	102.3	1.38	+	0.000395	0.0366
regulation of RNA biosynthetic process	GO:2001141	889	141	102.41	1.38	+	0.000479	0.0413
regulation of macromolecule biosynthetic process	GO:0010556	1013	159	116.7	1.36	+	0.000278	0.0284
regulation of macromolecule metabolic process	GO:0060255	1627	245	187.43	1.31	+	5.66e-05	0.00777
regulation of metabolic process	GO:0019222	1729	254	199.18	1.28	+	0.000166	0.0193
regulation of biosynthetic process	GO:0009889	1034	161	119.12	1.35	+	0.000379	0.0358
regulation of RNA metabolic process	GO:0051252	978	155	112.66	1.38	+	0.000221	0.0239
regulation of nucleobase-containing compound metabolic process	GO:0019219	1023	166	117.85	1.41	+	4.03e-05	0.00593
regulation of nitrogen compound metabolic process	GO:0051171	1400	212	161.28	1.31	+	0.000153	0.0184
regulation of cellular metabolic process	GO:0031323	1303	198	150.1	1.32	+	0.000225	0.0239
regulation of primary metabolic process	GO:0080090	1420	216	163.58	1.32	+	0.0001	0.0129
regulation of cellular biosynthetic process	GO:0031326	1024	160	117.96	1.36	+	0.0003	0.0302
regulation of gene expression	GO:0010468	1325	206	152.64	1.35	+	5.03e-05	0.00723
Unclassified	UNCLASSIFIED	6984	698	804.55	0.87	-	1.6e-06	0.000345
nervous system process	GO:0050877	249	11	28.68	0.38	-	0.000441	0.0391
G protein-coupled receptor signaling pathway	GO:0007186	366	14	42.16	0.33	-	2.12e-06	0.000413
Golgi vesicle transport	GO:0048193	106	1	12.21	0.08	-	0.000182	0.0208
vesicle-mediated transport	GO:0016192	424	24	48.84	0.49	-	0.000203	0.0227
GO term	Fold enrichment	p-value	FDR
fatty acid beta-oxidation	3.81	1.68e-05	0.00275
lipid homeostasis	3.53	0.000447	0.0391
glycosyl compound metabolic process	3.47	0.00031	0.0306
carbohydrate catabolic process	3.19	0.000109	0.0134
fatty acid biosynthetic process	3.1	0.000508	0.0432
ribosomal large subunit biogenesis	2.89	0.000426	0.0384
IRE1-mediated unfolded protein response	2.28	0.00016	0.019
innate immune response	2.28	4.22e-08	2.12e-05
nucleobase-containing small molecule metabolic process	1.79	0.000377	0.0362
regulation of DNA-templated transcription	1.38	0.000395	0.0366

## Sheet: fatty acid beta-oxidation
WBGeneID	Gene name	Sequence name	Brief description
WBGene00019599	acds-10	K09H11.1	K09H11.1 encodes an acyl CoA dehydrogenase; by homology, the product of K09H11.1 is predicted to function in fatty acid beta-oxidation; K09H11.1::yfp promoter fusions are expressed in the descendants of the tertiary vulval precursor cells P3.p, P4.p, and P8.p; large-scale expression studies reveal additional expression in the nervous system, intestine, and hypodermis.
WBGene00008565	acox-1.2	F08A8.2
WBGene00010336	acox-1.6	F59F4.1
WBGene00007129	B0272.3	B0272.3	B0272.3 encodes a 3-hydroxyacyl-CoA dehydrogenase; by homology, the product of B0272.3 is predicted to function in mitochondrial fatty acid metabolism by catalyzing the NAD+-dependent oxidation of short-chain hydroxyacyl CoAs; large-scale expression studies indicate that B0272.3 is widely expressed.
WBGene00016325	C32E8.9	C32E8.9
WBGene00011122	cpt-2	R07H5.2	cpt-2 encodes a carnitine palmitoyltranferase orthologous to the human gene CPT2, an enzyme involved in fatty acid oxidation.
WBGene00009973	decr-1.1	F53C11.3
WBGene00020347	ech-1.2	T08B2.7	ech-1.2 encodes one of two C. elegans enoyl-CoA hydratases/long-chain 3-hydroxyacyl-CoA dehydrogenases [EC:4.2.1.17 1.1.1.211] orthologous to human HADHA (hydroxyacyl-coenzyme A dehydrogenase/3-ketoacyl-coenzyme A thiolase/enoyl-coenzyme a hydratase (trifunctional protein), alpha subunit OMIM:600890), which when mutated leads to disease.
WBGene00001153	ech-4	R06F6.9	acbp-2/ech-4 encodes a highly conserved protein containing a functional acyl-CoA-binding binding domain required for protein stability and ligand binding; previously described as containing an enoyl-CoA hydratase/isomerase (ECH) domain and a predicted N-terminal mitochondrial targeting signal; loss of ACBP-2/ECH-4 function affects B-oxidation of unsaturated fatty acids in vivo; in acbp-2 mutants …
WBGene00001155	ech-6	T05G5.6
WBGene00001156	ech-7	Y105E8A.4
WBGene00001157	ech-8	F01G10.2
WBGene00001158	ech-9	F01G10.3
WBGene00015125	hadb-1	B0303.3	B0303.3 is orthologous to the human gene 3-KETOACYL-COA THIOLASE BETA-SUBUNIT OF TRIFUNCTIONAL PROTEIN (HADHB; OMIM:143450), which when mutated leads to disease.
WBGene00004058	pmp-1	C44B7.8	pmp-1 encodes an ATP-binding cassette (ABC) transporter most closely related to the peroxisomal membrane proteins; pmp-1 activity is required for efficient RNA interference (RNAi) of a germline-expressed target, pop-1.
WBGene00004059	pmp-2	C44B7.9
WBGene00004060	pmp-3	C54G10.3	pmp-3 encodes a putative ABC transporter orthologous to human ABCD4 (OMIM:603214) and paralogous to PMP-5; pmp-3 expression levels are unusually stable, with relatively little variation between adults, dauers, and L3 larvae, or between wild-type and daf-2(e1370ts) or daf-16(m26) mutant adults; PMP-3 has no obvious function in mass RNAi assays, and pmp-3(ok1087) mutants are at least grossly normal…
WBGene00021296	Y25C1A.13	Y25C1A.13

## Sheet: fatty acid biosynthetic process
WBGene ID	Gene	Sequence	Brief description
WBGene00013358	abhd-3.1	Y60A3A.7
WBGene00016644	abhd-3.2	C44C1.5
WBGene00016995	acly-1	D1005.1
WBGene00007228	acs-7	C01G6.7
WBGene00012713	bckd-1A	Y39E4A.3	Y39E4A.3 is orthologous to the human gene MAPLE SYRUP URINE DISEASE, TYPE IA (MSUD, TYPE IA; E1-alpha subunit of branched-chain keto acid dehydrogenase; OMIM:248600), which when mutated leads to maple syrup urine disease; Y39E4A.3 protein is predicted to be mitochondrial.
WBGene00001241	elo-3	D2024.3	The elo-3 gene encodes a paralog of elo-1 and elo-2, each of which encodes a polyunsaturated fatty acid (PUFA) elongase; ELO-3 may be required for normally rapid growth.
WBGene00001243	elo-5	F41H10.7	The elo-5 gene encodes a paralog of elo-1 and elo-2, each of which encodes a polyunsaturated fatty acid (PUFA) elongase; ELO-5 is required for normally rapid growth and for normal fatty acid composition.
WBGene00001247	elo-9	Y53F4B.2	The elo-9 gene encodes a paralog of elo-1 and elo-2, each of which encodes a polyunsaturated fatty acid (PUFA) elongase; elo-9 has no known function in vivo.
WBGene00009342	fasn-1	F32H2.5	fasn-1 encodes a fatty acid synthase, orthologous to human FASN (OMIM:600212); CEP-1 is required for fully normal fasn-1 expression in vivo; CEP-1 drives transcription of luciferase reporters whose promoters contains either of two putative CEP-1 binding sites (FAS-T1 and FAS-T2) found in the fasn-1 gene, and this activity is partially lost bymutation of conserved CEP-1 residues (R298 or H310); in…
WBGene00001393	fat-1	Y67H2A.8	fat-1 encodes an omega-3 fatty acyl desaturase that acts onsubstrates of 16-20 carbons with a preference for omega-6 fatty acids;FAT-1 dehydrogenates its substrates 3 carbons from the methyl terminus;FAT-1 is required in vivo for n3 polyunsaturated fatty acid (PUFA)synthesis; the fatty acids of fat-1(wa9) mutants consist of 20%arachidonic acid (20:4n6), instead of the 20% eicosapentaenoic acid(20…
WBGene00001397	fat-5	W06D12.3	fat-5 encodes a delta-9 fatty acid desaturase that is predicted to be mitochondrial; when expressed heterologously in S. cerevisiae, FAT-5 rescues the fatty acid auxotrophy of the yeast delta-9 desaturase mutant ole1.
WBGene00020517	hpo-8	T15B7.2
WBGene00010809	lias-1	M01F1.3
WBGene00016558	pks-1	C41A3.1
WBGene00007363	stdh-1	C06B3.4	stdh-1 encodes a putative steroid dehydrogenase required for normally short lifespan; STDH-1 is orthologous to human HSD17B3 (OMIM:605573, mutated in pseudohermaphroditism), HSD17B12 (OMIM:609574), and HSDL1, and paralogous to LET-767 and STDH-2/-4; STDH-1 is expressed in larval intestine, and in both larval and adult body wall muscle and neurons.

## Sheet: lipid homeostasis
WBGene ID	Gene	Sequence	Brief description
WBGene00016506	abhd-5.1	C37H5.2
WBGene00016507	abhd-5.2	C37H5.3
WBGene00008565	acox-1.2	F08A8.2
WBGene00010336	acox-1.6	F59F4.1
WBGene00009218	acs-20	F28D1.9	acs-20 encodes a protein homologous to the mammalian FATP1 and FATP4 fatty acid transport proteins (FATP)/very long chain fatty acid acyl-CoA synthetases; acs-20 activity is required for proper cuticle development, specifically formation of a cuticle surface barrier that prevents penetration of small molecules; acs-20 may affect cuticle development via its role in incorporation of very long chain…
WBGene00017012	acs-22	D1009.1	acs-22 encodes a protein homologous to the mammalian FATP1 and FATP4 fatty acid transport proteins (FATP)/very long chain fatty acid acyl-CoA synthetases; acs-22 functions redundantly with acs-20 to regulate formation of the cuticle surface barrier that prevents penetration of small molecules; acs-22 may affect cuticle development via its role in incorporation of very long chain fatty acids, but …
WBGene00015484	atgl-1	C05D11.7
WBGene00017690	ceh-60	F22A3.5	ceh-60 encodes one of three C. elegans homeodomain proteins (CEH-20, CEH-40, and CEH-60) homologous to Extradenticle (Exd/Pbx); loss of ceh-60 activity via large-scale RNAi results in reduced fat content, sterility, and variable embryonic lethality.
WBGene00008370	D1054.1	D1054.1
WBGene00013407	fld-1	Y63D3A.8
WBGene00003607	nhr-8	F33D4.1	The nhr-8 gene encodes a nuclear hormone receptor homolog; nhr-8(ok186) mutants have abnormally low resistance to the toxins colchicine and chloroquine.
WBGene00006796	unc-62	T28F12.2	unc-62 encodes a Meis-class homeodomain protein required for posterior embryonic morphogenesis, male tail morphogenesis, commissure formation by VD and DD motor neurons, vulval morphogenesis, and normal locomotion; UNC-62 is orthologous to Drosophila HOMOTHORAX; both maternal-effect unc-62 alleles and the zygotic lethal unc-62(s472) allele phenotypically resemble mutations of the caudal ortholog …
WBGene00006959	xbp-1	R74.3	xbp-1 encodes a bZIP transcription factor orthologous to yeast Hac1 and mammalian X box-binding protein 1 (XBP-1, OMIM:194355); XBP-1 is required for the unfolded protein response (UPR) that counteracts cellular stress induced by accumulation of unfolded proteins in the endoplasmic reticulum (ER); xbp-1 mRNA is spliced by the IRE-1 endoribonuclease to promote translation of transcriptionally acti…

## Sheet: innate immune response
WBGene ID	Gene	Sequence	Brief description
WBGene00019619	asp-14	K10C2.3	asp-14 encodes an aspartyl protease.
WBGene00013878	atfs-1	ZC376.7	atfs-1 encodes a bZip transcription factor; ATFS-1 is required for the mitochondrial unfolded protein response (UPRmt); in wild-type animals, ATFS-1 is imported into the mitochondria and degraded, but in response to perturbed mitchondrial protein folding and decreased mitochondrial import efficiency, some ATFS-1 accumulates in the cytosol and then, traffics to the nucleus.
WBGene00015933	C17H12.8	C17H12.8
WBGene00007689	C18E9.9	C18E9.9
WBGene00007717	C25D7.5	C25D7.5
WBGene00016788	C49G7.10	C49G7.10
WBGene00016343	cnnm-3	C33D12.2	C33D12.2 encodes a predicted transmembrane protein orthologous to humanACDP1-ACDP4 and S. cerevisiae MAM3, and paralogous to C01H6.6,C52D10.12, M02F4.3, R04E5.2, and R13G10.4; by orthology with MAM3,C33D12.2 may participate in metal homoeostasis; C33D12.2 is expressed inintestine, body wall muscle, nervous system (including ventral anddorsal nerve cords and head neurons), and adult vulval muscle …
WBGene00019473	cyp-35A5	K07C6.5	cyp-35A5 encodes one of over 80 C. elegans cytochrome P450s, NADPH-dependent monooxygenases that metabolize endogenous and exogenous compounds; RT-PCR experiments indicate that cyp-35A5 mRNA is upregulated in response to treatment with xenobiotics, such as PCBs (polychlorinated biphenyls) or PAHs (polycyclic aromatic hydrocarbons); loss of cyp-35A/C gene family activity in the presence of xenobio…
WBGene00009973	decr-1.1	F53C11.3
WBGene00010745	dod-17	K10D11.1
WBGene00010125	dod-22	F55G11.5
WBGene00007875	dod-24	C32H11.12
WBGene00008492	F01D5.1	F01D5.1
WBGene00008495	F01D5.5	F01D5.5
WBGene00008634	F10A3.4	F10A3.4
WBGene00008900	F16H6.10	F16H6.10
WBGene00017582	F18G5.6	F18G5.6
WBGene00008940	F18H3.4	F18H3.4
WBGene00017964	F31F7.1	F31F7.1
WBGene00009434	F35E12.10	F35E12.10	F35E12.5 encodes a CUB-like domain-containing protein; F35E12.5 is involved in the transcriptional, innate immune response towards several different bacterial pathogens.
WBGene00009426	F35E12.2	F35E12.2
WBGene00009430	F35E12.6	F35E12.6
WBGene00018274	F41C3.8	F41C3.8
WBGene00010034	F54B11.11	F54B11.11
WBGene00010123	F55G11.2	F55G11.2	F55G11.2 encodes a protein containing a CUB (complement C1r/C1s, Uegf, Bmp1)-like domain; F55G11.2 expression is upregulated in response to infection with the human bacterial pathogen Pseudomonas aeruginosa; F55G11.2 expression is regulated by the ELT-2 GATA transcription factor.
WBGene00010128	F55G11.8	F55G11.8
WBGene00018966	F56D2.5	F56D2.5
WBGene00019100	F59B1.8	F59B1.8
WBGene00020456	fbxa-60	T12B5.10	This gene encodes a protein containing an F-box, a motif predicted to mediate protein-protein interactions either with homologs of yeast Skp-1p or with other proteins; this gene's encoded protein also contains an FTH/DUF38 motif, which may also mediate protein-protein interaction.
WBGene00007506	fbxc-58	C10C5.2
WBGene00009165	gpx-1	F26E4.12	gpx-1 encodes a phospholipid hydroperoxide glutathione peroxidase; GPX-1 is predicted to catalyze the reduction of phospholipid hydroperoxides with glutathione; loss of gpx-1 activity via RNAi results in increased intestinal dipeptide uptake and increased cellular levels of the unsaturated aldehyde 4-hydroxynonenal (4-HNE), a lipid peroxidation product.
WBGene00001761	gst-13	T26C5.1
WBGene00001753	gst-5	R03D7.6	gst-5 encodes a glutathione-S-transferase that inhibits CEP-1- and HUS-1-dependent germline apoptosis, as do BMK-1, RAD-50, and RAD-51.
WBGene00001754	gst-6	F11G11.3	gst-6 encodes a predicted glutathione S-transferase.
WBGene00001755	gst-7	F11G11.2	gst-7 encodes a predicted glutathione S-transferase.
WBGene00014251	gstk-1	ZK1320.1	gstk-1 encodes one of two C. elegans kappa class glutathione transferases; while gstk-1(RNAi) animals exhibit no obvious developmental or morphological abnormalities, animals doubly mutant for gstk-1 and gstk-2 exhibit decreased respiration and a lower concentration of the monounsaturated fatty acid cis-vaccenic acid; GSTK-1 is expressed in the intestine, body wall muscle, and epidermis and local…
WBGene00001942	his-68	T23D8.6	his-68 encodes an H2A histone.
WBGene00015574	irg-1	C07G3.2	irg-1 encodes a protein containing a conserved DUF1768 domain, a domain of unknown function found as a stand-alone domain in bacterial and bacteriophage proteins as well as fused to proteins involved in riboflavin biosynthesis in bacteria and plants; irg-1 expression is induced in response to infection with pathogenic Pseudomonas aeruginosa, in a manner independent of the p38 MAPK pathway, but de…
WBGene00016783	irg-2	C49G7.5	irg-2 encodes a novel protein, conserved amongst nematodes; irg-2 expression is induced in response to infection by virulent strains of Pseudomonas aeruginosa in a manner dependent upon the bZIP transcription factor ZIP-2, but independent of the p38 MAPK pathway.
WBGene00018760	irg-3	F53E10.4
WBGene00019411	K05F1.10	K05F1.10	K05F1.10 encodes a putative secreted TIL-domain protease inhibitor paralogous to SWM-1, ISL-1, and the products of 11 other C. elegans genes; K05F1.10 and its relatives are collectively similar to other TIL-domain protease inhibitors from nematodes, insects, and vertebrates; K05F1.10 transcription is reproducibly induced by infection, suggesting that it may participate in innate immunity.
WBGene00019564	K09D9.1	K09D9.1
WBGene00003092	lys-3	Y22F5A.6	lys-3 encodes one of a family of ten C. elegans lysozyme genes that are homologous to lysozymes in the amoeboid protozoan Entamoeba histolytica; lys-3 expression is upregulated in response to stress; lys-3 activity is required for the stress response to copper ion, and in response to copper ion stress, lys-3 expression is upregulated in a kgb-1-dependent manner.
WBGene00003096	lys-7	C02A12.4	lys-7 encodes an enzyme homologous to an antimicrobial lysozyme encoded by the LYS4 gene of the protozoan parasite Entamoeba histolytica; LYS-7 functions in the innate immune response as an antimicrobial enzyme that, by homology, hydrolyzes the 1,4-beta-linkages between N-acetyl-D-glucosamine and N-acetylmuramic acid in peptidoglycan heteropolymers of prokaryotic cell walls; loss of lys-7 activit…
WBGene00010700	nipi-3	K09A9.1	nipi-3 encodes a kinase similar to the human kinase Tribbles homolog 1; nipi-3 functions in the innate immune response, likely upstream of the SEK-1 MAPKK, to upregulate expression of NLP-29, an antimicrobial peptide, in response to fungal infection.
WBGene00003822	nsy-1	F59A6.1	nsy-1 encodes a MAP kinase kinase kinase (MAP3K) that is orthologous to the mammalian apoptosis signal-regulating kinase (ASK) family of protein kinases; nsy-1 activity is required for chemotaxis, egg laying, pathogen response, and response to anoxia; NSY-1 activity is activated by the calmodulin kinase UNC-43, and is required for lateral signalling that leads to asymmetric olfactory neuron fates…
WBGene00016218	pals-23	C29F9.3
WBGene00003995	pgp-1	K08E7.9	pgp-1 encodes a transmembrane protein that is a member of the P-glycoprotein subclass of the ATP-binding cassette (ABC) transporter superfamily; along with PGP-3, PGP-1 is required for defense against the pathogenic Pseudomonas aeruginosa strain PA14, and may facilitate ATP-dependent efflux of the toxic phenazine compounds produced by the bacteria; PGP-1 is expressed in the apical membrane of int…
WBGene00003997	pgp-3	ZK455.7	pgp-3 encodes a transmembrane protein that is a member of the P-glycoprotein subclass of the ATP-binding cassette (ABC) transporter superfamily; with PGP-1, PGP-3 is required for defense against the pathogenic Pseudomonas aeruginosa strain PA14, and may facilitate ATP-dependent efflux of the toxic phenazine compounds produced by the bacteria; PGP-3 is also required for resistance to colchicine an…
WBGene00019298	pnp-1	K02D7.1	K02D7.1 is orthologous to the human gene PURINE NUCLEOSIDE PHOSPHORYLASE (NP; OMIM:164050), which when mutated leads to disease.
WBGene00004196	prx-11	C47B2.8	prx-11 encodes the C. elegans ortholog of vertebrate peroxisomal membrane protein 11C; by homology, PRX-11 is predicted to be an integral peroxisomal membrane protein that functions in peroxisome organization; loss of prx-11 activity results in an extended lifespan and increased sensitivity to the Pseudomonas aeruginosa pathogen.
WBGene00008149	pyp-1	C47E12.4	pyp-1 encodes, by alternative splicing, three isoforms of an inorganic pyrophosphatase required for embryonic and larval viability, intestinal function, and distal tip cell migration; PYP-1 is catalytically active in vitro, and is expressed in neurons, intestine, and coelomocytes; PYP-1 is orthologous to Drosophila NURF-38, and to human PPA1 (OMIM:179030) and PPA2; by orthology with NURF-38, PYP-…
WBGene00019825	R02D3.8	R02D3.8
WBGene00020038	R12E2.13	R12E2.13
WBGene00010556	rack-1	K04D7.1	rack-1 encodes a seven-WD repeat-containing protein that is the C. elegans ortholog of vertebrate Receptor for Activated C Kinase (Rack1); rack-1 is required cell autonomously for VD/DD motor axon pathfinding; rack-1 is also required for gonadal distal tip cell migration and for normal brood sizes; genetic analyses indicate that rack-1 functions in the same pathway with ced-10/Rac and unc-115/abL…
WBGene00015716	sox-4	C12D12.5
WBGene00005003	spp-18	F27C8.4
WBGene00019645	swt-7	K11D12.5	swt-7 encodes a transmembrane protein that is a member of the SWEET1 family of sugar transporters.
WBGene00020760	T24C4.4	T24C4.4
WBGene00006627	tsp-1	C02F5.8
WBGene00006890	vem-1	K07E3.8	vem-1 encodes a transmembrane protein that contains a cytochrome b5-like heme/steroid-binding domain and is orthologous to mammalian VEMA, a membrane-associated progesterone receptor component; in C. elegans, vem-1 is required for proper axonal guidance of ventral nerve cord neurons; vem-1 interacts genetically with unc-40, whose protein product also interacts with VEM-1; a VEM-1::GFP reporter fu…
WBGene00012101	zip-10	T27F2.4
WBGene00019327	zip-2	K02F3.4	zip-2 encodes a bZIP transcription factor; ZIP-2 activity is required for regulating one branch of the immune response pathway that responds to infection by virulent strains of the bacterial pathogen Pseudomonas aeruginosa; specifically, ZIP-2 is required for inducing expression of a subset of infection response genes, including irg-1 and irg-2, and for full resistance to P. aeruginosa infection.
WBGene00022848	ZK1055.7	ZK1055.7
