# Supplementary material for: SWI/SNF complexes modulate gene expression and the development of physical dependence to ethanol
Source: Alcohol Clin Exp Res (Hoboken). 2026 Jan 12;50(1):e70223. doi: 10.1111/acer.70223 (PMC12796780; doi:10.1111/acer.70223)
Supplement: Supplementary file 7 — File S4 [file ACER-50-0-s002.xlsx]

## Sheet: Legend
	File S4: Regulation of npr-1 pathway components in response to extended ethanol exposure
		1. npr-1 pathway: Differential expression analysis for npr-1 pathway genes in response to extended ethanol. Results for WT immediately off ethanol (N2) and 6 hours after removal from ethanol (N2R). Power to detect changes is indicated.
		2. npr-1 interaction network: Differential expression analysis for npr-1 network genes in response to extended ethanol. Results for WT immediately off ethanol (N2) and 6 hours after removal from ethanol (N2R). Graphic shows the npr-1 interaction network.

## Sheet: npr-1 pathway
				Gene expression					Power calculation
WBGeneID	Gene	Sequence		N2 LFC	N2 padj	N2R LFC	N2R padj		mean_norm_counts	effect	alpha	power	note
WBGene00003807	npr-1	C39E6.6		-0.215296	n/a	0.500492	n/a		1.04416	1.5	0.05	0.0624367	Used fitted/median dispersion ; low expression
WBGene00001555	gcy-35	T04D3.4		0.108472	0.939482	-0.0421148	n/a		9.89423	1.5	0.05	0.254907	Used fitted/median dispersion
WBGene00001556	gcy-36	C46E1.2		0.396616	0.819399	0.658329	n/a		3.60717	1.5	0.05	0.120818	Used fitted/median dispersion ; low expression
WBGene00006525	tax-2	F36F2.5		0.867793	0.513674	1.72123	n/a		3.23512	1.5	0.05	0.11266	Used fitted/median dispersion ; low expression
WBGene00006526	tax-4	ZC84.2		0.0888134	0.967215	-1.07515	n/a		3.31932	1.5	0.05	0.11451	Used fitted/median dispersion ; low expression
n/a = genes that were filtered by DESeq2 due to low mean normalized counts

## Sheet: npr-1 interaction network
WBGeneID	Gene	Sequence	Interaction type*	N2 LFC	N2 padj	N2R LFC	N2R padj
WBGene00003807	npr-1	C39E6.6		-0.215296	n/a	0.500492	n/a
WBGene00000012	abf-1	C50F2.9	R	-1.49809	0.132922	-1.02539	n/a
WBGene00000095	aha-1	C25A1.11	R	-0.0276398	0.921907	0.173287	0.27959
WBGene00000096	ahr-1	C41G7.5	R, G	0.789453	0.386963	0.6112	n/a
WBGene00000195	arr-1	F53H8.2	G	-0.204185	0.154299	0.0229518	0.90855
WBGene00000903	daf-7	B0412.2	G	-0.512963	0.361185	0.268311	0.663361
WBGene00001101	dsh-1	C34F11.9	P	-0.134295	0.194256	-0.0408789	0.741951
WBGene00001171	egl-2	F16B3.1	G	0.146065	0.850727	0.0960669	0.889023
WBGene00001447	flp-4	C18D1.3	P	-0.0923015	0.919647	0.108583	0.872575
WBGene00001448	flp-5	C03G5.7	P	-0.331091	0.622426	0.383925	0.524083
WBGene00001457	flp-14	Y37D8A.15	P	0.113276	0.868972	0.501327	0.248416
WBGene00001458	flp-15	ZK525.1	P	0.279377	0.797655	0.317675	0.727528
WBGene00001461	flp-18	Y48D7A.2	P	0.0344203	0.961078	0.534904	0.161306
WBGene00001464	flp-21	C26F1.10	G, P	-0.370435	0.704885	0.536768	0.516969
WBGene00001555	gcy-35	T04D3.4	G	0.108472	0.939482	-0.0421148	n/a
WBGene00001556	gcy-36	C46E1.2	G	0.396616	0.819399	0.658329	n/a
WBGene00001772	gst-24	F37B1.1	R	-0.350086	0.562191	0.364995	0.491968
WBGene00002996	lin-7	Y54G11A.10	P	0.0425433	0.815439	0.0635685	0.652626
WBGene00003404	mpz-1	C52A11.4	P	0.00369582	0.992141	0.336029	0.218461
WBGene00003839	ocr-2	T09A12.3	G	-0.00233544	0.997947	0.117424	0.891564
WBGene00003851	odr-4	Y102E9.1	G	0.121629	0.105698	-0.0311156	0.751309
WBGene00003889	osm-9	B0212.5	G	0.31534	0.825137	0.251396	n/a
WBGene00004055	pmk-1	B0218.3	R, G	-0.0946865	0.668033	0.0172944	0.944221
WBGene00005441	srh-234	F07C4.14	R	n/a	n/a	n/a	n/a
WBGene00006525	tax-2	F36F2.5	G	0.867793	0.513674	1.72123	n/a
WBGene00006526	tax-4	ZC84.2	G	0.0888134	0.967215	-1.07515	n/a
WBGene00006600	tph-1	ZK1290.2	G	-0.105791	0.968742	0.413947	n/a
WBGene00006746	unc-6	F41C6.1	G	-0.19782	0.630459	0.134898	0.733925
WBGene00007875	dod-24	C32H11.12	R	-3.07344	7.79e-20	-0.688848	0.136755
WBGene00009787	F46F2.3	F46F2.3	R	0.00831303	0.984517	0.623714	0.00977572
WBGene00015270	C01B4.6	C01B4.6	R	n/a	n/a	n/a	n/a
WBGene00015271	C01B4.7	C01B4.7	R	n/a	n/a	n/a	n/a
WBGene00016114	flp-27	C25H3.5	P	-0.19337	0.780669	0.252713	0.654459
WBGene00017866	stn-2	F27D9.8	P	-0.0757353	0.919864	0.493876	0.293575
WBGene00018099	ztf-28	F36F12.8	R	0.15369	0.319292	-0.188407	0.199334
WBGene00018160	odr-8	F38A5.1	G	-0.0141745	0.912458	-0.0424054	0.626058
WBGene00018917	irld-35	F56A4.9	R	n/a	n/a	n/a	n/a
WBGene00018920	F56A4.12	F56A4.12	R	n/a	n/a	n/a	n/a
WBGene00019975	flp-34	R09A1.5	P	0.302272	0.653197	0.0512836	0.947231
WBGene00020317	pdf-1	T07E3.6	R	0.376314	0.328155	0.160298	0.717202
WBGene00020902	jmjc-1	T28F2.4	R	-0.834545	5.69e-05	0.129933	0.694181
WBGene00021219	Y19D10A.4	Y19D10A.4	R	n/a	n/a	n/a	n/a
WBGene00021222	irld-53	Y19D10A.7	R	-0.825139	n/a	-1.03452	n/a
WBGene00021226	Y19D10A.11	Y19D10A.11	R	0.290988	0.813764	-0.296692	n/a
*Interaction type: R=regulatory, G=genetic, P=physical
n/a = genes that were filtered by DESeq2 due to low mean normalized counts
