# Supplementary material for: SWI/SNF complexes modulate gene expression and the development of physical dependence to ethanol
Source: Alcohol Clin Exp Res (Hoboken). 2026 Jan 12;50(1):e70223. doi: 10.1111/acer.70223 (PMC12796780; doi:10.1111/acer.70223)
Supplement: Supplementary file 8 — File S5 [file ACER-50-0-s008.xlsx]

## Sheet: Legend
	File S5: Gene expression in response to 18-hour ethanol exposure in swsn-9 mutants.
		1. swsn-9 DEGs - differentially expressed genes in swsn-9 mutants immediately following ethanol exposure. Comparison is between treatment (400 mM ethanol) and control (0 mM ethanol). No fold cutoff, FDR ≤ 0.05.
		2. N2 DEGs - differentially expressed genes in WT (N2) immediately following ethanol exposure. Comparison is between treatment (400 mM ethanol) and control (0 mM ethanol).No fold cutoff, FDR ≤ 0.05.
		3. N2R DEGs - differentially expressed genes in WT (N2) 6 hours following ethanol exposure. Comparison is between treatment (400 mM ethanol) and control (0 mM ethanol).No fold cutoff, FDR ≤ 0.05.
		4. Comparison of DEGs identified in the two analyses. All samples (this analysis; Supplemental file 4), N2-N2R (previous analysis; Supplemental file 1).
		5. swsn-9-independent DEGs - DEGs in N2 and swsn-9, but not N2R. Direction of change is not taken into consideration.
		6. swsn-9-independent DEGs (direction) - DEGs in N2 and swsn-9, but not N2R. Only genes that changed in the same direction in swsn-9 and N2 are included.
		7. swsn-9-dependent DEGs - DEGs that are unique to WT immediately off ethanol.

## Sheet: swsn-9 DEGs
WBGene ID	baseMean	log2FoldChange	lfcSE	stat	pvalue	padj
WBGene00001480	372.944	2.33344	0.0903658	25.8222	4.99789e-147	8.0271e-143
WBGene00009221	587.042	4.47965	0.181507	24.6803	1.7407e-134	1.39787e-130
WBGene00000966	204.178	3.12945	0.15138	20.6729	6.0785e-95	3.25423e-91
WBGene00013073	134.073	3.00942	0.15098	19.9325	2.12532e-88	8.5337e-85
WBGene00009512	91.7851	2.89703	0.166997	17.3478	2.05007e-67	6.58524e-64
WBGene00008499	289.319	1.54042	0.0888925	17.329	2.84e-67	7.6022e-64
WBGene00010790	1645.82	5.08374	0.294816	17.2438	1.24638e-66	2.85973e-63
WBGene00001477	465.536	8.35471	0.489279	17.0755	2.25722e-65	4.53164e-62
WBGene00000781	8249.39	1.53726	0.0918386	16.7387	6.84244e-63	1.22107e-59
WBGene00000111	190.555	2.44184	0.148808	16.4094	1.63908e-60	2.63253e-57
WBGene00016630	4032.85	0.689564	0.0423664	16.2762	1.45616e-59	2.12613e-56
WBGene00017060	71.0949	2.85121	0.192139	14.8393	8.15784e-50	1.09186e-46
WBGene00007963	328.785	2.48976	0.172559	14.4285	3.42609e-47	4.2328e-44
WBGene00010759	458.436	-1.33407	0.0938132	-14.2204	6.8415e-46	7.84867e-43
WBGene00007964	476.64	1.57696	0.111753	14.1112	3.24149e-45	3.47077e-42
WBGene00000107	4721.85	0.608892	0.0436269	13.9568	2.8602e-44	2.87111e-41
WBGene00004993	535.701	1.33208	0.0967143	13.7733	3.68851e-43	3.48478e-40
WBGene00010989	471.307	-1.42379	0.105119	-13.5446	8.5266e-42	7.6081e-39
WBGene00009877	429.904	2.48503	0.184193	13.4914	1.75639e-41	1.48471e-38
WBGene00016664	259.085	2.22465	0.167132	13.3107	2.00507e-40	1.61017e-37
WBGene00000110	2099.16	0.48895	0.0370595	13.1936	9.54607e-40	7.30093e-37
WBGene00007867	53.0594	-3.72586	0.284887	-13.0784	4.37833e-39	3.19638e-36
WBGene00000675	12667.9	-1.73581	0.133232	-13.0285	8.42787e-39	5.88522e-36
WBGene00019895	4065.47	0.794446	0.0615111	12.9155	3.68089e-38	2.46328e-35
WBGene00000982	431.688	1.2671	0.100484	12.61	1.85878e-36	1.19416e-33
WBGene00018758	201.814	1.07378	0.0853931	12.5745	2.9154e-36	1.80093e-33
WBGene00011042	45.5114	4.58846	0.367825	12.4746	1.02738e-35	6.1114e-33
WBGene00017332	41.3144	3.95506	0.317367	12.4621	1.20141e-35	6.89135e-33
WBGene00011830	318.534	1.73176	0.139576	12.4073	2.38645e-35	1.32168e-32
WBGene00021048	1181.53	1.2176	0.0990083	12.298	9.2849e-35	4.97082e-32
WBGene00045261	455.555	-0.912894	0.0750065	-12.1709	4.44391e-34	2.30238e-31
WBGene00018138	4473.5	-1.67566	0.14002	-11.9673	5.27147e-33	2.64579e-30
WBGene00016943	12188.9	-1.06249	0.0895427	-11.8658	1.78287e-32	8.67718e-30
WBGene00003620	120.996	1.64009	0.139227	11.78	4.95117e-32	2.33885e-29
WBGene00015894	682.414	-2.51321	0.216512	-11.6077	3.76472e-31	1.72758e-28
WBGene00019963	586.035	-1.84441	0.162094	-11.3787	5.34048e-30	2.3826e-27
WBGene00008572	898.393	1.39822	0.125123	11.1747	5.42304e-29	2.35404e-26
WBGene00017301	4505.56	-1.07133	0.0962789	-11.1274	9.23177e-29	3.90188e-26
WBGene00015687	5061.71	-0.337987	0.0305853	-11.0506	2.17672e-28	8.9642e-26
WBGene00044728	163.945	2.08875	0.190622	10.9576	6.11273e-28	2.45442e-25
WBGene00017123	975.405	0.812868	0.074408	10.9245	8.8061e-28	3.44963e-25
WBGene00015344	3514.21	-0.495714	0.0460043	-10.7754	4.49906e-27	1.72046e-24
WBGene00020909	1152.66	0.654432	0.060966	10.7344	7.01807e-27	2.62133e-24
WBGene00001430	307.771	-1.42298	0.132689	-10.7241	7.84069e-27	2.86203e-24
WBGene00015709	194.694	1.26481	0.118427	10.68	1.26214e-26	4.50471e-24
WBGene00002117	29.919	-2.7958	0.266787	-10.4795	1.07269e-25	3.74534e-23
WBGene00009049	221.995	1.34055	0.128698	10.4163	2.08928e-25	7.13957e-23
WBGene00015400	405.987	1.77122	0.170301	10.4005	2.46602e-25	8.25141e-23
WBGene00011850	143.518	1.3923	0.134624	10.3422	4.54113e-25	1.48847e-22
WBGene00001396	3600.14	0.622068	0.0602487	10.325	5.43165e-25	1.74475e-22
WBGene00020007	405.01	1.66052	0.161011	10.3131	6.15045e-25	1.93691e-22
WBGene00007696	3418.19	-0.403505	0.0392583	-10.2782	8.8356e-25	2.72901e-22
WBGene00015623	139.214	-2.35301	0.229027	-10.274	9.2342e-25	2.79831e-22
WBGene00000217	4462.15	-0.554476	0.0541356	-10.2424	1.28067e-24	3.75314e-22
WBGene00044107	399.905	-1.74724	0.170596	-10.242	1.28524e-24	3.75314e-22
WBGene00007811	357.194	1.60609	0.157416	10.2028	1.92593e-24	5.52364e-22
WBGene00013238	4084.65	-0.375281	0.0371069	-10.1135	4.81248e-24	1.35602e-21
WBGene00013654	638.056	-1.24283	0.122985	-10.1055	5.22214e-24	1.44608e-21
WBGene00007969	8748.12	0.477609	0.0475771	10.0386	1.0311e-23	2.80686e-21
WBGene00002024	968.627	-0.883461	0.0880923	-10.0288	1.1388e-23	3.04838e-21
WBGene00001578	499.972	0.786779	0.0785134	10.021	1.23307e-23	3.2466e-21
WBGene00012608	5484.96	-1.0673	0.106641	-10.0084	1.40041e-23	3.62773e-21
WBGene00018286	100.151	1.81409	0.182498	9.94035	2.7786e-23	7.08367e-21
WBGene00007130	198.936	1.18868	0.119758	9.92564	3.22039e-23	8.08168e-21
WBGene00020089	526.741	0.643225	0.0649898	9.89732	4.27571e-23	1.0565e-20
WBGene00013647	791.589	1.39375	0.141508	9.84924	6.90635e-23	1.68065e-20
WBGene00001761	244.927	-1.20124	0.122267	-9.82479	8.80569e-23	2.11087e-20
WBGene00000833	11240.4	0.274768	0.0280628	9.79118	1.22858e-22	2.90179e-20
WBGene00000064	22469.2	-0.430944	0.0440428	-9.78467	1.31021e-22	3.04975e-20
WBGene00011979	38.6977	-4.70542	0.484642	-9.70907	2.7584e-22	6.32896e-20
WBGene00009215	866.434	1.75159	0.180459	9.70631	2.8341e-22	6.41104e-20
WBGene00007283	266.747	1.25727	0.130113	9.66296	4.33159e-22	9.66246e-20
WBGene00011642	495.949	-0.751773	0.078014	-9.63639	5.61285e-22	1.2349e-19
WBGene00000708	984.865	-1.37809	0.143367	-9.61232	7.09331e-22	1.53954e-19
WBGene00008519	44.4205	3.24463	0.338236	9.59281	8.57161e-22	1.83558e-19
WBGene00011000	566.772	-0.878417	0.0916324	-9.58632	9.12856e-22	1.90974e-19
WBGene00016335	326.423	1.30176	0.135798	9.58601	9.15573e-22	1.90974e-19
WBGene00017071	455.263	1.18896	0.124136	9.57788	9.90549e-22	2.03964e-19
WBGene00007875	162.297	-2.77057	0.291513	-9.5041	2.01787e-21	4.10241e-19
WBGene00007362	152.134	1.64929	0.174624	9.44477	3.56185e-21	7.15086e-19
WBGene00019660	71.3299	-2.05376	0.217623	-9.43725	3.82688e-21	7.58808e-19
WBGene00044514	24.6666	3.17442	0.33689	9.42271	4.39589e-21	8.61004e-19
WBGene00016407	393.149	1.02005	0.108467	9.40427	5.23939e-21	1.01385e-18
WBGene00008149	3838.25	0.311058	0.0331334	9.38805	6.11227e-21	1.16868e-18
WBGene00018100	276.756	0.838802	0.0895111	9.37093	7.18994e-21	1.35856e-18
WBGene00000988	2307.75	-1.49873	0.160817	-9.31951	1.16878e-20	2.18277e-18
WBGene00010055	2693.87	-0.706851	0.0758671	-9.31696	1.19724e-20	2.21021e-18
WBGene00018533	813.286	-0.456642	0.0493129	-9.2601	2.04232e-20	3.72747e-18
WBGene00001157	195.634	0.781921	0.084896	9.21034	3.25086e-20	5.86653e-18
WBGene00018269	1081.44	0.573185	0.062278	9.20364	3.4602e-20	6.17493e-18
WBGene00007282	670.832	1.06487	0.11594	9.18466	4.12825e-20	7.28613e-18
WBGene00003778	57.2319	1.55578	0.169486	9.17938	4.3359e-20	7.56945e-18
WBGene00022642	3249.82	1.65296	0.180451	9.16018	5.1809e-20	8.94735e-18
WBGene00019466	1233.69	0.429402	0.0469529	9.14539	5.94168e-20	1.01521e-17
WBGene00001387	179.971	1.87897	0.205962	9.12291	7.31344e-20	1.23643e-17
WBGene00002025	6549.13	-0.551362	0.0608675	-9.05839	1.32389e-19	2.2149e-17
WBGene00018424	662.115	0.978698	0.10813	9.05114	1.41487e-19	2.34271e-17
WBGene00007422	332.068	0.911448	0.101385	8.98999	2.47251e-19	4.05214e-17
WBGene00017789	354.935	1.33973	0.149177	8.9808	2.68811e-19	4.36099e-17
WBGene00009048	604.047	1.98493	0.221277	8.97032	2.95667e-19	4.74871e-17
WBGene00018384	126.586	1.12671	0.126047	8.93882	3.93353e-19	6.25509e-17
WBGene00012324	209.502	-0.871104	0.0980409	-8.88511	6.38565e-19	1.00549e-16
WBGene00019619	333.816	-1.69034	0.190798	-8.8593	8.05172e-19	1.25552e-16
WBGene00016669	31.848	3.22425	0.364167	8.85376	8.46196e-19	1.3068e-16
WBGene00011733	187.048	1.77577	0.201165	8.82741	1.07125e-18	1.6386e-16
WBGene00008038	36.9824	1.92604	0.218633	8.80947	1.25734e-18	1.90511e-16
WBGene00021167	37.2705	2.39011	0.272203	8.78062	1.62582e-18	2.4404e-16
WBGene00001394	9461.69	0.727936	0.0832804	8.74078	2.315e-18	3.4427e-16
WBGene00018731	220.968	2.86385	0.328131	8.72775	2.59778e-18	3.8278e-16
WBGene00012911	591.361	0.660448	0.0757392	8.72003	2.78129e-18	4.06093e-16
WBGene00000395	189.576	-1.12679	0.129571	-8.69635	3.4272e-18	4.95894e-16
WBGene00014697	227.395	1.57368	0.181554	8.66784	4.40395e-18	6.31534e-16
WBGene00008390	153.047	-2.49604	0.288977	-8.63751	5.74523e-18	8.16585e-16
WBGene00017303	76.2203	2.04711	0.237355	8.62469	6.42671e-18	9.05433e-16
WBGene00020216	1991.9	-0.522427	0.060621	-8.61792	6.81803e-18	9.52212e-16
WBGene00019744	224.858	1.3538	0.157283	8.60742	7.47211e-18	1.03457e-15
WBGene00006530	1066.31	-0.676177	0.0787019	-8.59163	8.5746e-18	1.17707e-15
WBGene00017485	108.057	-2.24341	0.261299	-8.58559	9.0371e-18	1.23004e-15
WBGene00006418	112.48	1.42388	0.166204	8.56709	1.06129e-17	1.43239e-15
WBGene00007330	3401.01	-0.574635	0.0676212	-8.49786	1.93121e-17	2.5634e-15
WBGene00003652	58.4612	1.56556	0.184225	8.49806	1.92778e-17	2.5634e-15
WBGene00015483	126.598	1.65938	0.195302	8.49647	1.95445e-17	2.57299e-15
WBGene00016361	85.6484	-3.28143	0.387176	-8.47527	2.34535e-17	3.06249e-15
WBGene00016013	36.342	1.9163	0.226641	8.45519	2.78633e-17	3.60897e-15
WBGene00001393	5235.08	0.385683	0.0456586	8.4471	2.98624e-17	3.83696e-15
WBGene00001753	210.313	1.03775	0.122979	8.43839	3.21735e-17	4.1011e-15
WBGene00019742	74.6925	1.5022	0.178399	8.42046	3.75004e-17	4.74247e-15
WBGene00000514	187.465	0.827315	0.0984579	8.40273	4.3622e-17	5.47354e-15
WBGene00004461	4868.3	-0.351664	0.0418579	-8.40136	4.41321e-17	5.48419e-15
WBGene00021464	97.9913	1.26846	0.150995	8.40068	4.43898e-17	5.48419e-15
WBGene00001781	24.1517	2.60257	0.310092	8.39288	4.74367e-17	5.81588e-15
WBGene00018760	59.855	-1.52416	0.181807	-8.38341	5.14176e-17	6.2562e-15
WBGene00011119	738.683	-0.595335	0.0710558	-8.37841	5.36471e-17	6.4784e-15
WBGene00001155	5741.77	-0.692137	0.0826338	-8.37596	5.47751e-17	6.56525e-15
WBGene00017659	356.48	1.03163	0.123373	8.36187	6.17336e-17	7.34447e-15
WBGene00003923	3967.86	-0.328988	0.0393583	-8.35879	6.33657e-17	7.48321e-15
WBGene00017082	108.191	-1.36323	0.164034	-8.31061	9.52142e-17	1.11623e-14
WBGene00050914	145.939	-1.10705	0.133431	-8.29681	1.06941e-16	1.24463e-14
WBGene00017898	215.532	-0.796739	0.0961319	-8.28798	1.15188e-16	1.33096e-14
WBGene00003997	265.888	0.948786	0.11459	8.27982	1.23362e-16	1.41523e-14
WBGene00010778	3168.57	0.456595	0.0551667	8.27665	1.26693e-16	1.44313e-14
WBGene00006757	909.722	-0.504408	0.0610098	-8.26765	1.36622e-16	1.53446e-14
WBGene00013392	1505.66	-0.550199	0.0665474	-8.26777	1.36484e-16	1.53446e-14
WBGene00017703	154.591	-1.40826	0.170602	-8.25464	1.52358e-16	1.69932e-14
WBGene00011010	835.364	0.577969	0.0703734	8.2129	2.15914e-16	2.39158e-14
WBGene00001558	6415.95	-0.261894	0.0318916	-8.21202	2.17491e-16	2.39255e-14
WBGene00018249	266.968	0.84222	0.1032	8.16108	3.32055e-16	3.62798e-14
WBGene00009895	202.74	1.65873	0.203331	8.15779	3.41214e-16	3.70286e-14
WBGene00000984	164.47	1.23121	0.151183	8.14381	3.83043e-16	4.1289e-14
WBGene00000983	111.376	1.81718	0.223394	8.13442	4.13917e-16	4.43195e-14
WBGene00014152	205.529	1.02241	0.126097	8.10815	5.13948e-16	5.46657e-14
WBGene00020393	522.591	0.650921	0.0803097	8.10514	5.26834e-16	5.56676e-14
WBGene00013893	780.027	-0.482222	0.0595227	-8.10148	5.42938e-16	5.69943e-14
WBGene00001047	3603.82	-0.239988	0.0296433	-8.09584	5.68688e-16	5.93097e-14
WBGene00020453	96.3294	1.11483	0.138462	8.05155	8.17511e-16	8.47099e-14
WBGene00007756	551.573	-0.571384	0.071224	-8.02235	1.03742e-15	1.06808e-13
WBGene00010274	144.859	-0.967201	0.120894	-8.00038	1.24034e-15	1.26886e-13
WBGene00000169	353.651	0.85387	0.106923	7.98584	1.39573e-15	1.41879e-13
WBGene00012251	274.772	1.35128	0.169469	7.97361	1.54106e-15	1.55666e-13
WBGene00009213	48.0117	2.48401	0.311781	7.96716	1.62357e-15	1.62976e-13
WBGene00006927	63899.6	-1.43054	0.179663	-7.96236	1.68783e-15	1.68374e-13
WBGene00001777	25.5843	2.77567	0.349294	7.94653	1.91807e-15	1.90161e-13
WBGene00019105	122.904	-2.42287	0.304939	-7.94543	1.93512e-15	1.90675e-13
WBGene00007957	56.9482	1.80618	0.227886	7.9258	2.26675e-15	2.20639e-13
WBGene00007112	415.476	1.43747	0.181389	7.92475	2.28608e-15	2.20639e-13
WBGene00019327	1692.04	0.719345	0.090777	7.92431	2.29417e-15	2.20639e-13
WBGene00008043	16.0424	2.73164	0.344675	7.92526	2.27668e-15	2.20639e-13
WBGene00003628	163.491	0.783541	0.0990061	7.91406	2.4912e-15	2.38162e-13
WBGene00022010	815.253	0.542021	0.0684967	7.9131	2.5105e-15	2.38587e-13
WBGene00018958	126.971	0.978552	0.123817	7.90323	2.71763e-15	2.56752e-13
WBGene00019060	586.926	0.882797	0.111945	7.88599	3.1205e-15	2.9309e-13
WBGene00004014	5157.25	-0.321091	0.0407759	-7.87453	3.42025e-15	3.19376e-13
WBGene00006769	1149.17	-0.334089	0.0425838	-7.84545	4.31411e-15	4.00514e-13
WBGene00003664	24.888	-4.31142	0.550493	-7.83193	4.80456e-15	4.43483e-13
WBGene00009632	565.911	-0.436722	0.0559753	-7.80206	6.09061e-15	5.58979e-13
WBGene00008825	3535.6	0.364946	0.0467828	7.80086	6.14869e-15	5.61103e-13
WBGene00017766	355.676	-0.592705	0.0760833	-7.79021	6.68971e-15	6.07025e-13
WBGene00009706	339.016	3.79338	0.487146	7.78695	6.86443e-15	6.19379e-13
WBGene00012860	1212.93	0.373864	0.048228	7.75202	9.04432e-15	8.11513e-13
WBGene00013391	1752.77	-0.502112	0.0648844	-7.73856	1.00549e-14	8.97177e-13
WBGene00017436	249.687	-1.07606	0.13946	-7.7159	1.20134e-14	1.06601e-12
WBGene00015181	1936.67	-0.322218	0.041786	-7.71114	1.24699e-14	1.10043e-12
WBGene00010791	12.5796	4.70809	0.61083	7.70769	1.28113e-14	1.11827e-12
WBGene00044440	469.052	0.471623	0.0611832	7.70839	1.27419e-14	1.11827e-12
WBGene00011006	645.61	0.815656	0.105888	7.70302	1.32888e-14	1.14748e-12
WBGene00017582	266.307	0.894025	0.11606	7.70313	1.32771e-14	1.14748e-12
WBGene00010745	36.3324	-2.76924	0.360062	-7.691	1.45992e-14	1.25389e-12
WBGene00012583	82.6697	-1.96635	0.255925	-7.6833	1.55047e-14	1.32458e-12
WBGene00019978	1472.36	1.05036	0.136779	7.67924	1.60031e-14	1.35992e-12
WBGene00009952	4246.79	-0.355389	0.0463587	-7.66606	1.77357e-14	1.49923e-12
WBGene00000915	56336.8	-0.45084	0.0588806	-7.65686	1.9054e-14	1.60223e-12
WBGene00017028	122.675	-1.19214	0.15582	-7.65079	1.99747e-14	1.67091e-12
WBGene00003930	2639.33	-0.39028	0.0510712	-7.64189	2.14063e-14	1.78138e-12
WBGene00000040	3031.6	0.464615	0.0608771	7.63202	2.31111e-14	1.91334e-12
WBGene00012339	233.708	0.899093	0.117952	7.62252	2.48774e-14	2.049e-12
WBGene00013946	169.123	-1.0895	0.14297	-7.62045	2.52793e-14	2.07149e-12
WBGene00002005	63495.7	-0.394885	0.0521319	-7.57471	3.59921e-14	2.93436e-12
WBGene00000671	265.016	-0.898526	0.118641	-7.57351	3.63276e-14	2.94675e-12
WBGene00000981	380.878	0.913688	0.120807	7.56322	3.93201e-14	3.1576e-12
WBGene00015791	370.426	-0.707796	0.0935819	-7.56339	3.92702e-14	3.1576e-12
WBGene00013931	175.237	-1.17879	0.156114	-7.55083	4.32503e-14	3.45594e-12
WBGene00003233	84.9987	1.03576	0.137607	7.527	5.19204e-14	4.12819e-12
WBGene00011821	59.2918	1.08311	0.143998	7.52172	5.40623e-14	4.27731e-12
WBGene00020311	556.965	-0.484732	0.0647289	-7.48864	6.95889e-14	5.47876e-12
WBGene00003539	304.592	-0.903469	0.120737	-7.48295	7.26718e-14	5.69357e-12
WBGene00018101	250.726	0.863367	0.115532	7.47299	7.83936e-14	6.11204e-12
WBGene00010063	238.297	0.807724	0.108326	7.4564	8.89157e-14	6.86831e-12
WBGene00008040	147.593	0.815872	0.10942	7.45635	8.8949e-14	6.86831e-12
WBGene00013284	1191.1	0.673633	0.0903803	7.45331	9.10255e-14	6.99502e-12
WBGene00008621	49.9981	1.50699	0.202223	7.4521	9.18633e-14	7.02579e-12
WBGene00010277	248.946	-0.7065	0.0948185	-7.45108	9.2577e-14	7.04682e-12
WBGene00021248	2665.2	-0.412799	0.0554645	-7.44257	9.8742e-14	7.48064e-12
WBGene00009476	164.12	0.931252	0.125367	7.42819	1.10094e-13	8.30147e-12
WBGene00006650	824.048	2.42991	0.327444	7.42085	1.16372e-13	8.73386e-12
WBGene00009983	56.4782	-3.45544	0.466211	-7.41176	1.24635e-13	9.31056e-12
WBGene00000991	2195.58	0.580738	0.0783938	7.40797	1.28251e-13	9.5363e-12
WBGene00017304	414.711	0.539	0.0728005	7.40379	1.32354e-13	9.79604e-12
WBGene00006942	488.541	-0.522913	0.0706728	-7.39908	1.37135e-13	1.01033e-11
WBGene00016874	419.685	-0.537161	0.0729268	-7.36576	1.76143e-13	1.2918e-11
WBGene00013906	75.9866	1.17365	0.159554	7.35583	1.8974e-13	1.38519e-11
WBGene00011561	3058.06	-0.570521	0.077636	-7.34866	2.00204e-13	1.45496e-11
WBGene00006928	69194.1	-0.984978	0.13432	-7.33309	2.24913e-13	1.62609e-11
WBGene00016250	10001	-0.451412	0.0615625	-7.33257	2.25776e-13	1.62609e-11
WBGene00045399	542.84	-0.957537	0.1307	-7.32621	2.36744e-13	1.69748e-11
WBGene00012783	121.409	1.10992	0.151585	7.3221	2.44126e-13	1.74262e-11
WBGene00021420	3905.12	-0.36598	0.0500632	-7.31036	2.66419e-13	1.89334e-11
WBGene00003474	741.065	1.5811	0.216581	7.30028	2.87178e-13	2.03188e-11
WBGene00013080	1149.62	0.977956	0.134099	7.29279	3.03602e-13	2.13867e-11
WBGene00022076	42.2854	2.06262	0.283118	7.28536	3.20817e-13	2.25006e-11
WBGene00001516	767.689	-0.334935	0.0460196	-7.2781	3.38556e-13	2.36415e-11
WBGene00010064	206.133	-0.979102	0.134682	-7.26972	3.6024e-13	2.50468e-11
WBGene00010123	25.8786	-2.75397	0.379609	-7.25476	4.02375e-13	2.78558e-11
WBGene00000182	5544.51	-0.278953	0.0384889	-7.24762	4.2415e-13	2.92372e-11
WBGene00019932	155.797	1.0428	0.14439	7.22212	5.11846e-13	3.51314e-11
WBGene00006541	3662.13	-0.452857	0.0627161	-7.22075	5.17029e-13	3.53362e-11
WBGene00006539	141.06	-2.00044	0.277953	-7.19703	6.15387e-13	4.17371e-11
WBGene00004076	10861.4	0.420734	0.0584603	7.19692	6.15883e-13	4.17371e-11
WBGene00012592	66.2389	-1.52487	0.212073	-7.1903	6.46496e-13	4.36276e-11
WBGene00010453	57.2225	1.27672	0.17763	7.18755	6.59635e-13	4.4328e-11
WBGene00011393	179.091	-0.926796	0.129514	-7.15597	8.30861e-13	5.56019e-11
WBGene00015608	182.751	0.668068	0.0934977	7.14529	8.98039e-13	5.98481e-11
WBGene00010705	40.2046	-1.92302	0.270135	-7.11874	1.08918e-12	7.22862e-11
WBGene00007016	2611.22	0.291139	0.0409263	7.11374	1.12937e-12	7.46451e-11
WBGene00023069	124.697	1.11025	0.156087	7.11304	1.13516e-12	7.47204e-11
WBGene00016027	858.017	-0.641743	0.0903698	-7.1013	1.23586e-12	8.10167e-11
WBGene00018710	1226.13	-0.317443	0.0447422	-7.09493	1.29418e-12	8.44954e-11
WBGene00021335	396.517	0.911354	0.128742	7.07894	1.45264e-12	9.44571e-11
WBGene00006494	1194.54	-0.317646	0.0448944	-7.0754	1.49016e-12	9.61183e-11
WBGene00018672	667.788	-0.449354	0.063506	-7.07577	1.48626e-12	9.61183e-11
WBGene00003473	9.79209	3.37675	0.477317	7.07445	1.50038e-12	9.63904e-11
WBGene00006476	212.905	-0.666809	0.0942742	-7.07308	1.51529e-12	9.69603e-11
WBGene00003219	532.145	-0.523935	0.0741541	-7.06549	1.60054e-12	1.02009e-10
WBGene00003773	590.182	0.76161	0.10788	7.0598	1.66747e-12	1.05855e-10
WBGene00021351	4790.9	-0.280592	0.0398142	-7.04753	1.82115e-12	1.15156e-10
WBGene00017490	30.788	-5.20994	0.740311	-7.0375	1.95717e-12	1.23271e-10
WBGene00010296	298.921	-0.752205	0.10692	-7.03521	1.98965e-12	1.24827e-10
WBGene00004988	1330.57	0.894282	0.127133	7.0342	2.00404e-12	1.25241e-10
WBGene00010128	33.1928	-2.05638	0.292576	-7.02854	2.08706e-12	1.29924e-10
WBGene00010809	964.044	0.339167	0.0482677	7.02678	2.11356e-12	1.31065e-10
WBGene00003786	6371.4	0.529315	0.0754053	7.0196	2.22511e-12	1.37452e-10
WBGene00010473	16.6698	-2.5288	0.360317	-7.01827	2.24632e-12	1.3823e-10
WBGene00022644	879.986	-1.28875	0.183728	-7.01442	2.30907e-12	1.4155e-10
WBGene00001045	511.835	-0.532314	0.0760109	-7.00313	2.50305e-12	1.52858e-10
WBGene00006890	360.236	0.552835	0.0791096	6.98821	2.78406e-12	1.69374e-10
WBGene00018701	4291.49	0.307679	0.0441352	6.97128	3.14066e-12	1.90348e-10
WBGene00003618	86.9243	1.20838	0.173457	6.96649	3.24953e-12	1.96205e-10
WBGene00016665	11.5597	3.49263	0.501738	6.96106	3.37728e-12	2.03155e-10
WBGene00015356	130.907	-0.938678	0.134869	-6.95991	3.40495e-12	2.04056e-10
WBGene00022793	2521.28	-0.275693	0.0396369	-6.95547	3.51399e-12	2.09808e-10
WBGene00006862	375.794	-0.687579	0.0991518	-6.93461	4.07354e-12	2.41421e-10
WBGene00007919	92.7601	1.17011	0.168732	6.93475	4.0695e-12	2.41421e-10
WBGene00000378	7990.59	-0.335733	0.0485026	-6.92196	4.45447e-12	2.63027e-10
WBGene00003247	802.256	-0.344268	0.0497601	-6.91855	4.56279e-12	2.68436e-10
WBGene00010471	492.117	0.424647	0.0615109	6.9036	5.06997e-12	2.97186e-10
WBGene00003485	748.701	-0.960456	0.13915	-6.90229	5.11694e-12	2.98848e-10
WBGene00010887	159.527	1.00129	0.145258	6.89317	5.45615e-12	3.17504e-10
WBGene00019983	3612.17	-0.351615	0.0510215	-6.8915	5.52086e-12	3.2011e-10
WBGene00003958	858.489	-0.960989	0.139505	-6.88854	5.63664e-12	3.25648e-10
WBGene00006537	26221.1	-0.276431	0.0401704	-6.88147	5.92366e-12	3.41003e-10
WBGene00003099	46.5406	2.18274	0.31797	6.86461	6.66715e-12	3.82433e-10
WBGene00014562	33.7446	1.90182	0.277188	6.86111	6.83253e-12	3.90524e-10
WBGene00006432	703.614	-0.429434	0.0628347	-6.83434	8.23821e-12	4.69198e-10
WBGene00020115	3010.79	-0.253639	0.0371216	-6.83266	8.33565e-12	4.7307e-10
WBGene00019592	146.456	0.85073	0.124544	6.83078	8.44548e-12	4.77616e-10
WBGene00015043	99.6267	-1.3417	0.196511	-6.82758	8.63574e-12	4.86662e-10
WBGene00022122	6684.63	-0.379288	0.0556262	-6.81852	9.19829e-12	5.16552e-10
WBGene00017131	152.815	0.922088	0.135366	6.8118	9.63835e-12	5.38098e-10
WBGene00002153	1865.66	-0.357033	0.0524151	-6.81164	9.64897e-12	5.38098e-10
WBGene00018037	1012.87	-0.436418	0.0640908	-6.80937	9.80303e-12	5.44797e-10
WBGene00006768	3150.04	-0.251827	0.0370347	-6.79977	1.04788e-11	5.80346e-10
WBGene00008110	801.98	-0.403999	0.0594984	-6.79008	1.12074e-11	6.18562e-10
WBGene00003829	2496.84	-0.34933	0.0514539	-6.78917	1.1278e-11	6.2033e-10
WBGene00003904	2186.48	-0.229649	0.0338574	-6.78284	1.17836e-11	6.45925e-10
WBGene00002259	116.729	1.16913	0.17249	6.77797	1.21878e-11	6.63787e-10
WBGene00011212	79.6961	1.38085	0.203764	6.77671	1.22945e-11	6.63787e-10
WBGene00022048	13346.3	0.329297	0.0485856	6.77768	1.22125e-11	6.63787e-10
WBGene00007336	250.341	0.619469	0.0914071	6.77703	1.2267e-11	6.63787e-10
WBGene00000380	10715.8	-0.326715	0.0482132	-6.77645	1.23161e-11	6.63787e-10
WBGene00007384	179.308	1.09182	0.161755	6.74986	1.47989e-11	7.94933e-10
WBGene00010931	38.6683	2.27576	0.337406	6.74487	1.53164e-11	8.19986e-10
WBGene00016981	3189.92	-0.296344	0.0439456	-6.74343	1.54689e-11	8.25402e-10
WBGene00019298	867.694	0.979301	0.146212	6.69781	2.11564e-11	1.12514e-09
WBGene00002983	30.0122	-1.71942	0.257612	-6.67446	2.48145e-11	1.31533e-09
WBGene00013734	1048.73	0.276539	0.0414365	6.6738	2.49267e-11	1.31693e-09
WBGene00007228	278.338	1.01267	0.151861	6.66836	2.58682e-11	1.36219e-09
WBGene00001076	582.926	-1.31509	0.197311	-6.66507	2.64534e-11	1.38846e-09
WBGene00017565	536.963	0.992195	0.149106	6.65429	2.84674e-11	1.4893e-09
WBGene00000214	28548.5	0.734072	0.110364	6.65138	2.90355e-11	1.51409e-09
WBGene00001747	3484.88	-0.213591	0.0321361	-6.64645	3.00237e-11	1.56055e-09
WBGene00000113	543.676	0.434334	0.0653548	6.64579	3.01586e-11	1.5625e-09
WBGene00021834	473.158	0.670663	0.100987	6.64106	3.1143e-11	1.60832e-09
WBGene00013597	4491.17	0.20853	0.0314152	6.63787	3.18249e-11	1.63827e-09
WBGene00020919	325.458	-0.539392	0.0813229	-6.63273	3.29542e-11	1.69098e-09
WBGene00016469	599.23	-0.3859	0.0582097	-6.62947	3.36889e-11	1.72318e-09
WBGene00010049	1052.34	0.519657	0.0783961	6.62861	3.38857e-11	1.72774e-09
WBGene00003828	732.554	0.574887	0.0867533	6.62669	3.43303e-11	1.74487e-09
WBGene00017364	157.55	1.34138	0.202678	6.61827	3.63436e-11	1.83857e-09
WBGene00007947	378.367	-1.15218	0.174097	-6.61803	3.64027e-11	1.83857e-09
WBGene00020016	12.8459	3.25333	0.49184	6.6146	3.72553e-11	1.86987e-09
WBGene00019593	81.1961	0.951674	0.143867	6.61498	3.71614e-11	1.86987e-09
WBGene00016274	596.18	-1.96539	0.297364	-6.60938	3.85944e-11	1.93104e-09
WBGene00015471	64.5753	0.989081	0.149725	6.60597	3.94913e-11	1.96978e-09
WBGene00001703	51.432	-1.87631	0.284158	-6.60305	4.02784e-11	2.00282e-09
WBGene00020158	1409.51	0.44361	0.0672275	6.59865	4.14931e-11	2.05685e-09
WBGene00007925	41.9985	-1.37459	0.208486	-6.59318	4.30517e-11	2.12755e-09
WBGene00010573	53.7896	-2.12451	0.322384	-6.59	4.39817e-11	2.16684e-09
WBGene00017781	79.1631	0.951182	0.144604	6.57783	4.77356e-11	2.34459e-09
WBGene00006609	391.997	0.616781	0.0938069	6.575	4.86525e-11	2.38234e-09
WBGene00015828	48.571	1.65443	0.251974	6.56587	5.17307e-11	2.52537e-09
WBGene00000784	6401.31	1.11513	0.170109	6.55538	5.54989e-11	2.70111e-09
WBGene00000597	10916.4	-1.05434	0.160913	-6.55226	5.66714e-11	2.74985e-09
WBGene00017499	40.9487	-4.61477	0.70543	-6.54179	6.07886e-11	2.94074e-09
WBGene00001475	93.0706	-1.12177	0.171494	-6.54116	6.10446e-11	2.94425e-09
WBGene00014206	55.626	-1.59218	0.243631	-6.53523	6.35112e-11	3.05405e-09
WBGene00000161	1041.09	-0.343069	0.052636	-6.51777	7.13584e-11	3.41097e-09
WBGene00010738	303.949	-0.573613	0.0880059	-6.51789	7.13019e-11	3.41097e-09
WBGene00219316	228.819	0.78442	0.120452	6.5123	7.40103e-11	3.52724e-09
WBGene00016332	246.455	0.724119	0.11124	6.50954	7.53818e-11	3.58197e-09
WBGene00010659	96.7633	-1.75259	0.2693	-6.50797	7.61719e-11	3.60884e-09
WBGene00002273	1155.96	-0.71165	0.109458	-6.5016	7.94724e-11	3.75414e-09
WBGene00008803	174.538	1.00628	0.154794	6.50079	7.98971e-11	3.76313e-09
WBGene00006794	9312.64	-0.211708	0.0326135	-6.49144	8.50213e-11	3.99277e-09
WBGene00009434	673.289	-0.457419	0.070499	-6.48831	8.68073e-11	4.06476e-09
WBGene00000106	1714.88	-0.442041	0.0681856	-6.48292	8.99663e-11	4.20043e-09
WBGene00019732	46.877	1.12852	0.174195	6.47846	9.26614e-11	4.31372e-09
WBGene00019738	230.845	-1.15699	0.178634	-6.47684	9.3663e-11	4.34775e-09
WBGene00001856	5082.49	0.341992	0.052917	6.4628	1.02781e-10	4.75726e-09
WBGene00010896	7229.93	-0.321094	0.0498635	-6.43946	1.19903e-10	5.53379e-09
WBGene00002083	10563.9	-0.293423	0.0456902	-6.42202	1.34479e-10	6.18873e-09
WBGene00009226	7.7422	2.81097	0.437962	6.41829	1.37812e-10	6.30599e-09
WBGene00016333	4322.73	-0.200235	0.0311955	-6.41873	1.3742e-10	6.30599e-09
WBGene00006721	238.744	0.511394	0.079717	6.41512	1.40713e-10	6.42044e-09
WBGene00010904	2898.01	-1.55766	0.243077	-6.40807	1.47371e-10	6.68623e-09
WBGene00004506	3080.86	-0.25651	0.0400278	-6.4083	1.47151e-10	6.68623e-09
WBGene00008694	2060.6	-0.547084	0.085442	-6.40299	1.52364e-10	6.89328e-09
WBGene00020092	2425.93	-0.344175	0.0538255	-6.39427	1.61319e-10	7.27791e-09
WBGene00015449	314.779	1.32465	0.207356	6.38831	1.67731e-10	7.54603e-09
WBGene00010984	476.645	-0.408549	0.0640486	-6.37874	1.78548e-10	8.01022e-09
WBGene00016500	244.215	0.733042	0.114966	6.37615	1.816e-10	8.12444e-09
WBGene00006439	46172.3	0.178937	0.0281258	6.36204	1.99097e-10	8.88249e-09
WBGene00015620	31.4165	-1.68155	0.264332	-6.36151	1.99776e-10	8.88809e-09
WBGene00003951	4605.64	-0.287584	0.045217	-6.36009	2.0164e-10	8.94626e-09
WBGene00018184	273.319	0.624774	0.098324	6.35424	2.0946e-10	9.26758e-09
WBGene00016427	195.141	0.54155	0.0852578	6.35191	2.12657e-10	9.38319e-09
WBGene00044623	17.5888	-2.49468	0.393383	-6.3416	2.27387e-10	1.00057e-08
WBGene00007630	3092.69	-0.263023	0.0414856	-6.3401	2.29616e-10	1.00761e-08
WBGene00013577	1324.54	0.25471	0.0401865	6.33819	2.32473e-10	1.01737e-08
WBGene00010199	1284.13	-0.386801	0.0610367	-6.33719	2.33986e-10	1.02121e-08
WBGene00011839	36.2939	1.55553	0.245545	6.33503	2.37292e-10	1.03004e-08
WBGene00019209	3853.01	-0.244184	0.0385438	-6.33522	2.3701e-10	1.03004e-08
WBGene00020399	1252.41	-0.324239	0.0512412	-6.32771	2.48832e-10	1.07722e-08
WBGene00015816	388.257	0.433768	0.0685789	6.3251	2.53076e-10	1.09265e-08
WBGene00008583	53.5964	-1.35311	0.214257	-6.31537	2.69514e-10	1.15777e-08
WBGene00007203	24.3196	1.69431	0.268299	6.31499	2.70172e-10	1.15777e-08
WBGene00013144	1908.67	0.245522	0.0388797	6.31491	2.70322e-10	1.15777e-08
WBGene00008593	15.5602	2.36439	0.374938	6.30608	2.86192e-10	1.22248e-08
WBGene00011423	581.842	0.487915	0.0773935	6.30434	2.89432e-10	1.23304e-08
WBGene00011107	47.8641	-2.13324	0.338694	-6.29843	3.00684e-10	1.27759e-08
WBGene00009778	19.7004	3.21023	0.510053	6.29391	3.09577e-10	1.3119e-08
WBGene00004140	968.92	-0.429531	0.0682973	-6.28914	3.19233e-10	1.34926e-08
WBGene00008415	616.22	0.340263	0.0541103	6.28831	3.20935e-10	1.3529e-08
WBGene00007848	873.22	0.594031	0.0947987	6.26624	3.69878e-10	1.55513e-08
WBGene00019719	1956.75	0.234563	0.0375859	6.24073	4.35544e-10	1.82644e-08
WBGene00045516	34.0529	1.46242	0.234386	6.23937	4.39326e-10	1.83751e-08
WBGene00017048	86.1167	0.806913	0.129481	6.23188	4.60858e-10	1.92256e-08
WBGene00003928	3567.97	-0.223755	0.0359141	-6.23027	4.65623e-10	1.9374e-08
WBGene00010740	38.1289	1.63381	0.262275	6.22938	4.68272e-10	1.94339e-08
WBGene00004893	259.935	-0.536907	0.0862714	-6.22346	4.86294e-10	2.01298e-08
WBGene00021888	1552.19	-0.271296	0.043648	-6.21556	5.11427e-10	2.10718e-08
WBGene00008032	651.551	0.833702	0.134133	6.21548	5.11673e-10	2.10718e-08
WBGene00020517	1675.14	0.259546	0.0417883	6.21097	5.26598e-10	2.16309e-08
WBGene00020579	437.314	-1.013	0.163189	-6.2075	5.3834e-10	2.20568e-08
WBGene00009295	47.9029	1.18831	0.191587	6.20244	5.55955e-10	2.27206e-08
WBGene00021076	103.721	0.829924	0.133822	6.20168	5.58639e-10	2.27723e-08
WBGene00013872	49.4631	-1.48609	0.239737	-6.19884	5.688e-10	2.31279e-08
WBGene00014135	33.3144	-1.87942	0.303209	-6.19844	5.70253e-10	2.31284e-08
WBGene00018568	142.486	-0.861266	0.138959	-6.198	5.71838e-10	2.31342e-08
WBGene00010503	178.357	0.649802	0.104849	6.19748	5.73731e-10	2.31525e-08
WBGene00020264	1306.14	-0.285948	0.0462125	-6.18768	6.10563e-10	2.45771e-08
WBGene00001564	5320.19	1.04968	0.169678	6.18629	6.15958e-10	2.46914e-08
WBGene00020683	6314.72	-0.243008	0.0392825	-6.18616	6.16478e-10	2.46914e-08
WBGene00002497	239.827	-0.688179	0.111326	-6.18164	6.34393e-10	2.52996e-08
WBGene00004068	1556.83	0.318496	0.0515238	6.18153	6.34813e-10	2.52996e-08
WBGene00000881	4642.08	-0.276045	0.0446809	-6.17814	6.48595e-10	2.57849e-08
WBGene00019590	69.4213	0.985189	0.160088	6.15406	7.55235e-10	2.98764e-08
WBGene00019400	1527.52	-0.322171	0.0523501	-6.15416	7.54744e-10	2.98764e-08
WBGene00002081	849.689	-0.320881	0.0521764	-6.14994	7.75143e-10	3.05886e-08
WBGene00008594	104.905	0.782423	0.127251	6.14864	7.81496e-10	3.07637e-08
WBGene00013380	1209.54	-0.270232	0.0439807	-6.14433	8.03013e-10	3.15335e-08
WBGene00016867	812.757	-0.304978	0.0496568	-6.14172	8.16336e-10	3.19785e-08
WBGene00008934	908.509	-0.3537	0.0575937	-6.1413	8.18476e-10	3.19843e-08
WBGene00012964	1589.7	-0.275488	0.0449622	-6.1271	8.94926e-10	3.48869e-08
WBGene00003602	159.282	0.669861	0.109363	6.12511	9.06197e-10	3.52408e-08
WBGene00000377	9018.17	-0.285373	0.0466586	-6.1162	9.58337e-10	3.71784e-08
WBGene00008564	802.864	0.426473	0.0697338	6.11573	9.61183e-10	3.71989e-08
WBGene00000971	58.0042	1.10121	0.180225	6.11019	9.95142e-10	3.84206e-08
WBGene00013693	103.59	-0.846051	0.138664	-6.10144	1.05115e-09	4.04857e-08
WBGene00002071	732.598	-0.324863	0.0532702	-6.09841	1.07129e-09	4.11628e-08
WBGene00011509	1039.8	-0.365221	0.0599355	-6.09357	1.10421e-09	4.23261e-08
WBGene00009903	22.6688	2.06022	0.338242	6.09098	1.12223e-09	4.29145e-08
WBGene00006408	592.148	-0.693906	0.114009	-6.08641	1.15469e-09	4.40508e-08
WBGene00001072	177.606	-1.06378	0.17482	-6.08499	1.16502e-09	4.43297e-08
WBGene00004321	141.181	0.712207	0.11705	6.08464	1.16752e-09	4.43297e-08
WBGene00004460	6345.34	-0.277834	0.0456727	-6.08315	1.17841e-09	4.46379e-08
WBGene00008094	395.756	-0.409164	0.0672687	-6.08254	1.18292e-09	4.47032e-08
WBGene00003953	3586.63	-0.314489	0.0517502	-6.07706	1.22408e-09	4.615e-08
WBGene00012436	541.685	-0.497048	0.0818096	-6.07567	1.23474e-09	4.64429e-08
WBGene00022366	286.417	0.560446	0.0923165	6.07091	1.27184e-09	4.77267e-08
WBGene00004155	29.6756	-1.84421	0.304019	-6.06611	1.31045e-09	4.90609e-08
WBGene00006651	32.735	-2.10195	0.346793	-6.06111	1.35187e-09	5.0494e-08
WBGene00011232	10637.4	0.379264	0.0626329	6.05534	1.40117e-09	5.2214e-08
WBGene00008127	102.986	0.843808	0.139567	6.04591	1.48573e-09	5.5237e-08
WBGene00004504	4657.09	-0.29308	0.0485282	-6.03937	1.54717e-09	5.7388e-08
WBGene00010579	1615.8	-0.323169	0.0535715	-6.03247	1.61468e-09	5.97544e-08
WBGene00008371	1143.95	-0.310304	0.051537	-6.021	1.73344e-09	6.40018e-08
WBGene00016450	199.957	-1.43733	0.238773	-6.01966	1.74786e-09	6.43861e-08
WBGene00004771	154.53	-0.625575	0.104034	-6.01317	1.81932e-09	6.68652e-08
WBGene00012139	190.731	0.576525	0.095921	6.01041	1.85054e-09	6.78573e-08
WBGene00021236	36.4547	-4.34786	0.72386	-6.00649	1.89584e-09	6.93603e-08
WBGene00010139	2308.85	-0.270247	0.0450082	-6.0044	1.92037e-09	7.00978e-08
WBGene00007267	710.514	-0.349889	0.0582972	-6.00181	1.95126e-09	7.10638e-08
WBGene00015633	278.702	0.47953	0.0799809	5.99555	2.02792e-09	7.36889e-08
WBGene00007703	3159.75	-0.284274	0.0474354	-5.99286	2.06176e-09	7.47494e-08
WBGene00018354	25.765	1.37074	0.228877	5.989	2.11139e-09	7.63761e-08
WBGene00022382	500.637	-1.77614	0.296715	-5.98601	2.15046e-09	7.76146e-08
WBGene00007649	553.571	0.339946	0.056847	5.98001	2.23119e-09	8.03478e-08
WBGene00020297	3727.92	0.304609	0.0509868	5.97427	2.31126e-09	8.3045e-08
WBGene00015565	3593.21	-0.337354	0.056484	-5.97256	2.3356e-09	8.37323e-08
WBGene00017500	56.0155	-3.88663	0.650823	-5.97187	2.34545e-09	8.38983e-08
WBGene00004086	1820.63	-0.298352	0.0499648	-5.97125	2.35448e-09	8.4034e-08
WBGene00011586	30.4613	1.87185	0.313507	5.97067	2.36274e-09	8.41419e-08
WBGene00015692	165.225	1.23444	0.20678	5.96985	2.37473e-09	8.43816e-08
WBGene00010444	929.533	-0.29143	0.0488634	-5.96419	2.45857e-09	8.71681e-08
WBGene00001031	4069.79	-0.300211	0.0503647	-5.96075	2.51087e-09	8.88262e-08
WBGene00009086	341.689	-0.542499	0.0910734	-5.95673	2.57342e-09	9.08389e-08
WBGene00001082	745.849	-0.322448	0.0541589	-5.95374	2.62089e-09	9.23115e-08
WBGene00018267	6.93114	3.84115	0.645502	5.95065	2.67082e-09	9.38643e-08
WBGene00006528	13589.3	-0.216185	0.0363458	-5.948	2.71443e-09	9.51889e-08
WBGene00022274	16.9946	-2.15208	0.361903	-5.94657	2.73828e-09	9.58159e-08
WBGene00021868	3461.01	-0.224554	0.0377941	-5.94151	2.82402e-09	9.86014e-08
WBGene00001793	4284.1	-0.297844	0.050157	-5.93823	2.8811e-09	1.00376e-07
WBGene00003925	3317.47	-0.263364	0.0443764	-5.93478	2.94235e-09	1.02288e-07
WBGene00007516	414.667	-0.84848	0.142988	-5.93392	2.95781e-09	1.02603e-07
WBGene00003950	3118.74	-0.280391	0.047308	-5.92691	3.08687e-09	1.0662e-07
WBGene00004798	14217.4	0.398182	0.0671783	5.92723	3.0808e-09	1.0662e-07
WBGene00044644	229.973	-3.35901	0.566983	-5.92436	3.13509e-09	1.08053e-07
WBGene00012716	1655.96	-0.371226	0.0627372	-5.91716	3.27557e-09	1.12653e-07
WBGene00011112	127.927	-1.28019	0.216401	-5.91583	3.30211e-09	1.13323e-07
WBGene00001148	431.078	-0.42414	0.0717175	-5.91404	3.33825e-09	1.14319e-07
WBGene00018743	252.493	-0.806519	0.136386	-5.91349	3.34925e-09	1.14452e-07
WBGene00010647	6.98041	3.04889	0.516184	5.90658	3.49276e-09	1.19102e-07
WBGene00003682	45.3192	1.04086	0.176252	5.90551	3.51559e-09	1.19627e-07
WBGene00013677	1776.63	-0.281352	0.0477228	-5.89553	3.73478e-09	1.26585e-07
WBGene00001063	29.0252	-1.72004	0.291756	-5.89548	3.73584e-09	1.26585e-07
WBGene00004463	5527.7	-0.242871	0.0412954	-5.88131	4.07044e-09	1.37632e-07
WBGene00014251	295.8	0.543887	0.0926645	5.86942	4.37333e-09	1.47563e-07
WBGene00007290	1317.56	-0.335575	0.0571776	-5.869	4.38442e-09	1.47627e-07
WBGene00010204	13112.2	0.644273	0.109855	5.86478	4.49741e-09	1.51115e-07
WBGene00009574	1156.96	-0.27586	0.0471185	-5.8546	4.78149e-09	1.60325e-07
WBGene00011003	169.462	0.677572	0.115743	5.85412	4.79555e-09	1.60461e-07
WBGene00020218	1302.72	0.461176	0.0789704	5.83986	5.22449e-09	1.7445e-07
WBGene00009771	1256.64	-0.307884	0.0527431	-5.83744	5.30094e-09	1.76636e-07
WBGene00002191	4063.01	-0.169557	0.0290657	-5.83357	5.42549e-09	1.80412e-07
WBGene00000183	4989.88	-0.178161	0.0305714	-5.82769	5.62015e-09	1.86114e-07
WBGene00012968	235.875	0.531652	0.091225	5.82792	5.61213e-09	1.86114e-07
WBGene00008944	287.241	-1.43378	0.246279	-5.82178	5.82257e-09	1.9242e-07
WBGene00002269	2769.95	-0.572601	0.0984531	-5.81598	6.02781e-09	1.98794e-07
WBGene00017515	103.707	0.992247	0.170631	5.81515	6.05779e-09	1.99373e-07
WBGene00017756	125.863	1.14881	0.197707	5.81065	6.22296e-09	2.0439e-07
WBGene00043983	64.2756	0.946011	0.163006	5.80355	6.49256e-09	2.12377e-07
WBGene00013311	15700.1	-0.344237	0.0593116	-5.80387	6.47997e-09	2.12377e-07
WBGene00011638	3946.91	-0.277439	0.0478806	-5.7944	6.8567e-09	2.23832e-07
WBGene00004059	542.673	0.412993	0.0713322	5.78971	7.05071e-09	2.29699e-07
WBGene00020554	18.4907	-2.05207	0.354543	-5.78791	7.1267e-09	2.31704e-07
WBGene00000901	680.217	0.372396	0.0643985	5.78268	7.35189e-09	2.38543e-07
WBGene00020865	48.7545	1.41562	0.24483	5.78204	7.37988e-09	2.38968e-07
WBGene00045063	148.689	-0.635682	0.109952	-5.78145	7.40597e-09	2.39331e-07
WBGene00000853	8.39915	-3.09714	0.535914	-5.77918	7.50655e-09	2.42094e-07
WBGene00017667	71.4177	1.14426	0.19802	5.7785	7.53697e-09	2.42588e-07
WBGene00008366	105.649	0.804468	0.139302	5.775	7.69519e-09	2.47185e-07
WBGene00013683	351.369	-0.376185	0.0651507	-5.77407	7.73777e-09	2.48056e-07
WBGene00017658	557.728	1.27909	0.221604	5.77197	7.83513e-09	2.50677e-07
WBGene00077692	12.8129	-1.98134	0.343673	-5.7652	8.15599e-09	2.60424e-07
WBGene00001824	271.54	-0.967634	0.167857	-5.76464	8.18341e-09	2.60781e-07
WBGene00012107	47.6122	1.29158	0.224103	5.76334	8.24631e-09	2.62265e-07
WBGene00015778	2695.33	0.2588	0.0449277	5.76036	8.39368e-09	2.66425e-07
WBGene00000967	861.702	0.602171	0.104616	5.75604	8.61087e-09	2.7278e-07
WBGene00015788	10.1225	2.5058	0.435375	5.75549	8.6393e-09	2.73141e-07
WBGene00020379	555.246	-0.752114	0.130824	-5.74904	8.97528e-09	2.83206e-07
WBGene00015047	286.236	0.851601	0.148152	5.74816	9.02194e-09	2.84121e-07
WBGene00002021	185.909	-1.17487	0.204495	-5.74521	9.18044e-09	2.88546e-07
WBGene00007352	19287	-0.2676	0.0465888	-5.74388	9.25309e-09	2.90262e-07
WBGene00000778	44.0069	-1.11582	0.194626	-5.73317	9.85684e-09	3.08598e-07
WBGene00013668	1745.92	-0.261698	0.0456602	-5.73141	9.95969e-09	3.11211e-07
WBGene00022462	1099.68	-0.278397	0.0486177	-5.72624	1.02678e-08	3.20217e-07
WBGene00008669	825.266	0.490338	0.0856582	5.72436	1.03826e-08	3.2317e-07
WBGene00010769	255.02	1.25778	0.21981	5.72212	1.05202e-08	3.26817e-07
WBGene00009926	333.881	-0.997567	0.174393	-5.72021	1.06393e-08	3.29881e-07
WBGene00022044	637.506	-0.325847	0.0569691	-5.71972	1.06702e-08	3.30199e-07
WBGene00003989	5688.36	-0.273247	0.0478025	-5.71618	1.08947e-08	3.36499e-07
WBGene00009104	17.5356	-2.52397	0.4416	-5.71552	1.09371e-08	3.37162e-07
WBGene00019520	10.7597	-3.09913	0.543017	-5.70725	1.14817e-08	3.5327e-07
WBGene00019368	110.309	1.22584	0.214888	5.70456	1.16641e-08	3.58198e-07
WBGene00008441	735.443	-0.329706	0.0578597	-5.69837	1.2096e-08	3.70753e-07
WBGene00018730	36.7823	1.21555	0.213455	5.69463	1.23642e-08	3.78249e-07
WBGene00013082	187.546	-0.717488	0.126014	-5.69371	1.24307e-08	3.79563e-07
WBGene00013924	6088.05	-0.213635	0.0375815	-5.68458	1.31132e-08	3.99641e-07
WBGene00012481	3440.17	-0.286194	0.0503593	-5.68305	1.32314e-08	4.0248e-07
WBGene00019154	19.8625	-2.60288	0.458411	-5.67805	1.36238e-08	4.13634e-07
WBGene00019164	539.692	0.696891	0.122847	5.67284	1.40446e-08	4.25476e-07
WBGene00000831	863.95	0.624721	0.11013	5.67257	1.40668e-08	4.25476e-07
WBGene00008546	9857.92	0.292064	0.0515222	5.66871	1.43873e-08	4.34352e-07
WBGene00003924	4834.76	-0.240173	0.0423732	-5.66803	1.44449e-08	4.3527e-07
WBGene00015547	1569.2	-0.259307	0.0457742	-5.66491	1.471e-08	4.42429e-07
WBGene00012032	12.126	-2.20988	0.390389	-5.66071	1.5075e-08	4.52559e-07
WBGene00004505	5496.05	-0.22694	0.0401309	-5.65499	1.55857e-08	4.67018e-07
WBGene00001470	933.367	-0.375907	0.0664784	-5.65458	1.56231e-08	4.67268e-07
WBGene00017735	1723.16	-0.293268	0.0519084	-5.64971	1.60715e-08	4.79786e-07
WBGene00020613	6.80258	-2.95012	0.52227	-5.64865	1.61717e-08	4.81881e-07
WBGene00015350	503.088	0.581034	0.102874	5.64802	1.62303e-08	4.82732e-07
WBGene00004468	2237.79	-0.230701	0.0408757	-5.64397	1.66174e-08	4.93332e-07
WBGene00013168	2079.75	-0.234853	0.0416959	-5.63253	1.77584e-08	5.26233e-07
WBGene00019117	72.1256	0.887076	0.157528	5.63122	1.7894e-08	5.28302e-07
WBGene00000190	71.6279	-2.69066	0.477805	-5.63129	1.78867e-08	5.28302e-07
WBGene00006590	1257.02	-0.322704	0.0573489	-5.62704	1.83329e-08	5.40267e-07
WBGene00003163	239.153	0.900803	0.160107	5.62627	1.84153e-08	5.417e-07
WBGene00016663	28.3193	1.23755	0.220007	5.62508	1.85423e-08	5.4444e-07
WBGene00011488	3568.81	-0.255577	0.0454494	-5.62334	1.87298e-08	5.48941e-07
WBGene00004749	564.984	-0.4259	0.0757474	-5.62263	1.88071e-08	5.50202e-07
WBGene00011283	282.313	-0.485768	0.086509	-5.61523	1.96304e-08	5.72708e-07
WBGene00001006	735.247	-0.452967	0.0806698	-5.61507	1.96477e-08	5.72708e-07
WBGene00004174	12.6689	-2.90117	0.51678	-5.61394	1.97767e-08	5.75425e-07
WBGene00003388	94.6879	0.860564	0.153384	5.61053	2.01708e-08	5.85215e-07
WBGene00022159	621.176	-0.380926	0.0678964	-5.6104	2.01861e-08	5.85215e-07
WBGene00008915	216.574	0.793288	0.14148	5.60707	2.05786e-08	5.95518e-07
WBGene00001149	2369.41	0.46895	0.0836995	5.60278	2.10935e-08	6.0817e-07
WBGene00011527	2632.51	-0.208161	0.037155	-5.60249	2.11294e-08	6.0817e-07
WBGene00003516	222.862	-0.783807	0.139899	-5.60268	2.11063e-08	6.0817e-07
WBGene00008971	109.737	-0.694784	0.124084	-5.5993	2.15219e-08	6.18361e-07
WBGene00000879	1438.13	-0.252656	0.0451385	-5.59735	2.17653e-08	6.24236e-07
WBGene00012146	80.6517	0.90435	0.161595	5.5964	2.18846e-08	6.26538e-07
WBGene00007677	25.0606	1.31913	0.235793	5.59445	2.21323e-08	6.32502e-07
WBGene00020391	7104.02	-0.305724	0.0546696	-5.59221	2.24196e-08	6.39576e-07
WBGene00235164	41.9913	1.05224	0.188177	5.59175	2.24797e-08	6.40154e-07
WBGene00012241	1696.03	-0.249873	0.0446892	-5.59136	2.25301e-08	6.40452e-07
WBGene00000041	15217.7	0.187149	0.0334822	5.58951	2.27713e-08	6.46165e-07
WBGene00044493	229.06	0.559003	0.100054	5.58703	2.30988e-08	6.54303e-07
WBGene00011760	104.309	-0.706868	0.126582	-5.58425	2.34713e-08	6.63684e-07
WBGene00013176	833.359	0.253273	0.0453862	5.58039	2.39974e-08	6.77369e-07
WBGene00021095	92.5229	-1.18144	0.21185	-5.57677	2.45029e-08	6.89213e-07
WBGene00003996	832.705	0.558572	0.100157	5.57696	2.44764e-08	6.89213e-07
WBGene00011611	87.2111	0.863217	0.154807	5.5761	2.4597e-08	6.9065e-07
WBGene00019789	102.039	0.782893	0.140433	5.57486	2.47724e-08	6.94363e-07
WBGene00003511	388.447	0.638046	0.114558	5.56965	2.55245e-08	7.14198e-07
WBGene00001228	3120.61	-0.253584	0.0455374	-5.5687	2.56651e-08	7.16882e-07
WBGene00001955	363.17	0.485033	0.087122	5.56728	2.58744e-08	7.21473e-07
WBGene00011131	161.54	0.563093	0.101203	5.56402	2.63624e-08	7.33806e-07
WBGene00011908	1481.38	-0.333281	0.0601656	-5.53939	3.03528e-08	8.4342e-07
WBGene00010899	130.175	-0.569584	0.102831	-5.53905	3.0412e-08	8.43603e-07
WBGene00012538	576.445	1.24995	0.226314	5.52307	3.33123e-08	9.22464e-07
WBGene00044661	13.8795	1.98536	0.359625	5.52064	3.37761e-08	9.33696e-07
WBGene00003922	3545.58	-0.22537	0.0408416	-5.51814	3.42611e-08	9.45478e-07
WBGene00017970	278.475	1.11916	0.20308	5.51091	3.56992e-08	9.83474e-07
WBGene00013866	201.735	-0.524604	0.0952052	-5.51024	3.58339e-08	9.84361e-07
WBGene00018351	94.2917	0.722133	0.131055	5.51014	3.5854e-08	9.84361e-07
WBGene00010007	1348.21	-0.462205	0.0838911	-5.50958	3.59689e-08	9.85831e-07
WBGene00000289	1379.45	-0.192158	0.0348999	-5.50599	3.67106e-08	1.00444e-06
WBGene00001150	36.1285	1.4068	0.255524	5.50555	3.68023e-08	1.00524e-06
WBGene00013905	115.514	1.07597	0.195445	5.50522	3.68699e-08	1.00538e-06
WBGene00019893	4474.01	-0.234528	0.0426111	-5.50392	3.7144e-08	1.01113e-06
WBGene00008999	1026.19	-0.290724	0.052938	-5.49178	3.97899e-08	1.08133e-06
WBGene00018346	37.4737	1.00634	0.18342	5.48651	4.09957e-08	1.11222e-06
WBGene00012757	596.779	-2.58034	0.470649	-5.48252	4.19299e-08	1.13564e-06
WBGene00013093	884.581	0.31339	0.0571907	5.47974	4.2595e-08	1.15171e-06
WBGene00004995	2163.89	0.31368	0.057248	5.47933	4.26941e-08	1.15245e-06
WBGene00006826	534.929	-0.417084	0.0761355	-5.47818	4.29724e-08	1.15802e-06
WBGene00044296	129.198	0.631661	0.115354	5.47585	4.35416e-08	1.17139e-06
WBGene00016862	281.968	-0.70689	0.129185	-5.47191	4.45207e-08	1.19374e-06
WBGene00001193	316.933	-0.392645	0.0717528	-5.4722	4.44493e-08	1.19374e-06
WBGene00003711	111.758	0.762755	0.139441	5.4701	4.49779e-08	1.20398e-06
WBGene00020156	32.3207	1.78916	0.32718	5.46842	4.5407e-08	1.21345e-06
WBGene00021816	1236.31	-0.213015	0.0389633	-5.46707	4.5754e-08	1.22069e-06
WBGene00012462	138.961	0.736486	0.135023	5.45453	4.91038e-08	1.30591e-06
WBGene00007624	13448.5	-0.254223	0.046608	-5.4545	4.91107e-08	1.30591e-06
WBGene00003948	3443.62	-0.213378	0.039137	-5.45206	4.97885e-08	1.32174e-06
WBGene00006536	13445.9	-0.223079	0.0409373	-5.44927	5.05767e-08	1.34045e-06
WBGene00007170	38.5009	-1.30694	0.239896	-5.44792	5.09634e-08	1.34847e-06
WBGene00000067	5141.47	-0.551495	0.10138	-5.43986	5.33222e-08	1.40856e-06
WBGene00009054	234.641	0.563337	0.103564	5.43949	5.34326e-08	1.40916e-06
WBGene00001229	2437	-0.234257	0.0430729	-5.43861	5.36964e-08	1.4138e-06
WBGene00011668	457.164	-1.20514	0.221903	-5.43094	5.60583e-08	1.47357e-06
WBGene00021879	343.09	0.58742	0.108216	5.42821	5.69234e-08	1.49387e-06
WBGene00000789	668.827	0.413001	0.0761004	5.42705	5.72926e-08	1.5011e-06
WBGene00005616	6.22431	2.83439	0.522383	5.42589	5.76653e-08	1.50841e-06
WBGene00007791	61.7275	1.35506	0.249769	5.42526	5.78716e-08	1.51134e-06
WBGene00019504	2373.42	-0.204827	0.037766	-5.42359	5.84126e-08	1.523e-06
WBGene00018853	215.829	-0.460588	0.0849762	-5.42019	5.95343e-08	1.54902e-06
WBGene00015933	584.26	-2.36888	0.437065	-5.41999	5.96035e-08	1.54902e-06
WBGene00009499	1135.22	-0.250291	0.04619	-5.41872	6.00274e-08	1.55751e-06
WBGene00001749	2474	-0.30951	0.0571247	-5.41815	6.02188e-08	1.55996e-06
WBGene00006367	92.0549	-0.76601	0.141397	-5.41745	6.04567e-08	1.5636e-06
WBGene00012013	43.2654	1.37147	0.253314	5.4141	6.15963e-08	1.59051e-06
WBGene00012875	352.397	-0.682168	0.126188	-5.40597	6.44592e-08	1.6591e-06
WBGene00044998	35.2698	2.00904	0.371615	5.40625	6.43578e-08	1.6591e-06
WBGene00009971	179.044	-0.758004	0.140304	-5.40257	6.56942e-08	1.68818e-06
WBGene00002261	455.232	-0.337081	0.0624229	-5.39996	6.66561e-08	1.71017e-06
WBGene00017814	42.287	-0.854815	0.158346	-5.39841	6.7234e-08	1.72224e-06
WBGene00011278	18.3355	-1.77845	0.329553	-5.39655	6.79353e-08	1.73743e-06
WBGene00012906	78.8095	0.77435	0.143571	5.39349	6.91003e-08	1.76442e-06
WBGene00003932	417.78	-0.423419	0.0785171	-5.39269	6.9409e-08	1.76949e-06
WBGene00019693	1962.94	-0.226273	0.0419636	-5.39214	6.96233e-08	1.77214e-06
WBGene00006472	1091.08	-0.274564	0.0509515	-5.38873	7.09576e-08	1.80324e-06
WBGene00013740	911.344	-0.250071	0.0464588	-5.38265	7.33979e-08	1.86231e-06
WBGene00018878	274.536	-0.444416	0.0826146	-5.37938	7.47409e-08	1.89042e-06
WBGene00001836	1423.42	-0.257189	0.0478097	-5.37942	7.47257e-08	1.89042e-06
WBGene00017734	3530.83	-0.259503	0.0482809	-5.37485	7.66459e-08	1.93555e-06
WBGene00021876	429.397	0.910097	0.169396	5.37261	7.76061e-08	1.95672e-06
WBGene00011207	69.8253	0.863339	0.160815	5.36854	7.93762e-08	1.99821e-06
WBGene00022033	44.2507	-1.43796	0.267917	-5.36719	7.99745e-08	2.01013e-06
WBGene00018271	4881.34	-0.246777	0.0459927	-5.36557	8.06923e-08	2.02271e-06
WBGene00009717	159.207	-0.605101	0.112776	-5.3655	8.07269e-08	2.02271e-06
WBGene00004096	270.571	0.891669	0.166222	5.36433	8.12519e-08	2.03269e-06
WBGene00012713	2171.2	-0.254744	0.0474934	-5.36377	8.15035e-08	2.03581e-06
WBGene00012407	1022.43	0.524579	0.0978367	5.36178	8.24043e-08	2.05512e-06
WBGene00016942	93.1618	-0.818694	0.152823	-5.35712	8.45589e-08	2.10558e-06
WBGene00000115	2017.96	-0.431468	0.0805469	-5.35673	8.47436e-08	2.10692e-06
WBGene00007956	552.912	-0.330861	0.0617847	-5.35507	8.55236e-08	2.12302e-06
WBGene00013101	5.05078	3.82674	0.714676	5.3545	8.57921e-08	2.1264e-06
WBGene00019436	29.8111	1.24267	0.232309	5.34922	8.83334e-08	2.18601e-06
WBGene00003763	13.2155	2.55704	0.478079	5.34859	8.86439e-08	2.19032e-06
WBGene00002247	2249.31	-0.543094	0.101644	-5.34309	9.13729e-08	2.25429e-06
WBGene00004493	16889	-0.240407	0.0450021	-5.34213	9.18601e-08	2.26283e-06
WBGene00018656	279.807	-0.8348	0.156362	-5.3389	9.35106e-08	2.29996e-06
WBGene00019543	3187.33	-0.255155	0.0477957	-5.33844	9.37486e-08	2.30229e-06
WBGene00001852	60.2355	0.929723	0.174196	5.33722	9.43808e-08	2.31075e-06
WBGene00011397	56.9204	0.952755	0.178511	5.33722	9.43801e-08	2.31075e-06
WBGene00006705	148.578	0.67623	0.12676	5.33473	9.56876e-08	2.33918e-06
WBGene00014667	3934.09	-0.357551	0.0670977	-5.32881	9.88574e-08	2.40933e-06
WBGene00013435	750.583	-0.309856	0.0581448	-5.32905	9.87299e-08	2.40933e-06
WBGene00009674	901.822	-0.290202	0.0544959	-5.32521	1.00838e-07	2.45388e-06
WBGene00004373	5632.16	-0.203876	0.0383354	-5.31823	1.04782e-07	2.54346e-06
WBGene00001431	6083.84	-0.260486	0.0489818	-5.31802	1.04901e-07	2.54346e-06
WBGene00010785	13280.5	-0.257705	0.0484603	-5.31786	1.04994e-07	2.54346e-06
WBGene00002125	1217.82	-0.443795	0.0834813	-5.3161	1.06015e-07	2.56432e-06
WBGene00015646	109.2	-0.687723	0.129575	-5.30751	1.11134e-07	2.6841e-06
WBGene00004466	3130.7	-0.266541	0.0502295	-5.30645	1.1178e-07	2.69564e-06
WBGene00003627	252.746	0.483323	0.0911095	5.30486	1.12762e-07	2.71525e-06
WBGene00004156	25.365	-2.38894	0.450543	-5.30235	1.14319e-07	2.74861e-06
WBGene00020908	159.778	0.726853	0.137113	5.30111	1.15103e-07	2.75921e-06
WBGene00022517	16.4881	-2.24628	0.423735	-5.30116	1.1507e-07	2.75921e-06
WBGene00006388	54.2985	-0.943145	0.178041	-5.29735	1.17497e-07	2.81241e-06
WBGene00019100	210.967	0.563417	0.106366	5.29695	1.17752e-07	2.8143e-06
WBGene00004729	951.966	-0.280949	0.0530474	-5.29619	1.18243e-07	2.81901e-06
WBGene00018586	5128.19	-0.231975	0.0438011	-5.2961	1.183e-07	2.81901e-06
WBGene00002175	416.848	-0.37169	0.0702577	-5.29038	1.22062e-07	2.90436e-06
WBGene00001702	29.7766	-1.8279	0.345535	-5.29006	1.22279e-07	2.90522e-06
WBGene00006706	3144.14	-0.239973	0.0453826	-5.28778	1.23811e-07	2.93412e-06
WBGene00002069	68.6927	0.966075	0.182702	5.2877	1.23861e-07	2.93412e-06
WBGene00020577	207.592	0.69708	0.131864	5.28635	1.24784e-07	2.95162e-06
WBGene00016439	1090.13	-0.259116	0.0490361	-5.28419	1.26264e-07	2.98225e-06
WBGene00017022	21.2673	1.66597	0.315789	5.2756	1.32325e-07	3.1208e-06
WBGene00009047	11.9138	1.9572	0.371207	5.27253	1.34556e-07	3.16877e-06
WBGene00013203	118.089	0.664111	0.125977	5.2717	1.35169e-07	3.17855e-06
WBGene00022490	313.692	0.671773	0.127451	5.27082	1.35816e-07	3.1891e-06
WBGene00000120	246.2	-0.490262	0.0930631	-5.26807	1.37867e-07	3.23253e-06
WBGene00018724	53.0826	1.29826	0.246478	5.26723	1.38498e-07	3.24258e-06
WBGene00017892	3563.2	-0.569624	0.108199	-5.26458	1.40509e-07	3.28487e-06
WBGene00013325	421.291	0.45699	0.0868186	5.26373	1.41164e-07	3.2954e-06
WBGene00016670	16.4351	2.71142	0.515226	5.26257	1.42054e-07	3.31136e-06
WBGene00001331	775.246	-0.268384	0.0510154	-5.26084	1.43398e-07	3.33785e-06
WBGene00006375	946.439	0.262627	0.0499422	5.25861	1.45147e-07	3.37367e-06
WBGene00017648	1953.87	0.326728	0.0621864	5.25402	1.48818e-07	3.454e-06
WBGene00001971	7658.83	-0.189481	0.0360698	-5.25317	1.49505e-07	3.46494e-06
WBGene00004104	19.8509	-2.07784	0.395569	-5.25277	1.49826e-07	3.4667e-06
WBGene00006626	15566.6	-0.287607	0.0547557	-5.25254	1.50013e-07	3.4667e-06
WBGene00002263	9192.83	0.547903	0.104393	5.24845	1.53386e-07	3.53956e-06
WBGene00013358	833.95	0.249606	0.0475775	5.24629	1.55192e-07	3.57611e-06
WBGene00006699	15427.7	-0.265105	0.0505913	-5.24013	1.60462e-07	3.69223e-06
WBGene00002183	5630.84	-0.280088	0.0534659	-5.23864	1.61768e-07	3.71697e-06
WBGene00013150	554.2	-0.327764	0.0625906	-5.23662	1.6354e-07	3.7523e-06
WBGene00044502	93.1998	0.736931	0.140757	5.23547	1.64563e-07	3.7704e-06
WBGene00006565	3690.15	-0.259152	0.0495196	-5.23331	1.66499e-07	3.80932e-06
WBGene00019187	62.4785	0.911736	0.174242	5.23258	1.67156e-07	3.81892e-06
WBGene00000004	259.989	-0.444493	0.0849531	-5.23222	1.67489e-07	3.82108e-06
WBGene00009432	71.0085	-0.841577	0.160888	-5.23083	1.68751e-07	3.8444e-06
WBGene00008760	88.2063	-0.748398	0.143165	-5.22752	1.71797e-07	3.90826e-06
WBGene00017698	59.2157	0.939243	0.17972	5.22614	1.7309e-07	3.9321e-06
WBGene00013289	414.768	-0.76652	0.146739	-5.22369	1.75389e-07	3.97871e-06
WBGene00016210	391.036	-0.540954	0.103629	-5.2201	1.78826e-07	4.05096e-06
WBGene00011269	92.3697	-1.08439	0.207744	-5.21982	1.79093e-07	4.05129e-06
WBGene00013220	142.582	0.704121	0.134917	5.21892	1.79965e-07	4.06529e-06
WBGene00003410	6409.6	-0.319499	0.0612576	-5.21567	1.83155e-07	4.13154e-06
WBGene00010125	21.9386	-3.06992	0.588771	-5.21411	1.84702e-07	4.15543e-06
WBGene00002980	4210.11	0.309629	0.0593833	5.21408	1.84732e-07	4.15543e-06
WBGene00007340	83.7	0.847109	0.162516	5.21246	1.86353e-07	4.18603e-06
WBGene00017939	371.955	-0.447191	0.0858102	-5.2114	1.87422e-07	4.20416e-06
WBGene00000990	119.836	-0.598505	0.114852	-5.21111	1.87715e-07	4.20488e-06
WBGene00006856	4736.18	-0.264107	0.050717	-5.20747	1.91433e-07	4.28218e-06
WBGene00019022	163.941	0.705927	0.135597	5.20606	1.92893e-07	4.30884e-06
WBGene00009192	314.893	0.605923	0.116453	5.20315	1.95934e-07	4.37068e-06
WBGene00006793	2725.48	-0.265559	0.0510477	-5.20218	1.96967e-07	4.38764e-06
WBGene00004003	519.48	-1.58003	0.303769	-5.2014	1.97793e-07	4.39993e-06
WBGene00013732	646.602	0.361041	0.069443	5.1991	2.00253e-07	4.4485e-06
WBGene00010416	1409.9	-0.222731	0.0428474	-5.19825	2.01178e-07	4.46287e-06
WBGene00000897	597.895	-0.283877	0.0546534	-5.19412	2.05686e-07	4.55405e-06
WBGene00018367	197.665	-0.512327	0.0986388	-5.19397	2.05855e-07	4.55405e-06
WBGene00021959	1271.28	-0.308435	0.0594215	-5.19063	2.09585e-07	4.63018e-06
WBGene00003025	2834.53	-0.209399	0.0403485	-5.18975	2.10573e-07	4.64561e-06
WBGene00011660	27.9721	1.56527	0.301664	5.18879	2.1166e-07	4.66321e-06
WBGene00015850	177.562	0.513052	0.098882	5.18853	2.11963e-07	4.66347e-06
WBGene00007255	222.027	0.476604	0.0919079	5.18567	2.1524e-07	4.7291e-06
WBGene00009862	57.4579	-0.838057	0.161643	-5.18462	2.16458e-07	4.74936e-06
WBGene00022599	7636.58	-0.244024	0.047103	-5.18066	2.21104e-07	4.84467e-06
WBGene00003959	193.55	-0.941595	0.181873	-5.17722	2.25216e-07	4.92806e-06
WBGene00002979	406.453	0.367559	0.0710424	5.1738	2.29384e-07	5.01244e-06
WBGene00001428	179.623	-0.708837	0.137015	-5.17341	2.29855e-07	5.01589e-06
WBGene00004969	260.982	0.930556	0.180052	5.16827	2.36272e-07	5.14893e-06
WBGene00019495	16.347	2.08399	0.403517	5.16458	2.40985e-07	5.24452e-06
WBGene00022369	4055.6	-0.271406	0.0525566	-5.16407	2.41639e-07	5.24455e-06
WBGene00044072	955.458	-0.246998	0.0478295	-5.16413	2.41556e-07	5.24455e-06
WBGene00006836	978.906	-0.370942	0.0718411	-5.16336	2.42553e-07	5.25051e-06
WBGene00001130	1865.84	-0.265328	0.0513867	-5.16335	2.42568e-07	5.25051e-06
WBGene00014015	2541	-0.234822	0.0454973	-5.16123	2.45335e-07	5.30327e-06
WBGene00018547	164.616	-1.16361	0.225497	-5.16018	2.46707e-07	5.32575e-06
WBGene00014309	6342.3	0.300508	0.0582512	5.15882	2.48509e-07	5.35745e-06
WBGene00008225	561.975	0.293431	0.0569562	5.15187	2.57895e-07	5.55235e-06
WBGene00022131	235.466	0.757347	0.147091	5.14883	2.62119e-07	5.63573e-06
WBGene00018607	93.1007	-0.638604	0.124125	-5.14485	2.67739e-07	5.73445e-06
WBGene00007750	127.64	-0.622242	0.120942	-5.14497	2.67561e-07	5.73445e-06
WBGene00018355	153.096	-0.635146	0.123453	-5.14482	2.67782e-07	5.73445e-06
WBGene00000039	86.7932	-1.14448	0.222716	-5.13876	2.76564e-07	5.91464e-06
WBGene00004501	6346.2	-0.19856	0.0386626	-5.13571	2.81086e-07	6.00336e-06
WBGene00006947	20.4577	-2.8609	0.557111	-5.13524	2.81778e-07	6.00716e-06
WBGene00021826	1547.27	-0.285031	0.0555066	-5.13509	2.82012e-07	6.00716e-06
WBGene00007810	57.8831	0.846167	0.164817	5.13398	2.83673e-07	6.03454e-06
WBGene00003980	463.136	0.355041	0.0691657	5.1332	2.84864e-07	6.05185e-06
WBGene00009069	419.287	-0.794878	0.154995	-5.12841	2.92202e-07	6.19955e-06
WBGene00000482	1187.68	-0.379515	0.0740402	-5.12579	2.96292e-07	6.27802e-06
WBGene00043279	96.527	0.770956	0.150441	5.12462	2.98131e-07	6.30866e-06
WBGene00003037	1786.3	-0.263651	0.0515159	-5.11787	3.09007e-07	6.53021e-06
WBGene00011753	1000.6	-1.0768	0.210431	-5.11713	3.10215e-07	6.54712e-06
WBGene00007368	42.7249	1.0965	0.214554	5.11058	3.21168e-07	6.76383e-06
WBGene00000424	700.007	-0.309008	0.0604655	-5.11049	3.21325e-07	6.76383e-06
WBGene00001570	82.3653	-0.941672	0.184294	-5.10961	3.22826e-07	6.78653e-06
WBGene00004502	5737.02	-0.211471	0.0414126	-5.10644	3.28281e-07	6.89219e-06
WBGene00017716	17.8844	-2.18172	0.427623	-5.10198	3.36113e-07	7.04741e-06
WBGene00000695	34.4819	-1.63294	0.320382	-5.09686	3.45334e-07	7.23131e-06
WBGene00002262	1281.27	-0.405488	0.0795643	-5.09635	3.46257e-07	7.2412e-06
WBGene00013078	229.966	0.637785	0.125185	5.09474	3.49223e-07	7.29372e-06
WBGene00003590	255.838	-0.581634	0.114192	-5.09349	3.51531e-07	7.33239e-06
WBGene00013164	1524.39	0.273044	0.0536437	5.08995	3.58158e-07	7.46094e-06
WBGene00009773	12.9151	2.79304	0.549073	5.08683	3.64102e-07	7.57493e-06
WBGene00016894	419.035	0.553936	0.108959	5.08388	3.69809e-07	7.6837e-06
WBGene00014058	1670.97	0.292121	0.057521	5.0785	3.8042e-07	7.89395e-06
WBGene00002056	2048.64	0.397827	0.0783468	5.07776	3.81903e-07	7.91451e-06
WBGene00009839	13.4401	1.57612	0.310519	5.07576	3.85951e-07	7.9881e-06
WBGene00006948	11.2624	-2.8171	0.555053	-5.07537	3.86734e-07	7.994e-06
WBGene00015897	39.1938	1.31782	0.259778	5.07287	3.91858e-07	8.0895e-06
WBGene00009122	8752.97	-0.239809	0.0472853	-5.07154	3.94603e-07	8.13572e-06
WBGene00001055	696.314	0.293872	0.0579615	5.07013	3.97552e-07	8.18601e-06
WBGene00009823	209.267	-0.450865	0.0889648	-5.06791	4.02212e-07	8.27135e-06
WBGene00006580	149.579	0.595794	0.117579	5.0672	4.0371e-07	8.29154e-06
WBGene00007521	88.98	-0.975394	0.192503	-5.0669	4.04353e-07	8.29414e-06
WBGene00017962	334.183	-0.796683	0.157326	-5.06389	4.10789e-07	8.41541e-06
WBGene00000282	836.045	-0.659673	0.130315	-5.06215	4.14544e-07	8.48152e-06
WBGene00044209	87.8419	-0.72439	0.143173	-5.05955	4.20245e-07	8.58723e-06
WBGene00008229	364.925	0.531367	0.105078	5.05689	4.26148e-07	8.69678e-06
WBGene00002077	13429.5	-0.286137	0.0565967	-5.05572	4.2878e-07	8.73939e-06
WBGene00021564	711.086	0.247744	0.049011	5.05486	4.30711e-07	8.76761e-06
WBGene00077701	115.971	1.09002	0.215746	5.05232	4.36479e-07	8.87378e-06
WBGene00007275	28.6521	1.38712	0.27479	5.04792	4.46656e-07	9.0692e-06
WBGene00014252	437.24	0.567444	0.112488	5.04449	4.54741e-07	9.22172e-06
WBGene00019900	12063.6	-0.141851	0.0281223	-5.04407	4.55722e-07	9.22994e-06
WBGene00016883	24.9049	1.0946	0.217046	5.04316	4.57898e-07	9.25069e-06
WBGene00015941	2086.9	-0.268181	0.0531769	-5.0432	4.57816e-07	9.25069e-06
WBGene00022738	3274.04	-0.18586	0.0368604	-5.04227	4.60039e-07	9.28228e-06
WBGene00010094	1080.69	-0.27528	0.0546108	-5.04076	4.6368e-07	9.34399e-06
WBGene00014019	990.913	-0.239789	0.0476066	-5.03689	4.73148e-07	9.52285e-06
WBGene00007235	3771.52	-0.24106	0.047878	-5.03489	4.78128e-07	9.61047e-06
WBGene00003253	2813.7	-0.202023	0.0401265	-5.03466	4.78699e-07	9.61047e-06
WBGene00003214	9391.93	-0.234735	0.0466332	-5.03366	4.81207e-07	9.64878e-06
WBGene00007297	1037.51	-0.280987	0.0558338	-5.03256	4.83966e-07	9.69199e-06
WBGene00017993	3420.28	-0.168381	0.0334854	-5.02849	4.94361e-07	9.88783e-06
WBGene00011932	1542.29	-0.344222	0.0684605	-5.02805	4.95499e-07	9.89827e-06
WBGene00021772	9.10357	2.49881	0.497158	5.02619	5.00327e-07	9.96992e-06
WBGene00000650	22.3136	-3.01084	0.599022	-5.02626	5.00125e-07	9.96992e-06
WBGene00002248	573.047	-0.64592	0.128561	-5.02423	5.05466e-07	1.00598e-05
WBGene00011115	1231.27	-0.221584	0.044107	-5.02379	5.06606e-07	1.00701e-05
WBGene00021845	853.481	-0.242856	0.0483646	-5.02137	5.13044e-07	1.01854e-05
WBGene00017948	120.56	-0.66241	0.131945	-5.02036	5.15757e-07	1.02266e-05
WBGene00018621	5.77401	3.77875	0.752918	5.01881	5.19935e-07	1.02714e-05
WBGene00004769	309.128	-0.398071	0.0793128	-5.019	5.19419e-07	1.02714e-05
WBGene00006529	20390.2	-0.221624	0.0441583	-5.01887	5.19776e-07	1.02714e-05
WBGene00019986	337.037	0.448123	0.0893514	5.01529	5.29532e-07	1.04482e-05
WBGene00005023	5538.56	-0.218502	0.0435764	-5.01424	5.32444e-07	1.04927e-05
WBGene00010234	720.219	-0.630722	0.125828	-5.01259	5.37017e-07	1.05699e-05
WBGene00021506	2916.06	-0.206941	0.0412881	-5.01212	5.38331e-07	1.05828e-05
WBGene00011300	1778.8	-0.235462	0.0469886	-5.01106	5.41323e-07	1.06286e-05
WBGene00009142	352.865	0.739677	0.147706	5.00775	5.50693e-07	1.07994e-05
WBGene00003648	36.1033	1.19408	0.238639	5.00369	5.62439e-07	1.1016e-05
WBGene00021206	1145.18	-0.278174	0.0555963	-5.00346	5.6311e-07	1.1016e-05
WBGene00004219	45.4148	-1.62228	0.324347	-5.00166	5.68381e-07	1.11056e-05
WBGene00007565	601.594	0.825126	0.165006	5.00059	5.71555e-07	1.1154e-05
WBGene00016836	2201.87	-0.241159	0.0482375	-4.99942	5.75045e-07	1.12085e-05
WBGene00022653	749.967	-0.633821	0.127007	-4.99044	6.02432e-07	1.17281e-05
WBGene00000716	13063.4	-0.557255	0.111687	-4.98945	6.05505e-07	1.17736e-05
WBGene00000197	7524.21	-0.210726	0.0422425	-4.98849	6.08545e-07	1.18184e-05
WBGene00012762	2105.13	-0.254361	0.0510388	-4.98368	6.23858e-07	1.21012e-05
WBGene00001303	3252.83	-0.199321	0.0400009	-4.98292	6.26317e-07	1.21242e-05
WBGene00044773	227.5	-0.614727	0.123369	-4.98285	6.26555e-07	1.21242e-05
WBGene00020917	261.475	0.753289	0.151325	4.97797	6.42551e-07	1.24188e-05
WBGene00019839	7.30032	-3.14932	0.633001	-4.97523	6.51715e-07	1.25368e-05
WBGene00018602	1297.47	0.62061	0.124738	4.97531	6.51432e-07	1.25368e-05
WBGene00009573	7.31703	-2.59938	0.522473	-4.97514	6.51992e-07	1.25368e-05
WBGene00009393	399.349	0.865801	0.174031	4.97498	6.52558e-07	1.25368e-05
WBGene00004186	3663.32	-0.222935	0.0448084	-4.97529	6.51509e-07	1.25368e-05
WBGene00000832	326.603	-0.331369	0.0666135	-4.97449	6.54185e-07	1.2553e-05
WBGene00010214	34.8832	0.960781	0.193216	4.97259	6.60653e-07	1.2662e-05
WBGene00013135	85.2414	-0.771867	0.155334	-4.96907	6.72734e-07	1.28782e-05
WBGene00043068	191.654	0.500207	0.100711	4.96678	6.80739e-07	1.30159e-05
WBGene00011182	1581.65	0.485751	0.0978149	4.96602	6.83406e-07	1.30513e-05
WBGene00003726	37.1651	1.1387	0.229421	4.96334	6.92921e-07	1.32173e-05
WBGene00219313	535.381	-0.429156	0.0864899	-4.96192	6.98011e-07	1.32986e-05
WBGene00194769	57.7432	1.18141	0.238368	4.95626	7.18633e-07	1.36753e-05
WBGene00009653	92.562	-1.3416	0.271173	-4.94739	7.52152e-07	1.42962e-05
WBGene00020649	267.961	0.572087	0.115771	4.94152	7.75161e-07	1.47161e-05
WBGene00010811	251.224	0.748092	0.151438	4.93993	7.81488e-07	1.48188e-05
WBGene00011648	540.05	-0.351688	0.0712276	-4.93752	7.91223e-07	1.49857e-05
WBGene00016260	318.702	0.545832	0.110587	4.93579	7.98255e-07	1.5101e-05
WBGene00006461	133.647	-0.578907	0.117459	-4.92859	8.28268e-07	1.56504e-05
WBGene00014999	197.435	-0.423818	0.0860123	-4.92741	8.33259e-07	1.57262e-05
WBGene00014002	14.9414	1.62605	0.330028	4.92699	8.35049e-07	1.57415e-05
WBGene00013198	60.1577	0.787587	0.159935	4.92441	8.46171e-07	1.59324e-05
WBGene00004409	13598.3	-0.268782	0.0546105	-4.92181	8.57466e-07	1.61262e-05
WBGene00003172	333.787	-0.366225	0.0744128	-4.92154	8.5868e-07	1.61301e-05
WBGene00012199	5.78211	-2.71459	0.552156	-4.91635	8.81723e-07	1.65436e-05
WBGene00016544	49.699	0.950215	0.193404	4.91311	8.96433e-07	1.68e-05
WBGene00008560	214.425	-0.690477	0.140718	-4.90681	9.2572e-07	1.73287e-05
WBGene00010701	1177.09	-0.284443	0.0579856	-4.90541	9.32321e-07	1.74116e-05
WBGene00022610	1418.74	0.423216	0.0862753	4.90541	9.32316e-07	1.74116e-05
WBGene00001395	1561.2	0.811126	0.165389	4.90434	9.37414e-07	1.74864e-05
WBGene00020528	16.894	1.83566	0.374318	4.904	9.39027e-07	1.74962e-05
WBGene00008133	362.415	0.357084	0.0728396	4.90233	9.47042e-07	1.76251e-05
WBGene00010690	244.095	-0.543406	0.110871	-4.90123	9.52369e-07	1.77037e-05
WBGene00003177	1334.92	-0.215802	0.0440763	-4.89609	9.77631e-07	1.81523e-05
WBGene00003943	206.406	0.745544	0.152285	4.8957	9.79541e-07	1.81668e-05
WBGene00007070	277.542	0.604635	0.123535	4.89444	9.85875e-07	1.82631e-05
WBGene00001231	1698.59	-0.241723	0.0494006	-4.89313	9.92443e-07	1.83425e-05
WBGene00004361	553.666	-0.347257	0.0709652	-4.89333	9.91417e-07	1.83425e-05
WBGene00001949	413.204	-0.366526	0.0749122	-4.89274	9.94405e-07	1.83576e-05
WBGene00007749	74.1543	0.795248	0.162611	4.8905	1.00578e-06	1.85464e-05
WBGene00008511	24.3131	-1.49795	0.306375	-4.88928	1.01207e-06	1.8641e-05
WBGene00001233	1452.43	-0.215281	0.0440409	-4.88821	1.01757e-06	1.87016e-05
WBGene00018161	1689.46	-0.17608	0.0360216	-4.88819	1.0177e-06	1.87016e-05
WBGene00020920	129.871	-0.668008	0.136757	-4.88462	1.0363e-06	1.90218e-05
WBGene00015057	415.15	0.702978	0.143943	4.88371	1.04108e-06	1.90748e-05
WBGene00009441	1595.1	-0.21413	0.0438466	-4.88362	1.04156e-06	1.90748e-05
WBGene00000792	188.593	-0.48677	0.099687	-4.88298	1.04493e-06	1.91145e-05
WBGene00012130	309.487	-0.506648	0.103782	-4.88183	1.05106e-06	1.92049e-05
WBGene00009663	134.373	0.618791	0.126846	4.8783	1.07002e-06	1.95291e-05
WBGene00020423	4655.44	-0.174019	0.035683	-4.87681	1.07815e-06	1.96551e-05
WBGene00019589	165.356	0.672896	0.138081	4.87318	1.09816e-06	1.99972e-05
WBGene00011321	12.5018	1.57612	0.323445	4.87291	1.09967e-06	2.00021e-05
WBGene00020831	2255.08	0.23936	0.0491289	4.87209	1.10426e-06	2.00628e-05
WBGene00016539	108.874	-0.610253	0.125268	-4.87159	1.10705e-06	2.00682e-05
WBGene00006662	45.9161	0.943174	0.193603	4.8717	1.10643e-06	2.00682e-05
WBGene00017432	22.8836	1.17291	0.240781	4.87126	1.10889e-06	2.00788e-05
WBGene00003731	105.491	-0.700272	0.143787	-4.87021	1.1148e-06	2.01631e-05
WBGene00009456	2018.71	-0.185627	0.0381493	-4.8658	1.13993e-06	2.05944e-05
WBGene00007784	3268.95	-0.203753	0.0418795	-4.86522	1.14331e-06	2.06323e-05
WBGene00021748	1052.34	0.232616	0.047815	4.86493	1.145e-06	2.06395e-05
WBGene00003762	468.992	-1.0293	0.211728	-4.86143	1.16543e-06	2.09843e-05
WBGene00001186	741.675	-0.330088	0.0679222	-4.8598	1.17505e-06	2.11338e-05
WBGene00003630	199.052	-0.440787	0.0907163	-4.85896	1.18004e-06	2.11998e-05
WBGene00020770	464.391	-0.388674	0.0800228	-4.85704	1.19154e-06	2.13825e-05
WBGene00022748	4349.2	0.188493	0.0388266	4.85474	1.20545e-06	2.1608e-05
WBGene00013035	302.873	0.462053	0.0952166	4.85266	1.21819e-06	2.18119e-05
WBGene00022042	12939.7	-0.24074	0.0496263	-4.85106	1.22804e-06	2.19639e-05
WBGene00020168	1243.07	-0.266641	0.0549758	-4.85015	1.23366e-06	2.20399e-05
WBGene00001972	1785.6	-0.177498	0.0366077	-4.84865	1.24304e-06	2.21827e-05
WBGene00011011	3094.58	0.287592	0.0593418	4.84636	1.25748e-06	2.24156e-05
WBGene00018735	428.778	-0.398601	0.0822666	-4.84524	1.2646e-06	2.24926e-05
WBGene00018803	37.7348	2.06065	0.425285	4.84533	1.26399e-06	2.24926e-05
WBGene00004759	3141.26	-0.178933	0.0369642	-4.84071	1.29375e-06	2.29856e-05
WBGene00013919	921.476	-0.271473	0.0560859	-4.84031	1.29636e-06	2.30065e-05
WBGene00003995	295.645	1.18977	0.246175	4.83302	1.34476e-06	2.38391e-05
WBGene00008607	471.271	-0.755983	0.156431	-4.8327	1.34691e-06	2.38509e-05
WBGene00001423	14454.2	-0.257346	0.0532592	-4.83195	1.35203e-06	2.39151e-05
WBGene00206419	185.176	-0.505299	0.104584	-4.83153	1.35489e-06	2.39394e-05
WBGene00000995	952.887	-0.339922	0.0703753	-4.83013	1.36443e-06	2.40815e-05
WBGene00000567	4165.95	-0.197971	0.0409911	-4.82961	1.36803e-06	2.41185e-05
WBGene00001694	565.453	-0.755811	0.156505	-4.82931	1.37009e-06	2.41283e-05
WBGene00004002	11.0764	-1.64025	0.340009	-4.82414	1.4061e-06	2.47353e-05
WBGene00004196	209.532	0.661148	0.137086	4.82285	1.41518e-06	2.48679e-05
WBGene00000411	4758.69	-0.204363	0.0423879	-4.82126	1.42651e-06	2.50396e-05
WBGene00011262	41.7328	1.34018	0.278085	4.81933	1.44041e-06	2.52336e-05
WBGene00004829	619.406	-0.262422	0.0544524	-4.81929	1.44071e-06	2.52336e-05
WBGene00015484	1699.98	0.300216	0.0623416	4.81565	1.46719e-06	2.56695e-05
WBGene00012492	82.065	-0.907557	0.18851	-4.81437	1.47662e-06	2.58064e-05
WBGene00007063	194.528	-0.442198	0.0918899	-4.81226	1.49235e-06	2.60343e-05
WBGene00014249	2585.44	-0.167547	0.0348173	-4.81218	1.49291e-06	2.60343e-05
WBGene00012452	123.061	0.533352	0.110844	4.81173	1.49626e-06	2.60645e-05
WBGene00013306	50.5492	0.956581	0.198978	4.80748	1.52847e-06	2.65967e-05
WBGene00000381	7200.09	-0.239038	0.0497347	-4.80626	1.53782e-06	2.67304e-05
WBGene00008844	115.233	-0.645801	0.134432	-4.80394	1.55572e-06	2.70123e-05
WBGene00009785	84.7139	0.913987	0.190352	4.80156	1.57436e-06	2.73065e-05
WBGene00016540	126.915	0.550305	0.114707	4.79749	1.60668e-06	2.7837e-05
WBGene00019162	6481.23	-0.214224	0.0446739	-4.79528	1.62449e-06	2.81153e-05
WBGene00020160	533.733	-0.486392	0.101491	-4.79245	1.64755e-06	2.84836e-05
WBGene00004978	2395.93	-0.220701	0.0460598	-4.79162	1.65444e-06	2.8572e-05
WBGene00021725	55.9861	-0.735382	0.153519	-4.79018	1.66631e-06	2.87462e-05
WBGene00004467	3646.47	-0.239017	0.0499157	-4.78841	1.68104e-06	2.89691e-05
WBGene00020911	191.216	-0.61895	0.129292	-4.78724	1.69093e-06	2.90576e-05
WBGene00013920	552.708	-0.494686	0.103339	-4.78703	1.69271e-06	2.90576e-05
WBGene00012463	1073.24	0.292562	0.0611167	4.78694	1.69342e-06	2.90576e-05
WBGene00021533	112.521	0.708692	0.148046	4.78697	1.69321e-06	2.90576e-05
WBGene00011738	960.187	0.402395	0.0841424	4.78232	1.73287e-06	2.97029e-05
WBGene00001030	6262.56	-0.20327	0.0425194	-4.78064	1.74737e-06	2.99195e-05
WBGene00016513	54.7137	0.911147	0.190612	4.78011	1.75201e-06	2.99671e-05
WBGene00077539	9.56281	1.77619	0.372084	4.77363	1.8093e-06	3.09141e-05
WBGene00007225	1676.41	-0.32149	0.0674102	-4.76916	1.84998e-06	3.15755e-05
WBGene00012198	1271.62	-0.478713	0.100453	-4.76555	1.88342e-06	3.21121e-05
WBGene00012126	1644.77	-0.267692	0.056182	-4.76472	1.89114e-06	3.22096e-05
WBGene00014308	135.204	0.740426	0.155432	4.76365	1.9012e-06	3.23466e-05
WBGene00000464	2030.56	-0.180402	0.0379368	-4.75534	1.98114e-06	3.3671e-05
WBGene00022127	3775.8	-0.182405	0.0383705	-4.75378	1.99644e-06	3.38951e-05
WBGene00020207	976.546	-0.225922	0.0475318	-4.75307	2.00349e-06	3.39789e-05
WBGene00013947	305.138	-0.552593	0.116281	-4.75223	2.01184e-06	3.40486e-05
WBGene00017143	177.713	-0.551542	0.116055	-4.75242	2.00992e-06	3.40486e-05
WBGene00020662	8047.08	0.552434	0.11628	4.75088	2.02531e-06	3.42405e-05
WBGene00015075	2148.65	-0.177635	0.03741	-4.74832	2.05117e-06	3.46413e-05
WBGene00020738	558.665	-0.345523	0.0727826	-4.74733	2.06122e-06	3.47744e-05
WBGene00011713	433.381	-0.528654	0.111365	-4.74703	2.06427e-06	3.47894e-05
WBGene00008296	228.103	-1.67183	0.352488	-4.74293	2.10653e-06	3.54643e-05
WBGene00009103	3490.7	-0.20647	0.043558	-4.74011	2.13603e-06	3.59234e-05
WBGene00014136	48.2843	-1.20683	0.254667	-4.73886	2.14927e-06	3.61081e-05
WBGene00004215	1285.14	-0.274804	0.0580155	-4.73674	2.17179e-06	3.64484e-05
WBGene00011434	673.318	-0.347289	0.0733377	-4.73548	2.1854e-06	3.66385e-05
WBGene00009789	52.0078	-0.950407	0.200804	-4.73301	2.21211e-06	3.70477e-05
WBGene00018823	1116.41	-1.22967	0.259851	-4.73223	2.22069e-06	3.71525e-05
WBGene00003765	436.521	-0.768326	0.16237	-4.73194	2.22388e-06	3.71672e-05
WBGene00000829	20675.2	-0.312626	0.0661046	-4.72926	2.25342e-06	3.76217e-05
WBGene00017480	1024.2	0.228643	0.0483508	4.72883	2.25812e-06	3.76612e-05
WBGene00015009	1285.2	-0.198596	0.0420496	-4.72291	2.3249e-06	3.87347e-05
WBGene00000550	5921.84	-0.409466	0.086721	-4.72165	2.33943e-06	3.89364e-05
WBGene00013140	829.405	-0.303506	0.0642899	-4.7209	2.34803e-06	3.9039e-05
WBGene00006602	419.171	0.458438	0.0971222	4.72023	2.35584e-06	3.91283e-05
WBGene00009627	795.442	-0.250514	0.0530923	-4.71847	2.3763e-06	3.94274e-05
WBGene00000884	409.831	-0.333526	0.0706981	-4.71761	2.38628e-06	3.95522e-05
WBGene00016866	94.6155	0.668707	0.141777	4.7166	2.3982e-06	3.97088e-05
WBGene00017092	20.831	1.8607	0.394567	4.71581	2.40752e-06	3.9822e-05
WBGene00004390	1703.3	-0.254859	0.0540768	-4.71291	2.44204e-06	4.03515e-05
WBGene00019519	27.9179	1.09563	0.232486	4.71268	2.4448e-06	4.03555e-05
WBGene00008745	697.589	-0.275469	0.0584783	-4.71062	2.46962e-06	4.07233e-05
WBGene00003877	1652.48	-0.452291	0.096035	-4.70965	2.48146e-06	4.08767e-05
WBGene00020394	39.5005	1.22745	0.260653	4.70913	2.48771e-06	4.09376e-05
WBGene00003561	223.203	0.705943	0.149961	4.70751	2.50757e-06	4.12221e-05
WBGene00003669	93.667	0.699445	0.148597	4.707	2.51393e-06	4.12845e-05
WBGene00013214	1882.26	-0.190977	0.0405916	-4.70484	2.5407e-06	4.16815e-05
WBGene00022114	5776.3	-0.147825	0.0314362	-4.70236	2.57171e-06	4.21471e-05
WBGene00007195	1261.58	-0.309585	0.0658651	-4.70028	2.598e-06	4.25346e-05
WBGene00002064	11190.3	-0.244363	0.0519931	-4.69992	2.6026e-06	4.25666e-05
WBGene00002000	8254.6	-0.191141	0.0406878	-4.69776	2.63036e-06	4.29768e-05
WBGene00011739	375.198	0.37228	0.0792544	4.69728	2.63655e-06	4.30341e-05
WBGene00001060	1468.76	-0.242817	0.0516994	-4.69671	2.6438e-06	4.31087e-05
WBGene00001177	1151.94	0.282267	0.0601037	4.69634	2.6487e-06	4.31295e-05
WBGene00000075	449.336	-0.336832	0.0717243	-4.6962	2.65044e-06	4.31295e-05
WBGene00016848	171.881	0.590146	0.12577	4.69228	2.70182e-06	4.39209e-05
WBGene00019116	69.0406	0.758221	0.161635	4.69094	2.71951e-06	4.41639e-05
WBGene00009982	386.786	-1.08127	0.230525	-4.69049	2.72553e-06	4.4217e-05
WBGene00016614	200.869	-0.575614	0.122727	-4.69019	2.72953e-06	4.42371e-05
WBGene00000883	21539.6	-0.205072	0.0437405	-4.68838	2.75374e-06	4.45846e-05
WBGene00016594	3194.76	0.566316	0.12081	4.68766	2.76344e-06	4.46966e-05
WBGene00014106	70.0735	0.91363	0.194994	4.68543	2.79375e-06	4.51413e-05
WBGene00011771	1900.15	-0.318345	0.0679716	-4.68351	2.82009e-06	4.55211e-05
WBGene00000652	166.177	-0.537249	0.114788	-4.68038	2.8635e-06	4.61754e-05
WBGene00016138	445.151	-0.37288	0.0796894	-4.67916	2.88046e-06	4.64023e-05
WBGene00003927	4094.61	-0.21012	0.0449121	-4.67848	2.89006e-06	4.65103e-05
WBGene00022160	61.327	-0.921442	0.196992	-4.67755	2.90319e-06	4.66748e-05
WBGene00016644	521.09	-0.731857	0.156589	-4.67375	2.95747e-06	4.74998e-05
WBGene00007748	57.363	0.763564	0.163417	4.67249	2.97571e-06	4.77107e-05
WBGene00015064	370.645	0.347498	0.0743721	4.67243	2.97653e-06	4.77107e-05
WBGene00219376	31.1735	1.00894	0.216087	4.66913	3.02473e-06	4.84349e-05
WBGene00007555	695.654	0.280127	0.0600115	4.6679	3.04297e-06	4.86785e-05
WBGene00022416	18.1616	-1.13975	0.244179	-4.66769	3.04612e-06	4.86803e-05
WBGene00018293	114.071	-0.872912	0.187069	-4.66625	3.06745e-06	4.89725e-05
WBGene00018769	1047.11	-0.322923	0.0692373	-4.664	3.10117e-06	4.94616e-05
WBGene00008784	50.4569	-0.983681	0.210977	-4.6625	3.12395e-06	4.97755e-05
WBGene00006965	10.0546	1.86307	0.399676	4.66146	3.13981e-06	4.99787e-05
WBGene00003991	173.015	-0.71827	0.154095	-4.66123	3.14329e-06	4.99845e-05
WBGene00006588	1133.01	-0.757903	0.162666	-4.65927	3.17329e-06	5.04117e-05
WBGene00009292	26.5282	-1.3216	0.283805	-4.65673	3.21267e-06	5.09869e-05
WBGene00011564	331.181	-0.551148	0.118462	-4.65251	3.27922e-06	5.19917e-05
WBGene00010308	708.958	0.259006	0.0556833	4.65141	3.2967e-06	5.22172e-05
WBGene00013538	1902.52	-0.219336	0.0471768	-4.64924	3.33155e-06	5.27172e-05
WBGene00015899	868.274	-0.376372	0.0810076	-4.64614	3.38207e-06	5.3464e-05
WBGene00009006	4066.36	-0.256076	0.0551201	-4.64577	3.3881e-06	5.35067e-05
WBGene00011514	88.4523	0.656302	0.141406	4.64127	3.4627e-06	5.45819e-05
WBGene00077521	22.0037	1.5344	0.330599	4.64126	3.46298e-06	5.45819e-05
WBGene00018140	152.926	-0.491926	0.106008	-4.64044	3.47664e-06	5.46898e-05
WBGene00018017	2671.1	-0.224086	0.0482879	-4.64063	3.47351e-06	5.46898e-05
WBGene00011800	79.2472	2.0292	0.437409	4.63913	3.49872e-06	5.49833e-05
WBGene00019970	8.29944	-1.85116	0.39911	-4.63823	3.51407e-06	5.51706e-05
WBGene00000220	38.3831	-1.20459	0.259738	-4.63772	3.52268e-06	5.52516e-05
WBGene00009898	967.787	0.443523	0.095638	4.63752	3.52617e-06	5.52525e-05
WBGene00017372	1773.82	0.232128	0.0500856	4.63462	3.57592e-06	5.59775e-05
WBGene00020895	134.49	0.562605	0.121405	4.63413	3.58441e-06	5.60558e-05
WBGene00021294	887.664	-0.215523	0.0465242	-4.6325	3.6128e-06	5.64447e-05
WBGene00009334	981.975	0.550115	0.118786	4.63114	3.63651e-06	5.66499e-05
WBGene00011153	533.175	-0.516427	0.111511	-4.63118	3.63585e-06	5.66499e-05
WBGene00012097	7571.06	0.195798	0.0422783	4.63118	3.63591e-06	5.66499e-05
WBGene00004015	4361.61	-0.172792	0.03732	-4.63002	3.65635e-06	5.69037e-05
WBGene00011252	68.3585	0.631373	0.136424	4.62803	3.69155e-06	5.73959e-05
WBGene00020035	3342.82	-0.278724	0.0602297	-4.62768	3.69782e-06	5.74378e-05
WBGene00009450	571.785	0.424988	0.0918453	4.62722	3.70605e-06	5.75101e-05
WBGene00000387	997.568	-0.324477	0.0701386	-4.62623	3.72382e-06	5.773e-05
WBGene00077698	9.75604	2.25173	0.487387	4.62	3.83743e-06	5.94338e-05
WBGene00009518	56.2505	1.2639	0.27359	4.61968	3.84334e-06	5.9468e-05
WBGene00017046	529.561	-0.345544	0.0748628	-4.61569	3.91784e-06	6.05625e-05
WBGene00020626	19.8214	-1.55724	0.337433	-4.61495	3.93184e-06	6.07204e-05
WBGene00003111	444.394	-0.413729	0.0896563	-4.61461	3.93831e-06	6.07619e-05
WBGene00003082	1032.45	-0.277088	0.0600652	-4.61313	3.96654e-06	6.10851e-05
WBGene00004134	393.26	-0.335306	0.0726855	-4.61311	3.96686e-06	6.10851e-05
WBGene00001029	5498.92	-0.20518	0.0444805	-4.6128	3.97283e-06	6.11184e-05
WBGene00017501	16.8081	-6.30018	1.3659	-4.61248	3.97902e-06	6.11551e-05
WBGene00014218	2519.75	-0.177314	0.0384496	-4.61159	3.996e-06	6.13573e-05
WBGene00016591	338.116	0.33773	0.073263	4.60984	4.02987e-06	6.18183e-05
WBGene00021237	220.532	0.534267	0.115964	4.60717	4.08185e-06	6.25559e-05
WBGene00007885	70.5305	-0.796984	0.173148	-4.60291	4.16635e-06	6.379e-05
WBGene00009426	12.1259	-1.54431	0.335544	-4.60239	4.17664e-06	6.38866e-05
WBGene00021895	298.591	0.608739	0.132329	4.60019	4.22101e-06	6.4504e-05
WBGene00010888	119.222	0.757893	0.164787	4.59921	4.24087e-06	6.47459e-05
WBGene00022645	1814.2	-0.796165	0.173119	-4.59895	4.24624e-06	6.47574e-05
WBGene00002363	5411.52	-0.145244	0.0315837	-4.5987	4.25142e-06	6.47574e-05
WBGene00012472	1204.05	0.257411	0.0559761	4.59858	4.25372e-06	6.47574e-05
WBGene00015464	431.733	-0.653732	0.142172	-4.59818	4.26205e-06	6.48227e-05
WBGene00021818	203.31	0.434423	0.0945163	4.59628	4.30108e-06	6.53545e-05
WBGene00004788	1548.57	-0.288462	0.0628033	-4.59311	4.36695e-06	6.62926e-05
WBGene00010893	11.6026	-1.2912	0.281434	-4.58794	4.47634e-06	6.78891e-05
WBGene00021973	1037.09	-0.182236	0.0397282	-4.58706	4.49539e-06	6.81136e-05
WBGene00010488	215.061	0.435967	0.0950711	4.58569	4.5249e-06	6.84961e-05
WBGene00015930	259.113	0.408445	0.0890899	4.58464	4.54765e-06	6.87556e-05
WBGene00003870	1433.08	-0.224325	0.0489311	-4.58451	4.5506e-06	6.87556e-05
WBGene00004679	3959.38	-0.190966	0.0416813	-4.58158	4.61478e-06	6.96598e-05
WBGene00003617	46.8445	0.850241	0.18582	4.57562	4.74813e-06	7.15382e-05
WBGene00001037	6438.74	-0.197852	0.0432389	-4.5758	4.74408e-06	7.15382e-05
WBGene00000527	798.537	0.308372	0.0674011	4.57518	4.75817e-06	7.16223e-05
WBGene00011501	5177.59	-0.254878	0.0557215	-4.57414	4.78173e-06	7.19095e-05
WBGene00004960	87.7181	0.644165	0.14092	4.57114	4.85088e-06	7.28811e-05
WBGene00011615	374.117	-0.398538	0.0872244	-4.56911	4.89797e-06	7.35199e-05
WBGene00002124	442.336	-0.459446	0.100575	-4.5682	4.91921e-06	7.37698e-05
WBGene00009977	520.445	-0.447694	0.0980187	-4.56743	4.93732e-06	7.39722e-05
WBGene00017390	64.1471	0.953941	0.209011	4.56407	5.01703e-06	7.50609e-05
WBGene00014017	1118.58	0.273906	0.0600147	4.56398	5.01933e-06	7.50609e-05
WBGene00010051	1124.95	-0.304984	0.0668411	-4.56282	5.04715e-06	7.54068e-05
WBGene00008028	19.3866	-1.64931	0.361486	-4.56258	5.05282e-06	7.54213e-05
WBGene00001068	60.3512	-0.944284	0.206974	-4.56234	5.05877e-06	7.544e-05
WBGene00000863	1821.58	-0.240156	0.0526455	-4.56175	5.07286e-06	7.55799e-05
WBGene00019225	235.071	0.525797	0.115281	4.561	5.09104e-06	7.57806e-05
WBGene00016014	1771.28	-0.281333	0.0617159	-4.55852	5.15162e-06	7.66113e-05
WBGene00016341	176.049	0.466383	0.102331	4.55761	5.17389e-06	7.68713e-05
WBGene00006577	1366.71	-0.194445	0.0426944	-4.55435	5.25485e-06	7.8002e-05
WBGene00004062	1824.69	-0.492572	0.108178	-4.55334	5.28006e-06	7.83038e-05
WBGene00016261	547.49	0.340581	0.0748209	4.55195	5.315e-06	7.87493e-05
WBGene00006512	3459.83	-0.2007	0.0440947	-4.55155	5.32516e-06	7.88271e-05
WBGene00009984	37.5074	0.969611	0.213042	4.55128	5.33213e-06	7.88575e-05
WBGene00022413	847.42	0.353236	0.0776472	4.54924	5.38404e-06	7.9552e-05
WBGene00013836	19.1837	1.32449	0.291276	4.5472	5.43656e-06	8.01965e-05
WBGene00003952	3130.74	-0.229725	0.0505206	-4.54715	5.43765e-06	8.01965e-05
WBGene00021415	73.8252	-0.754453	0.165943	-4.54646	5.45556e-06	8.03869e-05
WBGene00012344	5145.39	-0.162319	0.0357217	-4.54399	5.51987e-06	8.126e-05
WBGene00017885	1978.2	-0.202469	0.0445641	-4.54333	5.53725e-06	8.14296e-05
WBGene00013986	294.255	-1.11328	0.245044	-4.54317	5.54153e-06	8.14296e-05
WBGene00044698	71.5743	-0.77871	0.171484	-4.54101	5.59857e-06	8.21926e-05
WBGene00019250	576.14	-0.250351	0.0551428	-4.54004	5.62422e-06	8.24938e-05
WBGene00020869	289.811	0.542938	0.119638	4.53817	5.67442e-06	8.31541e-05
WBGene00013709	2201.03	-0.197559	0.0435366	-4.53776	5.68542e-06	8.31977e-05
WBGene00013508	71.5247	-0.951297	0.209644	-4.53768	5.68776e-06	8.31977e-05
WBGene00017419	1764.19	-0.228657	0.0504021	-4.53666	5.71522e-06	8.35233e-05
WBGene00018740	471.302	-0.313839	0.0692077	-4.53475	5.76727e-06	8.42073e-05
WBGene00017447	135.56	-0.500918	0.110497	-4.53332	5.80642e-06	8.4702e-05
WBGene00003947	4408.28	-0.230668	0.0509027	-4.53156	5.85509e-06	8.53345e-05
WBGene00001069	57.521	-1.34782	0.297558	-4.52962	5.90911e-06	8.59211e-05
WBGene00010560	3141.89	-0.165888	0.0366216	-4.52978	5.90453e-06	8.59211e-05
WBGene00022497	1788.17	-0.435132	0.0960655	-4.52953	5.91139e-06	8.59211e-05
WBGene00006517	480.291	-0.247015	0.0545512	-4.52814	5.95055e-06	8.64121e-05
WBGene00011820	404.212	-0.312151	0.0690711	-4.51928	6.20513e-06	8.99464e-05
WBGene00018153	25.6276	1.12946	0.24991	4.51946	6.19981e-06	8.99464e-05
WBGene00010565	1174.15	-0.249581	0.0552579	-4.51666	6.28216e-06	9.09809e-05
WBGene00004927	990.712	-0.277721	0.0615008	-4.51573	6.30979e-06	9.12986e-05
WBGene00017335	73.7047	0.740159	0.163935	4.51495	6.33307e-06	9.15531e-05
WBGene00014031	98.5891	-0.591757	0.13109	-4.51412	6.35814e-06	9.18328e-05
WBGene00001834	3854.2	-0.184496	0.0408867	-4.51238	6.41043e-06	9.25049e-05
WBGene00006945	2117.11	-0.235162	0.0521205	-4.51189	6.4254e-06	9.26377e-05
WBGene00018830	1235.56	-0.213936	0.0474529	-4.50839	6.53227e-06	9.40939e-05
WBGene00017423	522.482	-0.453555	0.100608	-4.50816	6.53918e-06	9.41024e-05
WBGene00219271	55.5889	0.757119	0.167951	4.50799	6.54457e-06	9.41024e-05
WBGene00012780	57.82	0.74737	0.165853	4.50622	6.59919e-06	9.48029e-05
WBGene00010828	2577.57	-0.216404	0.0480468	-4.50402	6.66794e-06	9.57049e-05
WBGene00004990	2822.63	0.397821	0.0883558	4.50249	6.71617e-06	9.6311e-05
WBGene00012807	468.923	-0.278033	0.0617695	-4.50114	6.75911e-06	9.68403e-05
WBGene00004755	5261.17	-0.224042	0.0497801	-4.50062	6.77542e-06	9.69875e-05
WBGene00006384	755.939	-0.264986	0.0589008	-4.49885	6.83213e-06	9.77122e-05
WBGene00018330	421.596	-0.309446	0.0687965	-4.49799	6.85998e-06	9.79361e-05
WBGene00013007	155.161	-1.28619	0.285948	-4.498	6.85971e-06	9.79361e-05
WBGene00005003	182.647	0.554909	0.123399	4.49687	6.89619e-06	9.83324e-05
WBGene00001648	2536.09	-0.252023	0.0560456	-4.49675	6.89998e-06	9.83324e-05
WBGene00000063	4454.8	-0.31845	0.0708275	-4.49613	6.92e-06	9.85303e-05
WBGene00011883	951.474	-0.228387	0.0507987	-4.49593	6.92664e-06	9.85374e-05
WBGene00010726	306.991	-0.331041	0.073642	-4.49528	6.94792e-06	9.87527e-05
WBGene00010943	253.348	0.49434	0.109981	4.49479	6.96379e-06	9.88907e-05
WBGene00016573	521.214	-0.311033	0.0692132	-4.49384	6.99497e-06	9.92458e-05
WBGene00018614	6.23258	2.51168	0.559027	4.49295	7.02437e-06	9.95749e-05
WBGene00020274	1167.3	-0.233427	0.0519835	-4.49041	7.10869e-06	0.000100593
WBGene00015218	30.6183	-1.10675	0.246469	-4.49042	7.10821e-06	0.000100593
WBGene00020549	2883.43	-0.206701	0.0460599	-4.48767	7.20065e-06	0.000101804
WBGene00013790	431.171	-0.337437	0.075236	-4.48505	7.28979e-06	0.000102974
WBGene00011274	667.495	0.286421	0.0639024	4.48216	7.38906e-06	0.000104284
WBGene00008563	65.3791	-0.837136	0.186826	-4.48084	7.43494e-06	0.000104748
WBGene00006516	1543.67	-0.23226	0.0518335	-4.48089	7.43339e-06	0.000104748
WBGene00007725	79.1097	-0.671579	0.149924	-4.47947	7.48282e-06	0.00010533
WBGene00002238	8753.99	-0.183155	0.0408925	-4.47892	7.502e-06	0.000105433
WBGene00000835	697.73	-0.452713	0.101077	-4.47889	7.50326e-06	0.000105433
WBGene00019862	891.654	-0.327225	0.0730806	-4.47758	7.54924e-06	0.000105986
WBGene00007697	320.606	0.35836	0.0800638	4.47593	7.60783e-06	0.000106716
WBGene00008979	423.83	-0.351625	0.0785846	-4.47448	7.65988e-06	0.000107352
WBGene00008831	57.9636	0.861299	0.192522	4.47376	7.68567e-06	0.000107619
WBGene00018737	12.3841	-2.26107	0.505495	-4.47298	7.71369e-06	0.000107918
WBGene00016119	41.3103	1.19912	0.268128	4.47219	7.74236e-06	0.000108225
WBGene00004465	4302.05	-0.204261	0.0456773	-4.47183	7.75531e-06	0.000108311
WBGene00009070	17.1114	1.5176	0.339386	4.47161	7.76318e-06	0.000108327
WBGene00019961	34.7208	-1.51072	0.338092	-4.46838	7.8813e-06	0.00010988
WBGene00004121	672.133	-0.232177	0.0519621	-4.4682	7.88823e-06	0.000109881
WBGene00016583	1008.39	-0.220025	0.0492453	-4.46793	7.89787e-06	0.00010992
WBGene00009503	34.8949	1.01495	0.22731	4.46503	8.0057e-06	0.000111324
WBGene00014000	456.246	0.549257	0.12321	4.45789	8.27691e-06	0.000114996
WBGene00016558	388.614	-0.598665	0.134342	-4.45628	8.3395e-06	0.000115765
WBGene00021844	1467.44	-0.222314	0.0499204	-4.45338	8.45301e-06	0.00011724
WBGene00008317	387.394	0.335459	0.0753308	4.45315	8.46212e-06	0.000117265
WBGene00016641	217.494	-0.571534	0.128391	-4.4515	8.52708e-06	0.000118063
WBGene00021354	253.574	-0.48759	0.109586	-4.44937	8.61216e-06	0.000119139
WBGene00007798	24.3996	1.28234	0.288272	4.44839	8.65161e-06	0.000119581
WBGene00006810	502.479	-0.288003	0.0647515	-4.44782	8.67474e-06	0.000119798
WBGene00003495	3736.41	-0.544021	0.122346	-4.44659	8.72439e-06	0.000120346
WBGene00007145	751.557	-0.305999	0.0688184	-4.44647	8.72945e-06	0.000120346
WBGene00017718	51.5498	-0.866766	0.194985	-4.4453	8.77682e-06	0.00012077
WBGene00001840	9027.12	-0.176222	0.0396418	-4.44535	8.77497e-06	0.00012077
WBGene00012650	2848.28	-0.253085	0.0569349	-4.44516	8.78276e-06	0.00012077
WBGene00004268	2960.84	-0.165593	0.0372616	-4.44408	8.82691e-06	0.000121274
WBGene00010493	690.294	-0.348605	0.0784709	-4.44247	8.89303e-06	0.000122078
WBGene00017640	246.914	-0.465071	0.104696	-4.44212	8.90772e-06	0.000122175
WBGene00000158	1705.24	-0.246079	0.055479	-4.43553	9.18449e-06	0.000125864
WBGene00001629	955.924	-0.273017	0.0615894	-4.43286	9.29891e-06	0.000127215
WBGene00021171	31.4241	1.34145	0.302606	4.43298	9.29392e-06	0.000127215
WBGene00010835	20.1492	-1.56055	0.352232	-4.43046	9.40305e-06	0.00012853
WBGene00015298	208.356	-0.703664	0.158866	-4.42929	9.45444e-06	0.000129122
WBGene00006724	2017.53	-0.191701	0.0432974	-4.42755	9.53105e-06	0.000130058
WBGene00005643	90.281	-1.01685	0.229926	-4.42252	9.75558e-06	0.000133009
WBGene00015370	22.9241	1.00263	0.226868	4.41946	9.89456e-06	0.000134789
WBGene00018156	2440.94	-0.245057	0.0554898	-4.41626	1.00425e-05	0.000136688
WBGene00021468	545.494	-0.662384	0.150021	-4.41527	1.00882e-05	0.000137195
WBGene00019604	42.8672	1.23669	0.280157	4.41428	1.01345e-05	0.000137707
WBGene00016611	409.087	-0.300744	0.0681419	-4.4135	1.01712e-05	0.00013809
WBGene00010348	259.329	0.512941	0.116245	4.41258	1.02147e-05	0.000138563
WBGene00003673	20.912	1.36055	0.308577	4.4091	1.03802e-05	0.000140452
WBGene00006075	6.41667	2.92082	0.66244	4.40919	1.03759e-05	0.000140452
WBGene00013268	690.961	-0.273496	0.0620274	-4.40928	1.03713e-05	0.000140452
WBGene00006936	6495.34	-0.200428	0.0454617	-4.40872	1.03982e-05	0.000140578
WBGene00011444	266.916	-0.337373	0.0765313	-4.4083	1.04186e-05	0.000140735
WBGene00004182	260.702	0.383663	0.0870415	4.40781	1.04419e-05	0.000140931
WBGene00007460	203.822	0.949277	0.215457	4.40588	1.05356e-05	0.000142075
WBGene00000779	2950.01	-0.525505	0.119288	-4.40535	1.05612e-05	0.000142302
WBGene00000122	3524.25	-0.144143	0.0327226	-4.40501	1.05778e-05	0.000142396
WBGene00016930	380.652	0.274659	0.0623539	4.40484	1.0586e-05	0.000142396
WBGene00022702	1335.03	-0.208444	0.0473312	-4.40394	1.063e-05	0.000142869
WBGene00009830	56.4516	-1.33675	0.303617	-4.40275	1.06889e-05	0.000143301
WBGene00013610	463.285	-0.333618	0.0757713	-4.40297	1.06779e-05	0.000143301
WBGene00021051	601.223	-0.311848	0.0708281	-4.40288	1.06823e-05	0.000143301
WBGene00015552	304.321	-0.328352	0.0745847	-4.40241	1.07055e-05	0.000143404
WBGene00001976	282.506	-0.377199	0.0856864	-4.40209	1.07212e-05	0.000143495
WBGene00007680	107.096	0.577836	0.131281	4.4015	1.07504e-05	0.000143765
WBGene00019203	583.306	0.437303	0.0994194	4.39857	1.08966e-05	0.000145599
WBGene00004774	541.801	-0.285289	0.0648655	-4.39816	1.09171e-05	0.000145752
WBGene00021883	2375.06	-0.342596	0.0779531	-4.3949	1.10824e-05	0.000147713
WBGene00004025	206.364	-0.589303	0.134085	-4.39499	1.10776e-05	0.000147713
WBGene00007388	88.7347	-0.811313	0.184741	-4.39163	1.12502e-05	0.000149826
WBGene00018892	2396.7	-0.220131	0.0501626	-4.38835	1.14215e-05	0.000151981
WBGene00018520	663.46	-0.316232	0.07207	-4.38784	1.14483e-05	0.000152011
WBGene00018446	377.409	-0.338731	0.0771953	-4.38798	1.1441e-05	0.000152011
WBGene00014016	3436.93	0.193977	0.0442087	4.38776	1.14522e-05	0.000152011
WBGene00002008	8421.58	-0.305329	0.0696128	-4.3861	1.15399e-05	0.00015305
WBGene00002051	37.8771	-1.33192	0.303777	-4.38452	1.16241e-05	0.000153911
WBGene00013594	373.917	0.475588	0.108467	4.38463	1.16182e-05	0.000153911
WBGene00003401	2913.83	-0.180008	0.0410692	-4.38304	1.17032e-05	0.000154831
WBGene00009442	391.108	0.379461	0.0865786	4.38285	1.17136e-05	0.000154841
WBGene00001239	4134.17	0.242409	0.0553295	4.3812	1.18029e-05	0.000155894
WBGene00015756	130.745	0.881807	0.20137	4.37904	1.19205e-05	0.000157317
WBGene00017769	352.269	-0.291466	0.0665649	-4.37867	1.19404e-05	0.00015745
WBGene00020915	7408.74	-0.192705	0.0440139	-4.37827	1.19624e-05	0.000157611
WBGene00008710	4177.87	-0.226935	0.0518549	-4.37635	1.20683e-05	0.000158876
WBGene00006515	995.52	-0.211906	0.0484438	-4.37427	1.21841e-05	0.000160269
WBGene00014213	308.319	-0.399817	0.0914093	-4.37393	1.22032e-05	0.000160389
WBGene00001372	1834.59	-0.205564	0.0470015	-4.37355	1.22243e-05	0.000160535
WBGene00003963	12977.5	-0.195297	0.0446603	-4.37295	1.22577e-05	0.000160843
WBGene00021784	2327.48	-0.169965	0.0388825	-4.37124	1.23544e-05	0.000161979
WBGene00022508	257.593	-0.497072	0.113728	-4.37072	1.2384e-05	0.000162166
WBGene00002053	2106.11	-0.446564	0.102174	-4.37063	1.23889e-05	0.000162166
WBGene00020402	582.312	0.284288	0.0650503	4.37029	1.24082e-05	0.000162287
WBGene00021855	583.005	0.208032	0.047613	4.36922	1.24689e-05	0.000162948
WBGene00004138	1959.83	0.194113	0.0444389	4.36809	1.25336e-05	0.00016366
WBGene00003407	845.512	-0.323321	0.074066	-4.36531	1.2694e-05	0.00016562
WBGene00015461	1020.04	-0.243816	0.0558701	-4.36399	1.27711e-05	0.000166491
WBGene00015196	70.5319	-0.922317	0.211374	-4.36343	1.2804e-05	0.000166785
WBGene00010075	1933.1	-0.176452	0.0404424	-4.36305	1.28259e-05	0.000166934
WBGene00006977	2520.76	-0.21264	0.048741	-4.36266	1.28493e-05	0.000167104
WBGene00006781	1632.85	-0.183061	0.0419634	-4.3624	1.28642e-05	0.000167162
WBGene00013766	9427.17	-0.205807	0.0472004	-4.36028	1.29893e-05	0.000168651
WBGene00008652	89.4891	-0.947463	0.217412	-4.35792	1.31304e-05	0.000170346
WBGene00007103	305.588	0.372919	0.0856158	4.35572	1.32628e-05	0.000171925
WBGene00013103	318.45	0.826634	0.189835	4.35449	1.33378e-05	0.000172756
WBGene00010625	496.636	0.285436	0.06556	4.35381	1.33789e-05	0.000173109
WBGene00000469	46.5216	-0.815812	0.187384	-4.35369	1.33866e-05	0.000173109
WBGene00001758	131.484	-1.10726	0.254395	-4.35253	1.34575e-05	0.000173887
WBGene00000018	399.126	-0.35562	0.0817574	-4.3497	1.36327e-05	0.000176008
WBGene00003055	733.475	-0.510998	0.117496	-4.34907	1.36717e-05	0.00017637
WBGene00017984	7601.71	-0.150831	0.034693	-4.3476	1.37638e-05	0.000177416
WBGene00002046	1124.76	-0.182827	0.0420935	-4.34335	1.40329e-05	0.000180739
WBGene00009829	2031.92	-0.180593	0.0415839	-4.34286	1.40642e-05	0.000180997
WBGene00016844	2882.08	-0.182524	0.042092	-4.33632	1.44889e-05	0.000186315
WBGene00219838	163.318	0.494158	0.113988	4.33517	1.45648e-05	0.000187141
WBGene00012404	26.232	1.15384	0.266263	4.33345	1.46788e-05	0.000188303
WBGene00006924	29525.3	-0.179734	0.0414758	-4.33347	1.4678e-05	0.000188303
WBGene00017687	329.997	0.497143	0.114745	4.3326	1.47357e-05	0.000188883
WBGene00016235	2941.31	-0.186815	0.043122	-4.33225	1.47596e-05	0.000189038
WBGene00004270	332.289	-0.354519	0.0818362	-4.33205	1.47727e-05	0.000189055
WBGene00008117	3186.69	-0.212672	0.0491627	-4.32588	1.51921e-05	0.000194268
WBGene00003750	42.8678	0.88819	0.205409	4.32401	1.53222e-05	0.000195775
WBGene00011696	2412.48	-0.246099	0.0569254	-4.32317	1.53802e-05	0.00019636
WBGene00012280	55.3968	-0.768234	0.177737	-4.32231	1.54405e-05	0.000196974
WBGene00018782	6505.4	-0.234684	0.0542999	-4.32199	1.5463e-05	0.000197105
WBGene00003766	184.818	0.812022	0.187897	4.32163	1.54879e-05	0.000197265
WBGene00007428	3388.09	-0.210902	0.0488078	-4.32108	1.55267e-05	0.000197506
WBGene00019938	533.801	-0.296013	0.0685056	-4.32101	1.55314e-05	0.000197506
WBGene00002335	1355.85	-0.225646	0.0522278	-4.32043	1.55727e-05	0.000197723
WBGene00018418	59.6307	-1.35847	0.314429	-4.32042	1.55731e-05	0.000197723
WBGene00012261	82.8527	-1.41186	0.32685	-4.31958	1.56326e-05	0.000198322
WBGene00016653	4251.31	-0.180568	0.0418084	-4.31895	1.56777e-05	0.000198736
WBGene00006708	2218.59	-0.190279	0.0440702	-4.31763	1.57711e-05	0.000199684
WBGene00016319	47.8256	0.77071	0.178506	4.31755	1.57773e-05	0.000199684
WBGene00018984	703.99	-0.402631	0.0932597	-4.31731	1.57942e-05	0.000199741
WBGene00010015	2381.32	-0.296651	0.0687491	-4.31498	1.5962e-05	0.000201704
WBGene00019611	186.721	-0.384532	0.089124	-4.31457	1.59917e-05	0.00020192
WBGene00004883	627.287	0.335759	0.077825	4.31428	1.60123e-05	0.000202022
WBGene00005018	544.457	-1.34349	0.311463	-4.3135	1.60694e-05	0.000202582
WBGene00017472	170.337	-0.39947	0.0926383	-4.31214	1.61681e-05	0.000203667
WBGene00008605	14.5041	-1.94203	0.450536	-4.31049	1.62897e-05	0.000205038
WBGene00015746	1202.28	-0.187347	0.0434686	-4.30994	1.63297e-05	0.00020522
WBGene00008628	44.5977	1.15517	0.268023	4.30997	1.63273e-05	0.00020522
WBGene00012341	3088.25	-0.222448	0.0516239	-4.30902	1.63981e-05	0.000205919
WBGene00007955	640.838	-0.229823	0.0533443	-4.3083	1.64516e-05	0.000206429
WBGene00004854	57.8354	-0.722652	0.167824	-4.30602	1.66219e-05	0.000208393
WBGene00012747	433.95	0.394777	0.0916837	4.30586	1.66341e-05	0.000208393
WBGene00001632	2552.94	-0.183426	0.0426142	-4.30433	1.67489e-05	0.000209419
WBGene00004236	61.4747	2.45637	0.570696	4.30417	1.67614e-05	0.000209419
WBGene00013763	96.0497	0.47536	0.110432	4.30453	1.67341e-05	0.000209419
WBGene00022597	66.7448	0.915898	0.212798	4.30408	1.67682e-05	0.000209419
WBGene00015728	67.1203	0.651734	0.151436	4.3037	1.67967e-05	0.000209612
WBGene00011486	81.3809	0.811311	0.188554	4.3028	1.6865e-05	0.000210199
WBGene00020992	33.3601	1.26565	0.294149	4.30274	1.68698e-05	0.000210199
WBGene00012164	120.716	0.507862	0.118048	4.30216	1.69144e-05	0.00021059
WBGene00015381	90.8073	0.599728	0.139476	4.29988	1.70892e-05	0.000212602
WBGene00015739	65.4657	0.647401	0.150591	4.29907	1.71513e-05	0.00021321
WBGene00018215	44.9163	-0.94884	0.220733	-4.29859	1.71887e-05	0.000213509
WBGene00002019	6.31757	-2.42813	0.56501	-4.2975	1.72737e-05	0.000214234
WBGene00004089	1054.89	-0.276321	0.0642962	-4.29763	1.72633e-05	0.000214234
WBGene00003048	1612.59	-0.212381	0.0494295	-4.29664	1.73405e-05	0.000214896
WBGene00011117	296.401	-0.346889	0.0808218	-4.29202	1.77052e-05	0.000219247
WBGene00012356	471.98	0.323488	0.0753845	4.29118	1.77725e-05	0.00021991
WBGene00012460	519.927	-0.254297	0.0593014	-4.28821	1.80123e-05	0.000222706
WBGene00000170	646.301	-0.567527	0.132409	-4.28616	1.81785e-05	0.000224588
WBGene00019730	493.403	1.04541	0.24393	4.28572	1.82151e-05	0.000224703
WBGene00018393	3965.23	-0.848369	0.197953	-4.28571	1.82158e-05	0.000224703
WBGene00015624	67.3863	-0.764902	0.17853	-4.28445	1.83195e-05	0.000225809
WBGene00003911	596.952	-0.233266	0.0544507	-4.28398	1.83581e-05	0.000226112
WBGene00007129	937.866	0.233189	0.0544637	4.28156	1.85591e-05	0.000228412
WBGene00022769	203.339	-0.354074	0.0827095	-4.28093	1.86111e-05	0.000228821
WBGene00010953	119.379	1.00496	0.234759	4.28082	1.86208e-05	0.000228821
WBGene00001002	1645.14	-0.207229	0.0484138	-4.28038	1.86577e-05	0.000229099
WBGene00021060	276.26	0.459886	0.107493	4.27828	1.8834e-05	0.000231087
WBGene00000192	2628.07	-0.179285	0.0419321	-4.27561	1.90619e-05	0.000233705
WBGene00019644	128.481	-1.6922	0.39611	-4.27204	1.9369e-05	0.000237289
WBGene00007846	411.621	-0.366906	0.0859188	-4.27038	1.9514e-05	0.000238883
WBGene00023498	366.925	-0.360985	0.0845478	-4.26959	1.95831e-05	0.000239546
WBGene00007598	16.1765	-1.34355	0.314696	-4.26936	1.96039e-05	0.000239618
WBGene00003921	889.71	-0.230014	0.0539583	-4.2628	2.01878e-05	0.000246567
WBGene00011833	115.908	-0.81614	0.191512	-4.26157	2.02997e-05	0.000247745
WBGene00022633	139.622	0.649953	0.152537	4.26097	2.03543e-05	0.000248223
WBGene00009045	1321.8	-0.163586	0.0384072	-4.25926	2.05106e-05	0.00024994
WBGene00015249	1140.48	-0.236555	0.0555523	-4.25825	2.06037e-05	0.000250884
WBGene00004342	142.983	0.455823	0.107055	4.25784	2.06414e-05	0.000251153
WBGene00018604	2336.8	-0.272881	0.0641096	-4.25648	2.0767e-05	0.00025249
WBGene00003241	2257.97	-0.254667	0.0598343	-4.2562	2.07935e-05	0.00025262
WBGene00004377	622.116	-0.31537	0.0741029	-4.25584	2.08262e-05	0.000252826
WBGene00004302	13696	-0.162576	0.0382309	-4.25247	2.11426e-05	0.000256474
WBGene00018200	32.8767	1.1206	0.263617	4.25086	2.12952e-05	0.000258129
WBGene00018601	27.4271	2.5731	0.605381	4.25038	2.13405e-05	0.000258484
WBGene00019620	1095.32	-0.38033	0.089544	-4.24741	2.16253e-05	0.000261736
WBGene00007047	436.062	-0.2666	0.0628013	-4.24514	2.18456e-05	0.000264203
WBGene00016422	423.957	-0.920117	0.216843	-4.24325	2.20307e-05	0.000266242
WBGene00022593	412.977	0.954409	0.22509	4.24012	2.23402e-05	0.000269778
WBGene00016461	26.0725	1.55879	0.367652	4.23985	2.23672e-05	0.000269902
WBGene00012258	913.696	-0.213435	0.0503429	-4.23962	2.239e-05	0.000269974
WBGene00022016	5.32142	2.20887	0.521206	4.238	2.25523e-05	0.00027132
WBGene00018403	103.044	0.837104	0.197521	4.23806	2.25462e-05	0.00027132
WBGene00000615	35.9155	1.33059	0.313962	4.23808	2.25444e-05	0.00027132
WBGene00008412	963.718	0.291215	0.0687275	4.23725	2.26275e-05	0.000272021
WBGene00010935	191.208	0.573431	0.135342	4.23691	2.26621e-05	0.000272234
WBGene00009488	77.8444	-1.0635	0.251043	-4.23631	2.27226e-05	0.000272626
WBGene00009050	6432.77	0.178282	0.0420849	4.23625	2.27287e-05	0.000272626
WBGene00013137	849.791	-0.295448	0.0697529	-4.23565	2.27896e-05	0.000273152
WBGene00011388	176.061	-0.479266	0.11317	-4.23494	2.28613e-05	0.000273807
WBGene00016329	14.231	-1.73211	0.409245	-4.23245	2.31159e-05	0.00027665
WBGene00044068	84.2314	-0.818995	0.193526	-4.23198	2.31648e-05	0.000277029
WBGene00003725	52.2111	0.727783	0.171989	4.23156	2.32075e-05	0.000277333
WBGene00015510	292.445	-0.335962	0.0794072	-4.23088	2.32784e-05	0.000277973
WBGene00004276	514.606	-0.225051	0.0532326	-4.22768	2.36112e-05	0.000281738
WBGene00020194	17.9023	-1.9345	0.45775	-4.22611	2.37765e-05	0.0002835
WBGene00017331	9.42395	2.0208	0.4785	4.2232	2.40861e-05	0.000286978
WBGene00010093	2276.28	-0.283323	0.0671039	-4.22215	2.41986e-05	0.000287891
WBGene00009347	526.14	0.337945	0.0800407	4.22216	2.41968e-05	0.000287891
WBGene00219592	8.76525	1.98712	0.470709	4.22155	2.42628e-05	0.000288442
WBGene00006839	1057.56	-0.33238	0.0787525	-4.22057	2.43684e-05	0.000289374
WBGene00022166	781.363	0.192412	0.04559	4.22049	2.43773e-05	0.000289374
WBGene00011948	14.027	-1.97707	0.468724	-4.21798	2.46503e-05	0.0002924
WBGene00010725	323.112	-0.296521	0.0703081	-4.21745	2.47078e-05	0.000292865
WBGene00004008	218.771	1.40664	0.333552	4.21716	2.47397e-05	0.000293027
WBGene00003978	255.909	0.384259	0.0911279	4.2167	2.47907e-05	0.000293415
WBGene00021934	7235.31	-0.238587	0.0566625	-4.21067	2.54611e-05	0.000301128
WBGene00008053	10733.4	-0.200799	0.0476983	-4.20977	2.55629e-05	0.000302109
WBGene00022276	1792.12	0.259983	0.0617879	4.20767	2.58017e-05	0.000304706
WBGene00011331	138.342	0.608456	0.144625	4.20712	2.58646e-05	0.000305226
WBGene00013884	190.065	0.570818	0.135774	4.20416	2.62052e-05	0.000309018
WBGene00001993	1828.79	0.371119	0.0883344	4.2013	2.65391e-05	0.000312725
WBGene00020104	317.961	-0.439211	0.104564	-4.20041	2.66431e-05	0.00031372
WBGene00021691	869.967	0.183028	0.0435774	4.20006	2.66848e-05	0.000313784
WBGene00004503	4348.58	-0.212884	0.0506862	-4.20003	2.66875e-05	0.000313784
WBGene00020326	7.08395	2.38137	0.567019	4.19981	2.67142e-05	0.000313867
WBGene00011066	1348.19	0.292723	0.0697059	4.1994	2.67619e-05	0.000314198
WBGene00017834	1592.56	0.450337	0.107315	4.1964	2.71187e-05	0.000318154
WBGene00013515	111.491	1.26857	0.302415	4.19482	2.73088e-05	0.000320151
WBGene00009532	552.122	0.520873	0.124256	4.19194	2.76577e-05	0.000323169
WBGene00009291	51.139	0.895022	0.213501	4.19211	2.76366e-05	0.000323169
WBGene00018044	282.836	0.311402	0.0742795	4.19231	2.76134e-05	0.000323169
WBGene00017137	1077.72	-0.214823	0.0512477	-4.19187	2.76669e-05	0.000323169
WBGene00010550	271.018	-0.346463	0.0826508	-4.19189	2.76646e-05	0.000323169
WBGene00021739	109.393	0.553099	0.131964	4.19129	2.77376e-05	0.00032376
WBGene00019148	46.0916	-1.12589	0.268786	-4.1888	2.8043e-05	0.000327087
WBGene00011508	16.1447	-1.93595	0.462238	-4.18822	2.81145e-05	0.000327446
WBGene00008964	56.9276	-0.875727	0.209087	-4.18835	2.80995e-05	0.000327446
WBGene00011802	816.966	-0.226831	0.0541704	-4.18736	2.82222e-05	0.000328461
WBGene00015541	73.5623	-0.69908	0.167057	-4.18468	2.85565e-05	0.000332111
WBGene00011184	19.6528	-1.58644	0.379435	-4.18107	2.90146e-05	0.000336952
WBGene00009439	605.861	0.242339	0.0579605	4.18111	2.90086e-05	0.000336952
WBGene00012244	840.627	0.206377	0.0493731	4.17995	2.91573e-05	0.000338364
WBGene00012418	58.0158	0.783293	0.187445	4.17878	2.93078e-05	0.000339761
WBGene00001571	1830.2	-0.230748	0.0552204	-4.17868	2.932e-05	0.000339761
WBGene00018055	43.2298	-1.01565	0.243101	-4.1779	2.94208e-05	0.000340683
WBGene00019805	80.3074	0.771086	0.184728	4.17418	2.99067e-05	0.00034606
WBGene00003568	259.14	-0.387394	0.0928225	-4.17349	2.99971e-05	0.000346856
WBGene00015011	1389.22	-0.225389	0.0540684	-4.16858	3.06498e-05	0.000354149
WBGene00004392	9428.13	-0.216841	0.0520229	-4.16819	3.0703e-05	0.000354508
WBGene00001561	2524.42	-0.208113	0.0499536	-4.16613	3.09812e-05	0.000357463
WBGene00021368	141.179	0.501032	0.120278	4.16562	3.10506e-05	0.000358007
WBGene00022176	1129.7	-0.198957	0.0477844	-4.16363	3.13228e-05	0.000360887
WBGene00013852	14.5888	-1.65527	0.397658	-4.16254	3.14731e-05	0.000362358
WBGene00014300	59.3593	0.964113	0.231684	4.16133	3.16403e-05	0.000364022
WBGene00018819	1383.1	-0.201045	0.0483297	-4.15986	3.1844e-05	0.000366104
WBGene00007999	14.0123	-1.88369	0.453224	-4.15621	3.23576e-05	0.000371601
WBGene00003040	1397.45	-0.237226	0.0570785	-4.15613	3.23684e-05	0.000371601
WBGene00010731	1675.32	-0.281626	0.0677722	-4.15547	3.24618e-05	0.000372406
WBGene00019971	6720.95	-0.235207	0.0566043	-4.15528	3.24888e-05	0.00037245
WBGene00006734	3768.95	-0.233288	0.0561472	-4.15495	3.25365e-05	0.000372731
WBGene00044455	29.112	0.913115	0.219798	4.15434	3.26232e-05	0.000373458
WBGene00011235	20.0251	-1.39593	0.336043	-4.15402	3.26689e-05	0.000373715
WBGene00021068	694.21	0.352443	0.0848766	4.15242	3.28978e-05	0.000376024
WBGene00021768	1736.74	0.943638	0.227258	4.15228	3.29176e-05	0.000376024
WBGene00011864	352.21	-0.301525	0.0726234	-4.1519	3.29724e-05	0.000376382
WBGene00022027	828.528	-0.182661	0.0440045	-4.15096	3.31086e-05	0.000377668
WBGene00022613	433.208	-0.318858	0.0768246	-4.15046	3.31807e-05	0.000377954
WBGene00011953	2394.47	0.225525	0.0543368	4.1505	3.31754e-05	0.000377954
WBGene00021544	168.753	0.535916	0.129155	4.14939	3.33357e-05	0.00037908
WBGene00004305	1483.33	-0.217584	0.0524389	-4.14929	3.33504e-05	0.00037908
WBGene00015481	3331.13	-0.201492	0.0485572	-4.14959	3.33074e-05	0.00037908
WBGene00020606	21.661	1.35627	0.326937	4.14843	3.34759e-05	0.000380237
WBGene00007950	76.0845	0.71825	0.173159	4.14792	3.35509e-05	0.000380821
WBGene00019294	128.029	0.550373	0.132756	4.14573	3.38726e-05	0.000384106
WBGene00006713	2434.73	-0.213109	0.0514058	-4.14563	3.38882e-05	0.000384106
WBGene00016115	2169.89	-0.250997	0.0605656	-4.14422	3.40967e-05	0.000386197
WBGene00012256	35.5386	-1.56951	0.378824	-4.1431	3.42636e-05	0.000387813
WBGene00001210	45.6172	-0.910199	0.219778	-4.14144	3.45131e-05	0.000390363
WBGene00013416	63.7857	-0.628177	0.151858	-4.13662	3.52462e-05	0.000398094
WBGene00008426	141.748	-0.398651	0.09637	-4.13667	3.52377e-05	0.000398094
WBGene00019599	593.571	0.283588	0.0685659	4.13599	3.53432e-05	0.000398628
WBGene00000453	72.1008	-0.573898	0.138753	-4.13611	3.53249e-05	0.000398628
WBGene00022307	250.879	0.625445	0.151231	4.13568	3.53907e-05	0.000398884
WBGene00016913	1327.42	-0.513466	0.12424	-4.13286	3.58272e-05	0.000403521
WBGene00020346	2869.62	0.187266	0.0453153	4.13252	3.58809e-05	0.000403843
WBGene00012531	356.302	0.720343	0.174333	4.13201	3.59609e-05	0.000404091
WBGene00001250	215.368	0.485195	0.117431	4.13173	3.60037e-05	0.000404091
WBGene00017733	2106.21	-0.188399	0.0455975	-4.13178	3.59969e-05	0.000404091
WBGene00022798	329.28	0.332884	0.0805672	4.13176	3.60003e-05	0.000404091
WBGene00001501	2042.9	0.327734	0.0793413	4.13068	3.61686e-05	0.000405659
WBGene00018647	17.544	-1.69468	0.410283	-4.13052	3.61943e-05	0.000405664
WBGene00019818	17.355	1.68699	0.408466	4.13007	3.62652e-05	0.000406176
WBGene00004472	22936.8	-0.199021	0.0481995	-4.12912	3.64157e-05	0.000407577
WBGene00021629	203.343	-0.390165	0.094497	-4.12886	3.64568e-05	0.000407752
WBGene00015044	74.7904	1.20242	0.291249	4.1285	3.65136e-05	0.000408103
WBGene00009011	987.489	-0.20584	0.0498676	-4.12773	3.66366e-05	0.0004091
WBGene00009559	1430.66	-0.22124	0.0536	-4.12762	3.66536e-05	0.0004091
WBGene00012257	25.575	-1.99908	0.48434	-4.12742	3.6685e-05	0.000409166
WBGene00001811	123.827	0.544114	0.131844	4.12696	3.6759e-05	0.000409706
WBGene00019782	9.03415	1.8775	0.455128	4.12522	3.70387e-05	0.000412537
WBGene00008323	9.14957	1.85075	0.44866	4.12505	3.70655e-05	0.00041255
WBGene00000373	219.592	-0.724597	0.175729	-4.12338	3.73359e-05	0.000415271
WBGene00003738	1305.19	-0.367608	0.089164	-4.12283	3.74241e-05	0.000415964
WBGene00001565	1125.92	-0.209437	0.0508087	-4.12207	3.75479e-05	0.000417051
WBGene00003696	69.7192	0.675381	0.163873	4.12136	3.76649e-05	0.000417421
WBGene00002012	38.9096	0.755194	0.183225	4.12167	3.7613e-05	0.000417421
WBGene00004900	594.308	-0.251841	0.0611083	-4.12123	3.76851e-05	0.000417421
WBGene00011155	4092.08	-0.259091	0.0628662	-4.12131	3.76722e-05	0.000417421
WBGene00008655	7.0618	-2.80988	0.681896	-4.12069	3.77741e-05	0.000418119
WBGene00019515	234.716	-1.68212	0.408346	-4.11934	3.79953e-05	0.000420277
WBGene00015164	690.791	-0.244603	0.0594592	-4.11379	3.89209e-05	0.000430219
WBGene00011893	433.205	0.367742	0.0894399	4.11161	3.92908e-05	0.000434009
WBGene00002060	445.163	-0.297851	0.0724826	-4.10927	3.96911e-05	0.000438088
WBGene00003154	6670.05	-0.212343	0.0516757	-4.10913	3.97146e-05	0.000438088
WBGene00003981	67.2427	-0.666532	0.162224	-4.10871	3.97881e-05	0.000438598
WBGene00008480	7693.13	-0.136423	0.0332059	-4.10839	3.98429e-05	0.0004389
WBGene00018522	1613.37	0.327368	0.0796984	4.10758	3.9983e-05	0.000440142
WBGene00011689	365.817	-0.43223	0.105245	-4.10688	4.01035e-05	0.000441166
WBGene00010470	335.172	-1.75335	0.426985	-4.10634	4.01975e-05	0.000441897
WBGene00015677	3036.74	-0.247752	0.0603409	-4.10587	4.02799e-05	0.000442198
WBGene00015538	2212.51	-0.205047	0.0499392	-4.10594	4.02682e-05	0.000442198
WBGene00012900	65.479	-0.692746	0.168747	-4.10524	4.03902e-05	0.000443106
WBGene00003390	1186.87	-0.203956	0.0496962	-4.10406	4.05957e-05	0.00044445
WBGene00011435	103.323	0.584155	0.142332	4.10418	4.05743e-05	0.00044445
WBGene00022580	2159.39	-0.218837	0.0533184	-4.10433	4.0548e-05	0.00044445
WBGene00008684	1612.29	-0.212989	0.051904	-4.10351	4.06926e-05	0.000445207
WBGene00018431	783.377	-0.18052	0.0440141	-4.1014	4.10657e-05	0.000448983
WBGene00006656	111.034	-0.578032	0.141013	-4.09915	4.14664e-05	0.000453056
WBGene00019987	250.787	-0.344603	0.0840831	-4.09837	4.16074e-05	0.000454287
WBGene00015366	17.9628	1.12247	0.274057	4.09577	4.20773e-05	0.000459106
WBGene00016423	31.8588	-0.895908	0.218789	-4.09486	4.22432e-05	0.000460603
WBGene00010638	1193.04	-0.234071	0.0571699	-4.0943	4.23448e-05	0.000461397
WBGene00004987	219.4	1.19885	0.29295	4.09233	4.27059e-05	0.000464913
WBGene00015469	674.324	0.504744	0.123342	4.09223	4.27253e-05	0.000464913
WBGene00013347	2199.88	-0.209502	0.0511977	-4.09201	4.27654e-05	0.000465034
WBGene00004723	1568.86	-0.192925	0.0471512	-4.09163	4.28351e-05	0.000465162
WBGene00022055	186.262	0.426626	0.104267	4.09168	4.28263e-05	0.000465162
WBGene00021830	919.818	-0.2281	0.055763	-4.09052	4.30405e-05	0.000467077
WBGene00003931	379.593	-0.356146	0.0871011	-4.08888	4.33464e-05	0.000470079
WBGene00002632	467.424	-0.299461	0.0732541	-4.08797	4.35165e-05	0.000471605
WBGene00010421	68.254	0.672242	0.164493	4.08676	4.37441e-05	0.000473752
WBGene00020269	5688.18	-0.200375	0.0490612	-4.08417	4.42338e-05	0.000478732
WBGene00010960	10898.8	-0.317441	0.0777408	-4.08332	4.43966e-05	0.000480171
WBGene00000256	39.4487	-1.85802	0.455179	-4.08195	4.46589e-05	0.000482063
WBGene00007375	7.84911	-1.95809	0.479696	-4.08194	4.46615e-05	0.000482063
WBGene00000248	656.043	-0.210324	0.0515245	-4.08202	4.46452e-05	0.000482063
WBGene00016188	392.876	-0.24156	0.0591948	-4.08076	4.48883e-05	0.000484184
WBGene00020778	99.9695	-0.547471	0.134191	-4.07979	4.50771e-05	0.000485895
WBGene00019743	51.9333	0.778081	0.190734	4.0794	4.51514e-05	0.00048637
WBGene00007060	27.2586	1.14428	0.280521	4.07912	4.52069e-05	0.000486641
WBGene00019535	116.91	0.499349	0.122426	4.07878	4.5272e-05	0.000487015
WBGene00011195	4578.77	-0.166801	0.0409257	-4.07571	4.58734e-05	0.000493155
WBGene00018343	115.804	-2.44992	0.601713	-4.07158	4.66945e-05	0.000501646
WBGene00008211	225.231	0.760873	0.186927	4.07043	4.69269e-05	0.000503805
WBGene00013587	259.94	-0.477186	0.117253	-4.06971	4.70716e-05	0.000505022
WBGene00015800	673.413	-0.229473	0.0564097	-4.06798	4.74227e-05	0.000508449
WBGene00013210	830.755	0.206695	0.0508146	4.06763	4.74946e-05	0.00050888
WBGene00006584	296.127	-0.622355	0.153061	-4.06605	4.78174e-05	0.000511997
WBGene00001073	1949.97	-0.16437	0.040432	-4.06533	4.7964e-05	0.000513225
WBGene00001580	1963.81	-0.25627	0.0630432	-4.06499	4.80339e-05	0.00051363
WBGene00000498	1748.8	-0.233858	0.0575503	-4.06354	4.83348e-05	0.000516496
WBGene00016636	11299.1	-0.164466	0.040475	-4.06338	4.83663e-05	0.000516496
WBGene00011524	12.6963	-1.37872	0.339353	-4.06279	4.84899e-05	0.000517473
WBGene00009222	140.743	0.486006	0.119631	4.06252	4.85448e-05	0.000517715
WBGene00001671	10.106	1.63072	0.401502	4.06156	4.87455e-05	0.000519509
WBGene00017625	88.0834	0.528035	0.130075	4.05948	4.91828e-05	0.000523823
WBGene00044019	142.801	0.529305	0.130408	4.05884	4.93169e-05	0.000524724
WBGene00018987	300.009	-0.28791	0.070938	-4.05861	4.93654e-05	0.000524724
WBGene00009394	8354.7	0.654037	0.161143	4.05875	4.93363e-05	0.000524724
WBGene00016390	659.842	-0.224223	0.0552611	-4.05753	4.95947e-05	0.000526813
WBGene00009342	4380.64	-0.308305	0.0759955	-4.05689	4.97314e-05	0.000527915
WBGene00013257	97.8545	0.801395	0.197596	4.05573	4.99774e-05	0.000530176
WBGene00022679	26.4537	-3.03488	0.748363	-4.05536	5.00582e-05	0.000530682
WBGene00006657	24.5865	0.983636	0.242583	4.05484	5.01692e-05	0.000531509
WBGene00004023	108.597	0.898703	0.221807	4.05173	5.08396e-05	0.000538257
WBGene00013541	340	0.447645	0.110506	4.05087	5.10278e-05	0.000539893
WBGene00021097	3172.18	-0.173405	0.0428263	-4.04904	5.14279e-05	0.000543411
WBGene00013145	22.5906	-1.06211	0.262303	-4.04915	5.14039e-05	0.000543411
WBGene00005228	6.02548	2.19759	0.543197	4.04566	5.21758e-05	0.000550324
WBGene00007372	347.873	-0.325311	0.0804106	-4.04562	5.21851e-05	0.000550324
WBGene00017891	487.545	-0.242508	0.0599415	-4.04575	5.21564e-05	0.000550324
WBGene00019404	33.5069	1.38778	0.343154	4.04418	5.25064e-05	0.000552987
WBGene00011166	52.7374	0.789091	0.195114	4.04426	5.24877e-05	0.000552987
WBGene00009915	1616.12	-0.183053	0.045276	-4.04306	5.27588e-05	0.000555281
WBGene00016896	84.8496	0.554621	0.137244	4.04113	5.31932e-05	0.000559487
WBGene00012484	27414.7	-0.167039	0.0413395	-4.04067	5.32998e-05	0.000560241
WBGene00013765	879.387	-0.244224	0.0604497	-4.04012	5.34249e-05	0.000561189
WBGene00022455	1192.63	0.288275	0.0713593	4.03978	5.35021e-05	0.000561633
WBGene00019760	3379.74	-0.36967	0.0915149	-4.03946	5.3575e-05	0.00056203
WBGene00235352	25.4247	1.07922	0.26731	4.03733	5.40639e-05	0.000566788
WBGene00007945	50.4076	0.674071	0.167115	4.03356	5.49378e-05	0.000575575
WBGene00004875	1933.83	0.375086	0.0929979	4.03328	5.50047e-05	0.0005759
WBGene00008246	25.9298	1.15298	0.285919	4.03255	5.51756e-05	0.000577313
WBGene00008341	215.704	0.866241	0.214824	4.03234	5.52247e-05	0.00057745
WBGene00001606	4772.13	0.207281	0.0514079	4.03209	5.52833e-05	0.000577687
WBGene00003779	61.0456	0.78571	0.19489	4.03156	5.54086e-05	0.00057862
WBGene00022292	243.136	-0.450471	0.111757	-4.0308	5.55873e-05	0.000580109
WBGene00016716	451.63	0.407582	0.101124	4.03051	5.5656e-05	0.000580449
WBGene00001563	2730.23	-0.207081	0.0513955	-4.02916	5.59761e-05	0.000583408
WBGene00003983	41.5046	-1.35585	0.33657	-4.02844	5.6149e-05	0.000584831
WBGene00019220	728.987	-0.254237	0.0631351	-4.02688	5.6523e-05	0.000588345
WBGene00008436	432.613	-0.546733	0.135793	-4.02621	5.6682e-05	0.000589618
WBGene00044420	174.028	0.402219	0.0999752	4.02319	5.74161e-05	0.000596868
WBGene00017724	128.538	0.599892	0.149181	4.02125	5.78911e-05	0.000601416
WBGene00008368	32.243	1.04437	0.259796	4.01997	5.8205e-05	0.000604287
WBGene00045251	11.2305	-1.64151	0.408384	-4.01951	5.83181e-05	0.000605069
WBGene00012104	1974.37	0.219723	0.0546673	4.01927	5.83777e-05	0.000605296
WBGene00004464	4086.63	-0.185553	0.0461755	-4.01844	5.85851e-05	0.000607055
WBGene00009552	743.748	-0.241663	0.0601483	-4.01778	5.87489e-05	0.00060836
WBGene00004120	19.0225	-1.30745	0.32557	-4.01588	5.92253e-05	0.000612898
WBGene00001633	279.817	-0.655477	0.163331	-4.01317	5.99083e-05	0.000619567
WBGene00018090	1906.4	-0.206039	0.0513599	-4.01167	6.02907e-05	0.00062302
WBGene00012433	9.92012	-1.48402	0.369937	-4.01156	6.03198e-05	0.00062302
WBGene00003515	1246.47	-0.727043	0.181486	-4.00606	6.17402e-05	0.000637281
WBGene00016202	2319.08	-0.178188	0.0444841	-4.00566	6.18438e-05	0.000637941
WBGene00023408	54.5883	0.997623	0.249179	4.00365	6.23739e-05	0.000642995
WBGene00006059	1255.13	-0.19079	0.0476856	-4.00099	6.30773e-05	0.00064983
WBGene00018960	1267.35	-0.224949	0.0562403	-3.99979	6.33997e-05	0.000652732
WBGene00044789	1185.16	-0.267069	0.0667822	-3.99911	6.35811e-05	0.000654181
WBGene00004435	18700.7	-0.194575	0.0486623	-3.99847	6.37533e-05	0.000655532
WBGene00019787	300.254	-0.320139	0.080138	-3.99485	6.47359e-05	0.000665113
WBGene00015582	6.52679	1.94857	0.487786	3.99473	6.47678e-05	0.000665113
WBGene00003062	3198.21	-0.183134	0.0458476	-3.9944	6.4858e-05	0.000665613
WBGene00013349	535.293	-0.351715	0.0880672	-3.99371	6.50487e-05	0.000667144
WBGene00021639	13.0745	1.86271	0.466497	3.99298	6.52475e-05	0.000668756
WBGene00010285	4.07278	-2.4163	0.60525	-3.99224	6.54527e-05	0.000670246
WBGene00006465	1494.67	-0.155958	0.0390661	-3.99215	6.54764e-05	0.000670246
WBGene00010133	137.603	1.0266	0.257182	3.99172	6.55972e-05	0.000671055
WBGene00018341	3748.75	-0.128859	0.0322836	-3.99148	6.56622e-05	0.000671293
WBGene00022201	1566.8	-0.226574	0.0567716	-3.99096	6.58056e-05	0.00067233
WBGene00001224	1623.68	-0.223406	0.0559825	-3.99064	6.5894e-05	0.000672806
WBGene00001452	103.561	1.09652	0.274936	3.98828	6.65551e-05	0.000679124
WBGene00018865	12.2738	-1.60036	0.401331	-3.98764	6.6735e-05	0.000680527
WBGene00002827	77.4456	-0.740547	0.185733	-3.98716	6.6868e-05	0.000681451
WBGene00022765	3534.62	-0.169706	0.0425664	-3.98684	6.69582e-05	0.000681938
WBGene00019824	1403.06	-0.179026	0.0449077	-3.98654	6.70434e-05	0.000682372
WBGene00016666	3.69236	3.96283	0.994094	3.98638	6.70895e-05	0.000682409
WBGene00019272	36.3628	-1.51147	0.379229	-3.98564	6.72976e-05	0.000684093
WBGene00018874	116.496	0.590632	0.148203	3.98529	6.73982e-05	0.000684683
WBGene00004951	3229.31	-0.236971	0.0594723	-3.98457	6.76038e-05	0.000686337
WBGene00015278	157.943	-0.483178	0.121289	-3.9837	6.785e-05	0.000688401
WBGene00006916	2715.22	-0.191897	0.0481745	-3.98337	6.79444e-05	0.000688924
WBGene00001091	453.574	0.386183	0.0969746	3.98232	6.82472e-05	0.000691121
WBGene00021730	282.338	-0.356915	0.0896218	-3.98246	6.82065e-05	0.000691121
WBGene00010629	4294.22	-0.176795	0.044405	-3.98142	6.85053e-05	0.000693298
WBGene00016868	830.759	-0.308537	0.0775602	-3.97804	6.94871e-05	0.000702791
WBGene00022245	3292.84	-0.683372	0.171794	-3.97786	6.9537e-05	0.000702853
WBGene00008504	193.181	0.358658	0.0901683	3.97764	6.96014e-05	0.000703062
WBGene00016970	275.795	-0.286231	0.0720005	-3.9754	7.02609e-05	0.000709278
WBGene00016492	44.4827	0.735695	0.18513	3.97395	7.06909e-05	0.00071317
WBGene00003700	45.5781	0.703339	0.177003	3.9736	7.07949e-05	0.000713771
WBGene00008779	81.8706	-0.66722	0.168021	-3.97104	7.15581e-05	0.000721013
WBGene00006805	1071.82	-0.207984	0.0524212	-3.96755	7.26162e-05	0.000731216
WBGene00019097	1734.28	0.32935	0.0830276	3.96675	7.28592e-05	0.000733203
WBGene00013612	109.901	0.597048	0.150536	3.96614	7.30469e-05	0.000734632
WBGene00003239	350.238	-0.302806	0.0763628	-3.96535	7.32874e-05	0.000736589
WBGene00006364	509.777	-0.249269	0.0628695	-3.96486	7.34395e-05	0.000737656
WBGene00006876	6886.53	-0.375945	0.094837	-3.96412	7.36679e-05	0.000739487
WBGene00007651	850.409	-0.266868	0.0673643	-3.96157	7.44581e-05	0.000746487
WBGene00011614	336.841	-0.305821	0.0771965	-3.96158	7.44543e-05	0.000746487
WBGene00016355	67.9781	0.672626	0.169839	3.96037	7.48344e-05	0.000749791
WBGene00022418	89.6171	-0.599679	0.151427	-3.96018	7.48938e-05	0.000749919
WBGene00021427	2017.05	-0.284912	0.0719994	-3.95715	7.58484e-05	0.000759004
WBGene00006882	202.822	-0.390514	0.0987023	-3.95649	7.60595e-05	0.000760642
WBGene00007210	6.41121	-2.11307	0.534519	-3.95322	7.71071e-05	0.00077064
WBGene00021909	131.19	0.768566	0.194629	3.94887	7.85225e-05	0.000784298
WBGene00004094	2758.66	0.299245	0.0757857	3.94857	7.86193e-05	0.000784776
WBGene00000868	11200	-0.176835	0.0447945	-3.94768	7.89113e-05	0.000787201
WBGene00000541	40.8092	1.11105	0.281455	3.94752	7.89651e-05	0.000787249
WBGene00021114	319.949	-0.390804	0.0990058	-3.94728	7.90442e-05	0.000787549
WBGene00017317	6894.53	-0.130704	0.0331154	-3.94691	7.91657e-05	0.00078827
WBGene00004462	4008.82	-0.155853	0.0394907	-3.94657	7.9279e-05	0.000788909
WBGene00004060	1814.59	-0.208658	0.0528804	-3.94585	7.95172e-05	0.000790301
WBGene00004147	6349.95	-0.176428	0.0447116	-3.94592	7.94931e-05	0.000790301
WBGene00013643	92.6067	0.59515	0.150879	3.94455	7.99499e-05	0.00079411
WBGene00015592	15.004	1.29413	0.328114	3.94415	8.00838e-05	0.000794948
WBGene00001005	4776.81	-0.16315	0.0413704	-3.94364	8.02549e-05	0.000796155
WBGene00011997	38.6063	1.26587	0.321074	3.94259	8.06056e-05	0.00079914
WBGene00015971	1589.67	-0.173811	0.0441237	-3.93917	8.17651e-05	0.000810135
WBGene00018611	1454.81	0.245836	0.0624219	3.9383	8.20596e-05	0.000812552
WBGene00021930	2088.98	-0.186059	0.0472546	-3.93737	8.23788e-05	0.000814708
WBGene00020446	306.78	0.357531	0.0908024	3.93747	8.23467e-05	0.000814708
WBGene00019830	339.276	0.804474	0.204376	3.93624	8.27675e-05	0.000818048
WBGene00010460	12.6335	1.32462	0.336701	3.93412	8.35025e-05	0.000824805
WBGene00004499	12457	-0.17158	0.043629	-3.9327	8.3998e-05	0.00082919
WBGene00011109	1815.9	-0.188827	0.0480419	-3.93048	8.47779e-05	0.000836375
WBGene00017166	13968	0.150336	0.0382611	3.92921	8.52257e-05	0.000840277
WBGene00019807	767.566	-0.199004	0.0506563	-3.9285	8.54764e-05	0.000842231
WBGene00008904	69.5012	-0.612252	0.155878	-3.92777	8.57371e-05	0.000843951
WBGene00004326	2496.33	-0.174064	0.0443169	-3.92772	8.5756e-05	0.000843951
WBGene00008338	1848.48	-0.189787	0.0483789	-3.92293	8.74784e-05	0.000859847
WBGene00007552	5.59166	-1.81811	0.463454	-3.92296	8.74669e-05	0.000859847
WBGene00021034	57.2617	0.605668	0.154423	3.92213	8.77683e-05	0.000862169
WBGene00013678	571.384	-0.214555	0.0547123	-3.92152	8.79912e-05	0.00086383
WBGene00013950	13.7982	1.26409	0.322389	3.92102	8.8175e-05	0.000865106
WBGene00015159	1026.49	0.182703	0.0466034	3.92037	8.84119e-05	0.0008669
WBGene00011722	2380.09	-0.173843	0.0443576	-3.91912	8.88717e-05	0.000870878
WBGene00003747	63.3427	0.987347	0.252026	3.91765	8.94181e-05	0.000875698
WBGene00022611	4.23177	-2.34124	0.597714	-3.917	8.96585e-05	0.000877517
WBGene00009622	7.35206	-1.90663	0.486801	-3.91665	8.9787e-05	0.000878239
WBGene00021392	632.985	-0.203195	0.0518921	-3.91573	9.01304e-05	0.000881062
WBGene00015903	312.523	-0.393533	0.100527	-3.9147	9.05155e-05	0.000884169
WBGene00012033	1252.63	-0.209455	0.0535062	-3.91459	9.05583e-05	0.000884169
WBGene00020040	3.70771	-3.73521	0.95447	-3.91339	9.10093e-05	0.000888031
WBGene00021028	20.008	1.07138	0.273858	3.91217	9.14693e-05	0.000891979
WBGene00017398	658.779	0.412972	0.105596	3.91087	9.1966e-05	0.000896277
WBGene00017093	81.697	1.20395	0.30788	3.91044	9.21266e-05	0.000897299
WBGene00016975	103.343	0.769133	0.196846	3.90727	9.33443e-05	0.000908608
WBGene00014009	1.87962	-5.35498	1.3707	-3.90676	9.35426e-05	0.000909436
WBGene00021757	704.557	-0.194705	0.0498374	-3.9068	9.35248e-05	0.000909436
WBGene00006829	1080.94	-0.236179	0.0604579	-3.9065	9.36434e-05	0.000909865
WBGene00021513	10.2324	-1.4815	0.37929	-3.90599	9.38417e-05	0.000911241
WBGene00007548	66.6374	-0.67786	0.173565	-3.90552	9.40242e-05	0.00091246
WBGene00000532	1825.7	-0.204532	0.0524043	-3.90297	9.50204e-05	0.000921572
WBGene00009991	11.4559	1.32866	0.34046	3.90254	9.51895e-05	0.000922099
WBGene00010325	697.854	-0.231321	0.0592739	-3.90258	9.5172e-05	0.000922099
WBGene00008494	17.682	-1.37329	0.352236	-3.89877	9.6683e-05	0.000936001
WBGene00003011	345.504	-0.340046	0.0872253	-3.89848	9.68002e-05	0.000936571
WBGene00002045	16692.8	-0.167147	0.0428861	-3.89745	9.72106e-05	0.000939975
WBGene00008900	124.075	0.487967	0.125302	3.89434	9.84653e-05	0.000951535
WBGene00003164	1074.24	-0.224656	0.057697	-3.89372	9.87181e-05	0.000953405
WBGene00018256	15.5233	-1.26738	0.325602	-3.89243	9.92463e-05	0.000957595
WBGene00007892	155.441	0.494516	0.127048	3.89237	9.92712e-05	0.000957595
WBGene00015545	27.5444	-0.927268	0.238347	-3.89042	0.000100071	0.000964734
WBGene00018897	1386.18	-0.207025	0.0532571	-3.88728	0.000101374	0.000976701
WBGene00003796	7361.75	-0.230819	0.0593937	-3.88625	0.000101804	0.000980259
WBGene00015393	23.7345	1.20715	0.310685	3.88544	0.000102143	0.000982347
WBGene00022283	12.1923	-1.24611	0.320707	-3.88551	0.000102115	0.000982347
WBGene00011259	1145.23	-0.197244	0.0507735	-3.88479	0.000102419	0.000983821
WBGene00010623	52.4845	0.715393	0.184151	3.88481	0.00010241	0.000983821
WBGene00009534	274.879	0.299712	0.0771536	3.88462	0.000102489	0.000983909
WBGene00022458	2830.21	-0.165055	0.0424962	-3.884	0.000102751	0.000985831
WBGene00014820	79.9468	0.569282	0.146602	3.88319	0.000103097	0.000988561
WBGene00021551	1774.4	-0.223008	0.0574328	-3.88294	0.0001032	0.000988956
WBGene00014204	3804.38	-0.136552	0.0351719	-3.88242	0.00010342	0.00099048
WBGene00000229	34603.5	-0.127865	0.032943	-3.8814	0.000103856	0.000994057
WBGene00002037	503.135	-0.356603	0.091924	-3.87933	0.000104745	0.00100138
WBGene00003418	2556.15	-0.178486	0.0460092	-3.87936	0.000104731	0.00100138
WBGene00017413	92.332	-0.583256	0.150375	-3.87869	0.000105022	0.00100283
WBGene00004855	4181.9	-0.292385	0.075381	-3.87877	0.000104987	0.00100283
WBGene00003949	2748.31	-0.220714	0.0569117	-3.87818	0.000105242	0.00100374
WBGene00009041	17.2339	-3.79082	0.977462	-3.87823	0.000105221	0.00100374
WBGene00004915	4439.43	-0.179711	0.0463413	-3.87799	0.000105322	0.0010039
WBGene00017686	6663.28	-0.203812	0.0525589	-3.87778	0.000105413	0.00100418
WBGene00004092	21.6771	-1.03881	0.26802	-3.87587	0.000106243	0.00101148
WBGene00017451	64.6742	0.646176	0.166735	3.87546	0.000106422	0.00101259
WBGene00008496	5.93647	-2.18344	0.563479	-3.87492	0.000106658	0.00101423
WBGene00001086	1157.48	-0.232377	0.0599758	-3.87451	0.00010684	0.00101536
WBGene00022834	41.7407	1.02462	0.264469	3.87427	0.000106945	0.00101575
WBGene00014119	2789.62	-0.156421	0.0403767	-3.87403	0.000107048	0.00101613
WBGene00019234	20.904	1.3829	0.35702	3.87345	0.000107303	0.00101796
WBGene00020758	115.071	-0.476609	0.123056	-3.87311	0.000107455	0.00101879
WBGene00019472	2.25206	4.69196	1.21169	3.87226	0.000107832	0.00102176
WBGene00003689	19.2229	1.30341	0.336709	3.87103	0.000108376	0.00102631
WBGene00001499	2201.5	-0.155719	0.0402323	-3.8705	0.000108614	0.00102796
WBGene00006668	40.5245	-0.898868	0.232354	-3.86852	0.000109498	0.00103571
WBGene00012204	882.106	0.256096	0.0662535	3.8654	0.000110907	0.00104781
WBGene00009361	157.755	-0.546695	0.141428	-3.86552	0.000110853	0.00104781
WBGene00016316	771.619	-0.213867	0.0553488	-3.86398	0.000111553	0.00105267
WBGene00001246	8.71839	1.8468	0.477943	3.86406	0.000111516	0.00105267
WBGene00044723	5.518	-1.98463	0.51369	-3.86347	0.000111789	0.00105392
WBGene00009750	4.30347	2.51312	0.650493	3.86341	0.000111816	0.00105392
WBGene00007122	1650.17	-0.211881	0.0548652	-3.86185	0.000112533	0.00105962
WBGene00003095	81.9505	-0.943593	0.24434	-3.8618	0.000112553	0.00105962
WBGene00045077	33.3311	-0.734994	0.190489	-3.85845	0.000114107	0.00107363
WBGene00077761	224.746	0.427243	0.110837	3.85472	0.000115864	0.00108887
WBGene00000199	1790.95	-0.189138	0.0490665	-3.85472	0.000115863	0.00108887
WBGene00003254	288.43	-0.337776	0.0877052	-3.85126	0.000117511	0.00110371
WBGene00011152	222.776	-0.364486	0.0946545	-3.8507	0.000117779	0.00110558
WBGene00018636	1390.73	-0.231777	0.0602044	-3.84983	0.0001182	0.00110888
WBGene00013499	144.851	0.586047	0.152243	3.84941	0.000118403	0.00111014
WBGene00003920	15161.5	-0.133802	0.0347645	-3.84883	0.000118685	0.00111214
WBGene00000485	62.9236	-0.753924	0.195902	-3.84848	0.000118853	0.00111306
WBGene00020314	1134.25	-0.198905	0.0516906	-3.84799	0.000119089	0.00111462
WBGene00010628	125.674	0.471532	0.122578	3.8468	0.000119671	0.00111941
WBGene00018007	2222.28	-0.170622	0.0443584	-3.84645	0.000119841	0.00112035
WBGene00011339	94.2065	-0.923733	0.240282	-3.84437	0.000120865	0.00112926
WBGene00008602	140.979	1.85785	0.483361	3.84362	0.000121234	0.00113075
WBGene00007668	261.267	-0.330285	0.0859253	-3.84387	0.000121111	0.00113075
WBGene00013598	793.909	-0.218566	0.0568632	-3.84371	0.00012119	0.00113075
WBGene00004427	23005.1	-0.198196	0.051592	-3.8416	0.000122233	0.00113873
WBGene00003633	29.5537	1.23481	0.321442	3.84146	0.000122303	0.00113873
WBGene00006763	655.977	-0.286027	0.0744531	-3.84171	0.00012218	0.00113873
WBGene00015331	4.73478	3.08977	0.804393	3.84112	0.000122474	0.00113967
WBGene00001974	3742.36	-0.19518	0.0508218	-3.84048	0.000122792	0.00114196
WBGene00018061	117.436	-0.457319	0.119112	-3.83939	0.000123342	0.00114574
WBGene00016800	18.4682	1.7019	0.443259	3.83952	0.000123276	0.00114574
WBGene00021647	838.51	0.259604	0.0676356	3.83828	0.0001239	0.00115026
WBGene00009606	769.634	0.296633	0.0772978	3.83754	0.000124274	0.00115307
WBGene00010440	2178.97	0.309331	0.0806349	3.83619	0.000124959	0.00115875
WBGene00013011	1201.22	-0.185932	0.0484747	-3.83565	0.000125232	0.00116061
WBGene00022125	94.8628	0.62321	0.162488	3.83544	0.000125342	0.00116097
WBGene00004354	246.192	-0.405062	0.105616	-3.83522	0.000125452	0.00116132
WBGene00004216	33.901	-1.21409	0.316628	-3.83444	0.00012585	0.00116352
WBGene00012134	538.145	0.566798	0.147824	3.83428	0.000125931	0.00116352
WBGene00004316	72.453	0.686709	0.179092	3.8344	0.00012587	0.00116352
WBGene00009732	1049.99	-0.189722	0.0494816	-3.83419	0.00012598	0.00116352
WBGene00013689	2703.2	-0.155502	0.0405626	-3.83362	0.000126273	0.00116489
WBGene00015099	988.702	-0.228031	0.0594818	-3.83364	0.000126263	0.00116489
WBGene00008851	22.0089	-1.58582	0.414057	-3.82995	0.000128171	0.00118135
WBGene00044638	617.987	-0.550722	0.143796	-3.82988	0.000128206	0.00118135
WBGene00004307	2296.25	-0.143077	0.0373594	-3.82974	0.000128278	0.00118135
WBGene00008913	594.031	0.297683	0.0777879	3.82685	0.000129794	0.00119462
WBGene00003150	4844.71	-0.211301	0.0552175	-3.8267	0.000129871	0.00119465
WBGene00021049	504.14	-0.275135	0.0719391	-3.82455	0.00013101	0.00120434
WBGene00016576	807.575	-0.222392	0.0581503	-3.82443	0.000131074	0.00120434
WBGene00010884	37.5354	0.837193	0.218939	3.82387	0.000131373	0.00120639
WBGene00009092	1364.48	-0.180244	0.0471546	-3.8224	0.000132157	0.0012129
WBGene00009383	89.277	0.975011	0.255109	3.82194	0.000132404	0.00121447
WBGene00015505	609.649	0.224154	0.0586556	3.82152	0.000132631	0.00121586
WBGene00045316	30.0511	0.926955	0.242594	3.82101	0.000132908	0.00121744
WBGene00044989	1148.6	-0.208643	0.0546055	-3.82092	0.000132955	0.00121744
WBGene00007008	2680.5	-0.174701	0.0457286	-3.82039	0.000133243	0.00121939
WBGene00015795	18.6073	1.1263	0.294842	3.82001	0.000133446	0.00122054
WBGene00003406	2898.25	-0.16279	0.0426375	-3.81799	0.000134544	0.00122988
WBGene00002075	2362.74	-0.250921	0.0657378	-3.817	0.000135083	0.00123411
WBGene00009255	2.65079	4.3721	1.14577	3.81587	0.000135704	0.00123908
WBGene00001705	2.05637	-4.16652	1.09216	-3.81492	0.000136225	0.00124313
WBGene00004353	35.8885	0.921171	0.241478	3.81471	0.000136342	0.00124349
WBGene00021602	67.8636	0.777569	0.203882	3.81382	0.000136832	0.00124655
WBGene00004952	1641.28	-0.19125	0.0501458	-3.81387	0.000136807	0.00124655
WBGene00017125	3413.54	-0.134827	0.0353592	-3.81306	0.000137258	0.00124901
WBGene00021466	5474.4	-0.180182	0.0472525	-3.81316	0.0001372	0.00124901
WBGene00016496	3592.17	-0.166545	0.0437104	-3.81018	0.000138867	0.00126222
WBGene00016587	16.5983	1.17585	0.308604	3.81022	0.000138845	0.00126222
WBGene00007946	11.531	1.80018	0.472573	3.80932	0.000139349	0.00126589
WBGene00003888	3.59058	-2.96589	0.778712	-3.80871	0.000139694	0.0012683
WBGene00021066	27.8924	-1.16716	0.30658	-3.80703	0.000140648	0.00127624
WBGene00009666	471.016	0.26417	0.0694114	3.80586	0.000141313	0.00128155
WBGene00010351	61858.3	-0.215453	0.0566206	-3.80521	0.000141683	0.00128418
WBGene00022425	2486.11	-0.180598	0.0474751	-3.80407	0.000142341	0.00128941
WBGene00004976	66.3738	0.679121	0.178544	3.80366	0.000142573	0.00129079
WBGene00000218	8178.4	0.417145	0.109729	3.8016	0.000143763	0.00130083
WBGene00021342	283.856	0.319607	0.0840881	3.80086	0.000144196	0.00130401
WBGene00012094	1281.23	-0.224456	0.0590581	-3.80059	0.000144351	0.00130469
WBGene00012714	3498.08	-0.179205	0.0471562	-3.80025	0.000144552	0.00130576
WBGene00011906	6.89362	-1.64535	0.433037	-3.79957	0.000144949	0.00130861
WBGene00006523	4253.53	-0.161156	0.0424377	-3.79749	0.000146172	0.00131891
WBGene00000164	279.231	-0.309946	0.0816407	-3.79646	0.000146775	0.00132232
WBGene00044578	11.8111	1.50634	0.396756	3.79663	0.000146676	0.00132232
WBGene00007686	2443.5	-0.191938	0.0505576	-3.79643	0.000146797	0.00132232
WBGene00021847	823.407	-0.23417	0.0616846	-3.79625	0.000146902	0.00132253
WBGene00008206	147.101	-0.458139	0.120704	-3.79555	0.000147317	0.00132553
WBGene00001768	128.811	-0.58691	0.154656	-3.79494	0.000147682	0.00132806
WBGene00019068	430.967	0.284942	0.0751129	3.79352	0.000148527	0.00133407
WBGene00020462	1171.07	-0.201941	0.0532334	-3.79349	0.000148544	0.00133407
WBGene00003391	2652.33	-0.155824	0.0410778	-3.7934	0.000148599	0.00133407
WBGene00021377	647.112	0.247138	0.0651593	3.79283	0.000148937	0.00133561
WBGene00077781	17.3961	1.20661	0.318118	3.79296	0.000148863	0.00133561
WBGene00001492	213.095	-0.31044	0.0819009	-3.79044	0.000150384	0.00134783
WBGene00017584	257.046	-0.37784	0.0997669	-3.78723	0.000152339	0.00136459
WBGene00022450	415.94	0.260414	0.0687715	3.78666	0.000152686	0.00136694
WBGene00008233	78.4732	0.959645	0.253656	3.78325	0.000154794	0.00138504
WBGene00022200	1003.87	0.365179	0.0965473	3.78239	0.000155331	0.00138907
WBGene00013719	1693.39	-0.180664	0.0477803	-3.78113	0.000156119	0.00139534
WBGene00013437	12.0972	1.35103	0.357363	3.78056	0.000156476	0.00139775
WBGene00001915	244.581	0.433133	0.114576	3.7803	0.000156637	0.00139842
WBGene00011342	221.866	-0.394619	0.104419	-3.7792	0.000157334	0.0014037
WBGene00008800	3809.88	-0.196848	0.0520889	-3.77909	0.000157404	0.0014037
WBGene00003724	66.6703	0.553719	0.146527	3.77894	0.000157497	0.00140375
WBGene00021014	897.729	0.194766	0.0515421	3.77876	0.000157609	0.00140397
WBGene00004888	3924.26	-0.230414	0.0609855	-3.77818	0.000157978	0.00140648
WBGene00018239	529.87	-0.224503	0.0594323	-3.77746	0.000158435	0.00140977
WBGene00021473	118.934	0.544315	0.144132	3.77651	0.000159042	0.00141438
WBGene00015369	85.0078	0.836687	0.221636	3.77504	0.00015998	0.00142193
WBGene00015814	2318.67	0.251251	0.0665629	3.77463	0.000160242	0.00142348
WBGene00017160	89.4621	0.460919	0.122116	3.77444	0.000160366	0.00142379
WBGene00004457	268.563	-0.367882	0.097523	-3.77225	0.000161781	0.00143556
WBGene00006956	61.7438	-0.878607	0.233015	-3.7706	0.000162855	0.00144429
WBGene00004431	25862.4	-0.171982	0.0456411	-3.76814	0.000164465	0.00145777
WBGene00011399	1550.32	-0.369656	0.0981669	-3.76559	0.000166155	0.00147193
WBGene00007900	107.363	-0.487854	0.129579	-3.76491	0.000166609	0.00147514
WBGene00009803	55.0452	0.758554	0.201558	3.76346	0.000167582	0.00148212
WBGene00020437	6922.7	-0.151974	0.0403801	-3.76358	0.000167495	0.00148212
WBGene00001000	2088.48	-0.486043	0.129214	-3.76155	0.000168867	0.00149251
WBGene00022673	2027.46	-0.175722	0.0467167	-3.76143	0.000168942	0.00149251
WBGene00045252	19.696	1.07486	0.285776	3.7612	0.000169098	0.00149306
WBGene00002052	718.686	-0.383176	0.101896	-3.76045	0.000169605	0.00149672
WBGene00012494	57.6413	0.692607	0.184246	3.75915	0.000170494	0.00150373
WBGene00001151	458.233	-0.273074	0.0727002	-3.75616	0.000172539	0.00152094
WBGene00006760	281.583	-0.355472	0.0946494	-3.75567	0.000172878	0.00152309
WBGene00019699	15.4719	1.15822	0.30844	3.75509	0.000173277	0.00152577
WBGene00019877	1717.6	-0.194665	0.0518456	-3.75471	0.000173544	0.00152728
WBGene00009939	182.111	-0.467862	0.124614	-3.75448	0.000173705	0.00152786
WBGene00015650	777.963	0.339545	0.0904781	3.75278	0.000174883	0.00153738
WBGene00004786	418.193	-0.391097	0.104268	-3.75087	0.000176223	0.00154831
WBGene00008113	142.944	-0.423365	0.112924	-3.74912	0.000177458	0.00155831
WBGene00010070	6066.41	-0.388	0.103521	-3.74804	0.000178219	0.00156414
WBGene00002079	5654.83	-0.171465	0.0457525	-3.74767	0.000178486	0.00156563
WBGene00009385	1891.9	-0.188819	0.0503904	-3.74713	0.000178871	0.00156815
WBGene00010150	230.981	0.364251	0.0973273	3.74253	0.000182174	0.00159623
WBGene00017635	35.3261	-1.07829	0.288164	-3.74195	0.000182598	0.00159907
WBGene00000137	352.769	-0.364645	0.0974584	-3.74154	0.000182893	0.00160079
WBGene00011033	556.192	-0.243099	0.0649966	-3.74018	0.000183891	0.00160865
WBGene00009660	138.163	0.441772	0.118167	3.73855	0.000185087	0.00161823
WBGene00017964	1073.53	0.458652	0.122721	3.73734	0.000185975	0.00162316
WBGene00003979	210.11	-0.416693	0.111498	-3.73723	0.000186055	0.00162316
WBGene00016395	781.848	-0.283065	0.0757351	-3.73756	0.000185811	0.00162316
WBGene00013552	935.877	-0.200935	0.053764	-3.73734	0.000185974	0.00162316
WBGene00019578	259.954	-0.352264	0.0942844	-3.73619	0.000186828	0.00162799
WBGene00011275	828.932	-0.214011	0.0572824	-3.73608	0.000186914	0.00162799
WBGene00013122	530.085	-0.228581	0.0611817	-3.7361	0.000186894	0.00162799
WBGene00019284	35.3863	0.88531	0.237006	3.73538	0.000187429	0.00163159
WBGene00019259	5663	-0.232869	0.0623457	-3.73513	0.000187619	0.00163237
WBGene00001582	2660.71	-0.157818	0.042257	-3.73473	0.000187915	0.00163405
WBGene00000376	6129.93	-0.1724	0.0461813	-3.73312	0.000189123	0.00164367
WBGene00009336	997.48	-0.205573	0.0550834	-3.73204	0.000189935	0.00164805
WBGene00000196	727.633	-0.24669	0.0660973	-3.73223	0.000189791	0.00164805
WBGene00021467	1457.26	-0.211511	0.0566735	-3.7321	0.000189887	0.00164805
WBGene00020401	37.0312	0.692439	0.185576	3.73128	0.000190506	0.00165211
WBGene00020682	2606.34	-0.163158	0.0437508	-3.72926	0.00019204	0.00166452
WBGene00011222	709.659	0.358437	0.0961473	3.728	0.000193003	0.00167197
WBGene00016877	118.79	-0.91517	0.245499	-3.7278	0.00019316	0.00167239
WBGene00011302	1696.33	-0.181408	0.0486652	-3.72767	0.00019326	0.00167239
WBGene00010317	5292.27	0.148348	0.0398324	3.7243	0.000195855	0.00169393
WBGene00008207	201.027	-0.383477	0.102998	-3.72315	0.000196755	0.0017008
WBGene00022347	988.659	-0.240076	0.0644917	-3.72258	0.000197196	0.0017037
WBGene00235310	14.9046	1.61973	0.43519	3.7219	0.000197733	0.00170741
WBGene00012512	784.469	-0.257319	0.069156	-3.72085	0.000198553	0.00171358
WBGene00000475	11115.8	-0.140737	0.0378295	-3.7203	0.000198985	0.00171638
WBGene00017594	21.3689	1.03079	0.27717	3.71899	0.000200023	0.00172441
WBGene00004403	1357.23	-0.216427	0.0581994	-3.71871	0.000200242	0.00172537
WBGene00019759	16.4449	-1.31789	0.354461	-3.71801	0.000200801	0.00172925
WBGene00044742	89.7135	0.559877	0.150622	3.71711	0.000201518	0.0017345
WBGene00020300	371.128	-0.362859	0.0976523	-3.71583	0.000202539	0.00174236
WBGene00012424	33.4892	0.789133	0.212409	3.71515	0.000203082	0.0017461
WBGene00022232	821.249	-0.218788	0.0589078	-3.71407	0.000203955	0.00175266
WBGene00009431	55.1239	-1.14624	0.308687	-3.71329	0.000204586	0.00175527
WBGene00018204	13.5697	-1.36196	0.366776	-3.71333	0.000204548	0.00175527
WBGene00016585	111.515	-0.550174	0.148158	-3.71342	0.000204474	0.00175527
WBGene00006816	1308.78	-0.249821	0.06728	-3.71315	0.000204697	0.00175528
WBGene00023491	142.053	-0.390004	0.105048	-3.71261	0.000205132	0.00175807
WBGene00006804	2293.69	-0.254649	0.0685931	-3.71246	0.000205255	0.00175819
WBGene00003072	1432.85	-0.333271	0.0898014	-3.7112	0.000206276	0.00176599
WBGene00045265	194.809	-0.468263	0.126202	-3.71042	0.00020692	0.00177056
WBGene00003372	1967.8	-0.16964	0.0457246	-3.71004	0.000207226	0.00177223
WBGene00007758	50.126	-1.06222	0.286342	-3.70962	0.000207572	0.0017733
WBGene00010998	51.9673	0.748483	0.201766	3.70965	0.000207543	0.0017733
WBGene00017677	4.23445	2.27657	0.613755	3.70924	0.000207882	0.00177501
WBGene00001795	762.817	0.375355	0.101228	3.70801	0.000208893	0.00178187
WBGene00003639	1764.9	-0.167618	0.0452045	-3.70799	0.000208907	0.00178187
WBGene00007942	547.076	-0.264436	0.0713324	-3.7071	0.000209644	0.0017851
WBGene00044137	2.13395	3.97374	1.07196	3.707	0.00020973	0.0017851
WBGene00014938	835.712	-0.225705	0.0608846	-3.70709	0.000209654	0.0017851
WBGene00019588	22.3789	1.16581	0.314458	3.70737	0.00020942	0.0017851
WBGene00017934	782.885	-0.296103	0.079889	-3.70643	0.000210205	0.00178819
WBGene00015949	149.42	0.587987	0.158683	3.70542	0.00021104	0.00179434
WBGene00014087	2395.92	-0.177636	0.0479429	-3.70515	0.000211264	0.00179529
WBGene00022047	255.625	0.347952	0.0939303	3.70436	0.000211923	0.00179995
WBGene00001500	18.4667	1.64321	0.443725	3.70321	0.000212885	0.00180716
WBGene00000443	204.611	-0.321424	0.0868006	-3.70302	0.000213052	0.00180762
WBGene00004441	16067.6	-0.18034	0.0487246	-3.70121	0.000214576	0.00181959
WBGene00010660	509.911	-0.469305	0.126812	-3.7008	0.00021492	0.00182155
WBGene00016281	9.74588	1.41635	0.382921	3.6988	0.000216622	0.00183428
WBGene00007959	256.782	-0.700045	0.189269	-3.69868	0.000216722	0.00183428
WBGene00001585	526.602	-0.234322	0.0633538	-3.69863	0.000216765	0.00183428
WBGene00007914	916.1	-0.254728	0.0688834	-3.69796	0.000217339	0.00183817
WBGene00012904	592.007	0.248582	0.0672264	3.69769	0.00021757	0.00183915
WBGene00015779	73.6059	-0.498439	0.134822	-3.697	0.000218158	0.00184316
WBGene00013360	1176.28	-0.202952	0.0549353	-3.69439	0.000220416	0.00186125
WBGene00015678	58.8041	-0.593752	0.160745	-3.69375	0.000220972	0.00186496
WBGene00020808	3969.82	-0.452644	0.122561	-3.69323	0.000221427	0.00186783
WBGene00009429	69.3083	1.1921	0.322872	3.69218	0.000222343	0.00187457
WBGene00006925	79366.6	-0.661154	0.17908	-3.69195	0.000222543	0.00187527
WBGene00021170	1400.72	-0.156166	0.0423094	-3.69106	0.000223325	0.00188087
WBGene00020847	213.072	0.469977	0.127342	3.69068	0.000223654	0.00188266
WBGene00002891	4042.29	0.197398	0.0534978	3.68984	0.000224394	0.0018879
WBGene00002251	3293.81	-0.196826	0.0533598	-3.68866	0.000225434	0.00189565
WBGene00010259	1750.86	-0.158811	0.0430634	-3.68784	0.000226163	0.00189887
WBGene00016865	78.8748	0.50448	0.136788	3.68805	0.000225984	0.00189887
WBGene00219275	408.492	-0.313246	0.0849405	-3.68783	0.000226171	0.00189887
WBGene00000985	1972.46	-0.230507	0.0625079	-3.68765	0.000226338	0.00189927
WBGene00017867	15.0034	1.02474	0.277931	3.68705	0.000226872	0.00190276
WBGene00000099	1331.06	-0.190164	0.0516076	-3.68481	0.000228876	0.00191857
WBGene00006366	174.965	-0.879357	0.238653	-3.68467	0.000228997	0.00191858
WBGene00077594	16.2147	1.07133	0.290924	3.68252	0.000230941	0.00193285
WBGene00010722	36.3306	0.74622	0.202633	3.68262	0.000230853	0.00193285
WBGene00008622	600.389	-0.360249	0.0978685	-3.68095	0.000232367	0.00194377
WBGene00007529	233.744	-0.267621	0.072717	-3.68031	0.000232952	0.00194766
WBGene00007000	5035.91	-0.150834	0.0409857	-3.68015	0.000233094	0.00194783
WBGene00003795	16052.2	-0.150991	0.0410394	-3.67918	0.000233984	0.00195424
WBGene00012683	98.5904	0.890539	0.242096	3.67846	0.000234649	0.00195878
WBGene00019318	32.6003	-0.970181	0.263759	-3.67829	0.0002348	0.00195903
WBGene00012640	277.495	0.35197	0.0956928	3.67813	0.00023495	0.00195926
WBGene00010303	3229.87	-0.180212	0.0489986	-3.6779	0.000235165	0.00196004
WBGene00015063	53.3226	-0.701125	0.190668	-3.67719	0.000235814	0.00196443
WBGene00010036	1058.39	-0.249629	0.0678975	-3.67656	0.000236403	0.00196831
WBGene00007315	160.568	-0.530603	0.144409	-3.67431	0.000238494	0.00198469
WBGene00009661	7182.67	-0.164177	0.0446893	-3.67373	0.000239034	0.00198609
WBGene00009396	605.21	0.405318	0.110324	3.67388	0.000238891	0.00198609
WBGene00001247	112.034	-0.468969	0.127652	-3.67382	0.000238948	0.00198609
WBGene00016292	186.249	-0.426553	0.11612	-3.67337	0.000239369	0.00198786
WBGene00018011	1898.84	-0.145376	0.0395854	-3.67247	0.000240221	0.0019939
WBGene00022420	2778.61	-0.179219	0.0488352	-3.66988	0.00024266	0.0020131
WBGene00004203	1692.92	-0.296096	0.0807123	-3.66854	0.00024394	0.00202267
WBGene00021088	15067.3	-0.156514	0.042668	-3.66819	0.000244277	0.00202432
WBGene00022734	1284.79	-0.18269	0.0498054	-3.66807	0.000244391	0.00202432
WBGene00016768	67.1681	0.61344	0.167247	3.66787	0.00024458	0.00202467
WBGene00015839	6.95527	1.8456	0.503196	3.66776	0.000244685	0.00202467
WBGene00013278	21.1981	-1.54418	0.421136	-3.6667	0.0002457	0.00203202
WBGene00017690	102.542	0.531695	0.145044	3.66574	0.000246626	0.00203863
WBGene00009897	4524.62	-0.266597	0.0727391	-3.66511	0.000247229	0.00204151
WBGene00017100	26.63	0.919881	0.250978	3.66519	0.000247154	0.00204151
WBGene00020166	3115.95	0.143363	0.0391384	3.66297	0.000249304	0.00205759
WBGene00011263	49.3625	0.660684	0.180434	3.66163	0.000250611	0.00206731
WBGene00000892	1026.02	-0.149103	0.0407225	-3.66143	0.00025081	0.00206789
WBGene00017012	1242.86	0.324629	0.0886803	3.66067	0.000251554	0.00207297
WBGene00003085	9450.16	-0.154833	0.0423206	-3.65858	0.000253616	0.00208889
WBGene00021160	410.254	1.01225	0.276694	3.65839	0.000253808	0.0020894
WBGene00015434	110.118	0.842619	0.230391	3.65734	0.000254847	0.00209687
WBGene00018268	93.7981	1.25503	0.343271	3.6561	0.000256078	0.00210592
WBGene00018195	25.2918	0.988065	0.270268	3.65587	0.000256316	0.0021068
WBGene00000097	587.42	-0.254266	0.0695561	-3.65555	0.000256629	0.0021083
WBGene00050943	37.3013	1.03831	0.28411	3.6546	0.000257579	0.00211502
WBGene00007144	1023.23	-0.194115	0.0531314	-3.65348	0.000258709	0.00212213
WBGene00003234	386.404	0.279715	0.0765586	3.6536	0.000258589	0.00212213
WBGene00004998	3.59349	-2.21049	0.60534	-3.65166	0.000260554	0.00213617
WBGene00001226	7234.39	-0.192925	0.0528416	-3.65101	0.000261213	0.00214048
WBGene00017991	19.6685	-1.33723	0.366379	-3.64985	0.000262389	0.00214792
WBGene00015887	611.288	-0.395236	0.108287	-3.64988	0.000262359	0.00214792
WBGene00011445	34.8467	0.959136	0.262827	3.6493	0.000262953	0.00215145
WBGene00004827	80.3234	-0.567028	0.155392	-3.64903	0.000263236	0.00215267
WBGene00010085	1523.48	-0.272651	0.0747463	-3.64769	0.000264613	0.00216283
WBGene00021149	367.781	-0.249592	0.0684438	-3.64667	0.000265661	0.00217028
WBGene00009146	38.3575	1.35812	0.372651	3.64447	0.000267941	0.0021878
WBGene00006704	3560.69	-0.150802	0.0413889	-3.64354	0.000268918	0.00219466
WBGene00022667	781.447	-0.249732	0.0685577	-3.64265	0.000269843	0.00220109
WBGene00007736	421.208	-0.309905	0.0851036	-3.6415	0.000271054	0.00220984
WBGene00003691	133.312	0.493821	0.135634	3.64083	0.000271761	0.00221449
WBGene00022445	33.3921	0.901611	0.247668	3.6404	0.000272214	0.00221705
WBGene00019113	11.111	1.45579	0.399936	3.64005	0.000272586	0.00221896
WBGene00012769	6771.94	-0.162396	0.0446276	-3.63891	0.00027379	0.00222763
WBGene00023500	130.834	-0.579631	0.159299	-3.63863	0.000274093	0.00222897
WBGene00020171	874.992	-0.218074	0.0599477	-3.63773	0.00027505	0.00223561
WBGene00016616	141.856	-0.388355	0.106773	-3.6372	0.000275614	0.00223794
WBGene00021664	116.38	0.500408	0.13758	3.63721	0.000275604	0.00223794
WBGene00006934	1624.91	-0.226439	0.0622705	-3.63638	0.000276496	0.00224397
WBGene00017217	2901.4	-0.119083	0.0327564	-3.63542	0.000277528	0.0022512
WBGene00017800	3732.7	-0.220349	0.0606281	-3.63443	0.000278591	0.00225868
WBGene00019511	632.09	-0.24046	0.0661872	-3.63303	0.00028011	0.00226944
WBGene00003929	631.341	-0.518998	0.142858	-3.63295	0.0002802	0.00226944
WBGene00006434	8215.94	-0.146936	0.0404494	-3.63259	0.000280592	0.00227147
WBGene00008596	81.5812	0.693008	0.190798	3.63215	0.000281071	0.0022742
WBGene00044094	1099.98	-0.176091	0.0484997	-3.63077	0.000282579	0.00228525
WBGene00007824	1750.31	0.1313	0.0361708	3.62999	0.00028343	0.00228983
WBGene00007627	1332.68	-0.149473	0.0411759	-3.63012	0.000283291	0.00228983
WBGene00022401	1940.82	0.150864	0.0415809	3.62821	0.000285397	0.00230456
WBGene00019295	1496.41	-0.170022	0.0468841	-3.62643	0.000287363	0.00231926
WBGene00008459	348.732	-0.28261	0.0779389	-3.62604	0.000287796	0.00232159
WBGene00017699	1565.8	-0.206873	0.0570597	-3.62555	0.000288346	0.00232486
WBGene00011106	332.928	-0.239967	0.0662093	-3.62437	0.000289671	0.00233438
WBGene00000165	811.485	-0.196133	0.0541193	-3.62409	0.000289981	0.0023357
WBGene00013762	174.873	0.449954	0.124211	3.62248	0.000291788	0.00234907
WBGene00008363	720.862	-0.199276	0.0550161	-3.62213	0.000292184	0.00235108
WBGene00016953	42.8033	0.950137	0.26272	3.61654	0.000298567	0.00240125
WBGene00016129	275.343	-0.280994	0.077704	-3.61621	0.000298943	0.00240264
WBGene00004702	2201.31	-0.189718	0.0524644	-3.61613	0.00029904	0.00240264
[truncated: 2,275 more rows]

## Sheet: N2 DEGs
WBGene ID	baseMean	log2FoldChange	lfcSE	stat	pvalue	padj
WBGene00000966	204.178	3.0883	0.157237	19.6411	6.9e-86	1.04e-81
WBGene00001480	372.944	1.78174	0.0958789	18.5832	4.39e-77	3.33e-73
WBGene00017123	975.405	1.30384	0.0771759	16.8944	4.95e-64	2.5e-60
WBGene00000781	8249.39	1.54421	0.0925141	16.6916	1.51e-62	5.71e-59
WBGene00009512	91.7851	2.82779	0.192196	14.7131	5.31e-49	1.61e-45
WBGene00019895	4065.47	0.901989	0.0616472	14.6315	1.77e-48	4.47e-45
WBGene00000110	2099.16	0.522365	0.0382321	13.663	1.69e-42	3.66e-39
WBGene00007756	551.573	-0.93127	0.071386	-13.0456	6.74e-39	1.28e-35
WBGene00018758	201.814	1.255	0.0963314	13.0279	8.49e-39	1.43e-35
WBGene00013073	134.073	2.12785	0.167771	12.6831	7.34e-37	1.11e-33
WBGene00007130	198.936	1.55281	0.1242	12.5026	7.23e-36	9.96e-33
WBGene00007964	476.64	1.42563	0.114803	12.4181	2.08e-35	2.63e-32
WBGene00006394	1032.64	0.705331	0.0571993	12.3311	6.16e-35	7.18e-32
WBGene00011850	143.518	1.85116	0.150604	12.2916	1.01e-34	1.09e-31
WBGene00019060	586.926	1.40142	0.114728	12.2151	2.58e-34	2.61e-31
WBGene00000991	2195.58	0.963694	0.0789409	12.2078	2.82e-34	2.67e-31
WBGene00009048	604.047	2.7498	0.225603	12.1887	3.57e-34	3.18e-31
WBGene00008499	289.319	1.13084	0.0948846	11.918	9.53e-33	8.02e-30
WBGene00006418	112.48	2.11041	0.177568	11.8851	1.41e-32	1.13e-29
WBGene00001753	210.313	1.58767	0.134774	11.7802	4.94e-32	3.74e-29
WBGene00019619	333.816	-2.22827	0.189243	-11.7747	5.27e-32	3.8e-29
WBGene00013647	791.589	1.68672	0.14341	11.7616	6.16e-32	4.24e-29
WBGene00010234	720.219	-1.52884	0.131581	-11.619	3.3e-31	2.17e-28
WBGene00001157	195.634	1.13239	0.09755	11.6083	3.74e-31	2.36e-28
WBGene00001477	465.536	7.26414	0.628453	11.5588	6.67e-31	4.04e-28
WBGene00009221	587.042	1.89132	0.165106	11.4552	2.21e-30	1.29e-27
WBGene00010778	3168.57	0.632931	0.0552887	11.4477	2.41e-30	1.35e-27
WBGene00000514	187.465	1.21255	0.106032	11.4357	2.77e-30	1.5e-27
WBGene00021048	1181.53	1.13841	0.100777	11.2963	1.37e-29	7.15e-27
WBGene00013284	1191.1	1.02868	0.0914793	11.245	2.45e-29	1.24e-26
WBGene00013901	172.922	1.92844	0.175681	10.9769	4.94e-28	2.41e-25
WBGene00022178	1114.7	0.955981	0.0871348	10.9713	5.25e-28	2.49e-25
WBGene00000983	111.376	2.57333	0.23491	10.9545	6.32e-28	2.9e-25
WBGene00007875	162.297	-3.08239	0.282448	-10.9131	9.98e-28	4.45e-25
WBGene00011830	318.534	1.57297	0.14493	10.8534	1.92e-27	8.32e-25
WBGene00017012	1242.86	0.968688	0.0897023	10.7989	3.48e-27	1.47e-24
WBGene00021576	162.425	-2.47738	0.231408	-10.7057	9.57e-27	3.92e-24
WBGene00002263	9192.83	1.1144	0.104483	10.6658	1.47e-26	5.86e-24
WBGene00001564	5320.19	1.8142	0.170158	10.6618	1.54e-26	5.97e-24
WBGene00010989	471.307	-1.12943	0.10603	-10.6519	1.71e-26	6.47e-24
WBGene00011884	12880.4	0.282768	0.026578	10.6392	1.96e-26	7.24e-24
WBGene00001971	7658.83	-0.387151	0.0364093	-10.6333	2.09e-26	7.52e-24
WBGene00021468	545.494	-1.63478	0.154636	-10.5718	4.03e-26	1.42e-23
WBGene00000982	431.688	1.06676	0.101672	10.4922	9.38e-26	3.23e-23
WBGene00016088	261.977	-2.20188	0.210298	-10.4702	1.18e-25	3.98e-23
WBGene00003778	57.2319	2.25097	0.215504	10.4451	1.54e-25	5.08e-23
WBGene00001777	25.5843	4.81978	0.462278	10.4261	1.88e-25	6.07e-23
WBGene00017332	41.3144	3.33698	0.32061	10.4082	2.27e-25	7.18e-23
WBGene00010471	492.117	0.654534	0.0629951	10.3902	2.75e-25	8.49e-23
WBGene00019100	210.967	1.18647	0.114352	10.3756	3.2e-25	9.7e-23
WBGene00020962	654.831	1.02075	0.0987254	10.3393	4.68e-25	1.39e-22
WBGene00003958	858.489	-1.49071	0.145199	-10.2667	9.96e-25	2.9e-22
WBGene00018488	4137.3	0.635725	0.0620785	10.2407	1.3e-24	3.73e-22
WBGene00007362	152.134	1.81734	0.178671	10.1715	2.66e-24	7.46e-22
WBGene00007867	53.0594	-3.69338	0.363643	-10.1566	3.1e-24	8.53e-22
WBGene00012860	1212.93	0.50793	0.0500716	10.1441	3.52e-24	9.53e-22
WBGene00018958	126.971	1.43947	0.142463	10.1042	5.29e-24	1.41e-21
WBGene00006959	4481.43	0.646752	0.064025	10.1016	5.44e-24	1.42e-21
WBGene00019097	1734.28	0.842415	0.0839222	10.038	1.04e-23	2.66e-21
WBGene00010953	119.379	2.40371	0.240638	9.98892	1.7e-23	4.3e-21
WBGene00000503	566.451	-2.20264	0.222286	-9.90906	3.8e-23	9.44e-21
WBGene00014251	295.8	0.973152	0.0982378	9.90608	3.92e-23	9.57e-21
WBGene00016664	259.085	1.70095	0.172068	9.88533	4.82e-23	1.16e-20
WBGene00000967	861.702	1.04083	0.10572	9.8452	7.19e-23	1.7e-20
WBGene00011232	10637.4	0.618122	0.0628426	9.83603	7.88e-23	1.84e-20
WBGene00019744	224.858	1.71222	0.175129	9.7769	1.41e-22	3.25e-20
WBGene00000301	1054.19	-1.45167	0.14856	-9.77163	1.49e-22	3.37e-20
WBGene00022349	106.905	-2.56734	0.263879	-9.72925	2.26e-22	5.04e-20
WBGene00020379	555.246	-1.35062	0.139643	-9.67194	3.97e-22	8.71e-20
WBGene00020909	1152.66	0.591265	0.0614334	9.62449	6.3e-22	1.36e-19
WBGene00009706	339.016	4.89935	0.510482	9.5975	8.19e-22	1.75e-19
WBGene00011733	187.048	1.99902	0.208571	9.58439	9.3e-22	1.96e-19
WBGene00000041	15217.7	0.320281	0.0335522	9.54574	1.35e-21	2.8e-19
WBGene00008572	898.393	1.24188	0.130361	9.52642	1.63e-21	3.33e-19
WBGene00001976	282.506	-1.04577	0.110081	-9.50001	2.1e-21	4.24e-19
WBGene00006366	174.965	-2.94631	0.310626	-9.48505	2.42e-21	4.83e-19
WBGene00007228	278.338	1.45781	0.153987	9.46709	2.88e-21	5.66e-19
WBGene00001820	67.5698	-2.37781	0.251202	-9.46573	2.92e-21	5.66e-19
WBGene00021898	317.515	1.80545	0.191617	9.42219	4.42e-21	8.47e-19
WBGene00009049	221.995	1.27379	0.135388	9.40841	5.04e-21	9.54e-19
WBGene00009215	866.434	1.75502	0.187278	9.3712	7.17e-21	1.34e-18
WBGene00013594	373.917	1.02455	0.109877	9.32455	1.11e-20	2.06e-18
WBGene00009926	333.881	-2.23549	0.240167	-9.30806	1.3e-20	2.38e-18
WBGene00004062	1824.69	-1.00904	0.108773	-9.2766	1.75e-20	3.16e-18
WBGene00007283	266.747	1.069	0.115567	9.25	2.24e-20	4e-18
WBGene00011480	11666.9	0.491297	0.0534289	9.19533	3.74e-20	6.59e-18
WBGene00018424	662.115	0.979813	0.1069	9.16567	4.92e-20	8.57e-18
WBGene00007963	328.785	1.51953	0.166689	9.11595	7.8e-20	1.34e-17
WBGene00018602	1297.47	1.1395	0.126387	9.01596	1.95e-19	3.32e-17
WBGene00000981	380.878	1.11531	0.12401	8.99372	2.39e-19	4.02e-17
WBGene00007129	937.866	0.499397	0.0557047	8.96509	3.1e-19	5.16e-17
WBGene00013508	71.5247	-1.95787	0.218492	-8.96082	3.22e-19	5.31e-17
WBGene00019327	1692.04	0.828174	0.0925519	8.94822	3.61e-19	5.89e-17
WBGene00016335	326.423	1.27174	0.142146	8.9467	3.66e-19	5.9e-17
WBGene00015168	4460.86	0.599749	0.0673992	8.89846	5.66e-19	9.03e-17
WBGene00001393	5235.08	0.410637	0.0462213	8.88415	6.44e-19	1.02e-16
WBGene00013597	4491.17	0.28105	0.031724	8.85921	8.06e-19	1.26e-16
WBGene00011977	371.022	-1.21915	0.139673	-8.72856	2.58e-18	3.99e-16
WBGene00021913	155.331	-1.58185	0.181644	-8.70852	3.08e-18	4.71e-16
WBGene00000562	41.6955	2.29454	0.263596	8.70478	3.18e-18	4.78e-16
WBGene00016457	756.805	-1.31527	0.1511	-8.7046	3.19e-18	4.78e-16
WBGene00010063	238.297	1.01716	0.117335	8.6689	4.36e-18	6.48e-16
WBGene00007368	42.7249	2.43873	0.281511	8.663	4.6e-18	6.76e-16
WBGene00001394	9461.69	0.723869	0.083633	8.6553	4.92e-18	7.16e-16
WBGene00011010	835.364	0.599635	0.0693827	8.64242	5.5e-18	7.94e-16
WBGene00017467	119.647	2.33726	0.273361	8.55007	1.23e-17	1.76e-15
WBGene00010790	1645.82	2.53932	0.297266	8.54225	1.32e-17	1.86e-15
WBGene00020394	39.5005	2.5318	0.297168	8.51976	1.6e-17	2.24e-15
WBGene00016943	12188.9	-0.759528	0.0896668	-8.47056	2.44e-17	3.39e-15
WBGene00014697	227.395	1.59443	0.188546	8.45648	2.76e-17	3.8e-15
WBGene00013541	340	0.954946	0.113468	8.41597	3.9e-17	5.32e-15
WBGene00013654	638.056	-1.07237	0.127822	-8.3895	4.88e-17	6.6e-15
WBGene00001993	1828.79	0.745519	0.0889291	8.3833	5.15e-17	6.9e-15
WBGene00017060	71.0949	2.10987	0.251712	8.3821	5.2e-17	6.91e-15
WBGene00003877	1652.48	-0.803421	0.0969087	-8.2905	1.13e-16	1.49e-14
WBGene00021464	97.9913	1.37165	0.165499	8.28797	1.15e-16	1.5e-14
WBGene00011042	45.5114	5.48876	0.664531	8.2596	1.46e-16	1.89e-14
WBGene00011011	3094.58	0.485882	0.059063	8.2265	1.93e-16	2.48e-14
WBGene00015400	405.987	1.37572	0.167887	8.19433	2.52e-16	3.21e-14
WBGene00018701	4291.49	0.36529	0.0446573	8.17986	2.84e-16	3.59e-14
WBGene00000984	164.47	1.28968	0.157766	8.17465	2.97e-16	3.72e-14
WBGene00009940	1073.19	0.496765	0.0609684	8.14792	3.7e-16	4.6e-14
WBGene00004993	535.701	0.832982	0.102527	8.12452	4.49e-16	5.53e-14
WBGene00011190	82.9609	2.46063	0.303357	8.11134	5.01e-16	6.12e-14
WBGene00002259	116.729	1.58972	0.196419	8.09351	5.8e-16	7.03e-14
WBGene00012324	209.502	-0.838561	0.103886	-8.07195	6.92e-16	8.32e-14
WBGene00020311	556.965	-0.534703	0.066554	-8.03412	9.43e-16	1.12e-13
WBGene00001787	108.379	1.17771	0.146612	8.03285	9.52e-16	1.13e-13
WBGene00011706	94.0426	-1.25332	0.156101	-8.02889	9.84e-16	1.16e-13
WBGene00004196	209.532	1.14261	0.142554	8.0153	1.1e-15	1.28e-13
WBGene00044998	35.2698	2.85381	0.357275	7.98771	1.37e-15	1.59e-13
WBGene00008149	3838.25	0.270106	0.0338338	7.98331	1.42e-15	1.64e-13
WBGene00010123	25.8786	-3.67009	0.461228	-7.95723	1.76e-15	2e-13
WBGene00000118	545.342	-0.764095	0.0962198	-7.94115	2e-15	2.26e-13
WBGene00022252	638.941	1.13093	0.142643	7.92838	2.22e-15	2.49e-13
WBGene00008564	802.864	0.561367	0.0709172	7.91581	2.46e-15	2.74e-13
WBGene00016422	423.957	-1.95881	0.247759	-7.9061	2.66e-15	2.94e-13
WBGene00001781	24.1517	2.84138	0.359848	7.89607	2.88e-15	3.16e-13
WBGene00015752	782.921	0.558496	0.0707905	7.88942	3.04e-15	3.31e-13
WBGene00016407	393.149	0.901788	0.114601	7.86893	3.58e-15	3.87e-13
WBGene00015483	126.598	1.60892	0.20553	7.82814	4.95e-15	5.32e-13
WBGene00017390	64.1471	1.84086	0.235782	7.80746	5.84e-15	6.23e-13
WBGene00017131	152.815	1.12528	0.144317	7.79727	6.33e-15	6.7e-13
WBGene00003999	193.668	1.51808	0.195145	7.77926	7.3e-15	7.68e-13
WBGene00021885	45.1433	2.3513	0.304277	7.72748	1.1e-14	1.15e-12
WBGene00044789	1185.16	-0.508535	0.0663122	-7.6688	1.74e-14	1.8e-12
WBGene00015709	194.694	0.996539	0.130576	7.63189	2.31e-14	2.38e-12
WBGene00020366	1609.07	0.57885	0.0759365	7.62281	2.48e-14	2.54e-12
WBGene00021977	268.305	1.76698	0.232092	7.61329	2.67e-14	2.7e-12
WBGene00018489	56.1545	-2.44557	0.321225	-7.61328	2.67e-14	2.7e-12
WBGene00007811	357.194	1.2238	0.160946	7.60376	2.88e-14	2.89e-12
WBGene00015676	1698.21	-0.478025	0.0630237	-7.58485	3.33e-14	3.32e-12
WBGene00000785	9020.44	0.535528	0.0706741	7.57743	3.52e-14	3.49e-12
WBGene00008784	50.4569	-1.75954	0.232684	-7.56192	3.97e-14	3.91e-12
WBGene00011475	62.3653	-1.76969	0.234133	-7.55849	4.08e-14	3.99e-12
WBGene00008560	214.425	-1.11391	0.147642	-7.54467	4.53e-14	4.4e-12
WBGene00010925	48.2204	-1.99111	0.264037	-7.54103	4.66e-14	4.5e-12
WBGene00006679	59.9546	-1.79204	0.237733	-7.53805	4.77e-14	4.57e-12
WBGene00016048	629.601	-0.768531	0.102029	-7.53249	4.98e-14	4.74e-12
WBGene00017755	73.045	-2.69987	0.358616	-7.52856	5.13e-14	4.86e-12
WBGene00007479	156.229	-3.52401	0.468328	-7.52465	5.29e-14	4.97e-12
WBGene00010887	159.527	1.08798	0.145161	7.49498	6.63e-14	6.2e-12
WBGene00003664	24.888	-3.11073	0.41764	-7.44836	9.45e-14	8.78e-12
WBGene00020812	1572.15	0.523854	0.0705857	7.42153	1.16e-13	1.07e-11
WBGene00022260	206.977	0.812072	0.110028	7.38062	1.58e-13	1.45e-11
WBGene00000478	54.0153	-2.00892	0.272699	-7.36679	1.75e-13	1.6e-11
WBGene00020205	64.7464	-2.17205	0.295115	-7.35999	1.84e-13	1.67e-11
WBGene00015759	220.273	-1.75156	0.238484	-7.34458	2.06e-13	1.85e-11
WBGene00009156	48.6743	-2.47325	0.336733	-7.34483	2.06e-13	1.85e-11
WBGene00017431	368.082	0.776425	0.105846	7.33539	2.21e-13	1.97e-11
WBGene00008476	143.784	1.75229	0.239575	7.31415	2.59e-13	2.29e-11
WBGene00017071	455.263	0.972025	0.133033	7.30665	2.74e-13	2.41e-11
WBGene00022122	6684.63	-0.405705	0.0556435	-7.29116	3.07e-13	2.69e-11
WBGene00011799	14.0151	3.54081	0.486644	7.27598	3.44e-13	2.99e-11
WBGene00021167	37.2705	2.77933	0.38323	7.25239	4.09e-13	3.55e-11
WBGene00008825	3535.6	0.337199	0.046663	7.22628	4.96e-13	4.27e-11
WBGene00018491	8154.82	0.353815	0.0489797	7.22371	5.06e-13	4.33e-11
WBGene00007848	873.22	0.706582	0.0979199	7.21592	5.36e-13	4.56e-11
WBGene00004746	335.284	-0.833235	0.115539	-7.21175	5.52e-13	4.68e-11
WBGene00020895	134.49	0.954576	0.132378	7.21099	5.55e-13	4.68e-11
WBGene00002117	29.919	-1.89982	0.264603	-7.17989	6.98e-13	5.84e-11
WBGene00011122	2543.61	0.385015	0.053639	7.17789	7.08e-13	5.89e-11
WBGene00007904	172.686	-0.988636	0.138028	-7.16257	7.92e-13	6.56e-11
WBGene00009369	763.964	0.430489	0.0603687	7.13099	9.96e-13	8.21e-11
WBGene00016716	451.63	0.759376	0.106517	7.12913	1.01e-12	8.27e-11
WBGene00000111	190.555	1.28943	0.180922	7.12697	1.03e-12	8.36e-11
WBGene00001854	405.203	-1.07476	0.150859	-7.12424	1.05e-12	8.43e-11
WBGene00016630	4032.85	0.305827	0.0429258	7.12455	1.04e-12	8.43e-11
WBGene00018760	59.855	-1.46489	0.20628	-7.10147	1.23e-12	9.89e-11
WBGene00010791	12.5796	6.74078	0.953236	7.07147	1.53e-12	1.22e-10
WBGene00044514	24.6666	2.35377	0.332892	7.07069	1.54e-12	1.22e-10
WBGene00019022	163.941	1.00574	0.142408	7.06243	1.64e-12	1.29e-10
WBGene00022418	89.6171	-1.3056	0.185152	-7.05149	1.77e-12	1.39e-10
WBGene00003652	58.4612	1.4381	0.203953	7.05112	1.77e-12	1.39e-10
WBGene00010336	147.029	0.929139	0.131957	7.04123	1.91e-12	1.48e-10
WBGene00017092	20.831	3.7235	0.529684	7.02967	2.07e-12	1.6e-10
WBGene00014199	236.417	-1.14213	0.162571	-7.02545	2.13e-12	1.64e-10
WBGene00018984	703.99	-0.665107	0.0947318	-7.02095	2.2e-12	1.69e-10
WBGene00012738	1581.23	-0.39466	0.0566291	-6.96921	3.19e-12	2.43e-10
WBGene00006890	360.236	0.585653	0.0842297	6.95305	3.57e-12	2.71e-10
WBGene00013766	9427.17	-0.327012	0.0470694	-6.94745	3.72e-12	2.8e-10
WBGene00019977	30.4805	-2.27102	0.32733	-6.93801	3.98e-12	2.97e-10
WBGene00020216	1991.9	-0.428173	0.0617108	-6.93838	3.97e-12	2.97e-10
WBGene00021556	132.858	0.898775	0.130327	6.89631	5.34e-12	3.96e-10
WBGene00019313	29.336	-1.97028	0.285887	-6.89182	5.51e-12	4.07e-10
WBGene00019404	33.5069	2.25872	0.32867	6.87231	6.32e-12	4.65e-10
WBGene00015043	99.6267	-1.42319	0.207243	-6.86726	6.54e-12	4.79e-10
WBGene00003902	35998.3	-0.26714	0.038923	-6.86329	6.73e-12	4.9e-10
WBGene00000976	1387.06	-0.318203	0.0467595	-6.8051	1.01e-11	7.3e-10
WBGene00011432	86.2775	-1.51929	0.223269	-6.80474	1.01e-11	7.3e-10
WBGene00022610	1418.74	0.594111	0.0873194	6.80389	1.02e-11	7.31e-10
WBGene00022642	3249.82	1.23181	0.181151	6.7999	1.05e-11	7.45e-10
WBGene00013176	833.359	0.326485	0.0480117	6.80012	1.05e-11	7.45e-10
WBGene00001578	499.972	0.545898	0.0803259	6.79604	1.08e-11	7.61e-10
WBGene00003618	86.9243	1.32894	0.195589	6.79458	1.09e-11	7.66e-10
WBGene00019565	20.8863	1.99054	0.293097	6.79142	1.11e-11	7.79e-10
WBGene00019660	71.3299	-1.70367	0.251101	-6.78481	1.16e-11	8.12e-10
WBGene00009433	95.7114	1.44304	0.214146	6.73858	1.6e-11	1.11e-09
WBGene00017166	13968	0.258225	0.0383794	6.72822	1.72e-11	1.19e-09
WBGene00020576	428.511	-0.838019	0.124572	-6.72721	1.73e-11	1.19e-09
WBGene00015044	74.7904	1.92545	0.286336	6.72445	1.76e-11	1.21e-09
WBGene00008032	651.551	0.902562	0.134314	6.71977	1.82e-11	1.24e-09
WBGene00017093	81.697	2.13714	0.319308	6.69306	2.19e-11	1.48e-09
WBGene00011339	94.2065	-1.77299	0.265425	-6.67981	2.39e-11	1.62e-09
WBGene00017703	154.591	-1.08733	0.162901	-6.6748	2.48e-11	1.67e-09
WBGene00017423	522.482	-0.714054	0.107015	-6.67249	2.52e-11	1.69e-09
WBGene00004059	542.673	0.50491	0.0756782	6.67181	2.53e-11	1.69e-09
WBGene00013906	75.9866	1.08808	0.163201	6.66714	2.61e-11	1.73e-09
WBGene00008669	825.266	0.59192	0.0888807	6.65971	2.74e-11	1.82e-09
WBGene00007072	170.304	1.04677	0.157326	6.65348	2.86e-11	1.89e-09
WBGene00020788	711.174	-0.98446	0.148914	-6.61093	3.82e-11	2.5e-09
WBGene00012970	173.823	0.783506	0.118749	6.59798	4.17e-11	2.72e-09
WBGene00020758	115.071	-0.883115	0.133999	-6.59045	4.39e-11	2.85e-09
WBGene00001747	3484.88	-0.213073	0.0323625	-6.58395	4.58e-11	2.97e-09
WBGene00008936	758.096	-0.587803	0.0893186	-6.58097	4.67e-11	3.01e-09
WBGene00016783	41.0483	3.67778	0.559268	6.57605	4.83e-11	3.1e-09
WBGene00003858	2575.45	0.404991	0.0617091	6.56291	5.28e-11	3.37e-09
WBGene00001898	640.993	-1.46443	0.223243	-6.55978	5.39e-11	3.43e-09
WBGene00009939	182.111	-0.904693	0.137956	-6.55784	5.46e-11	3.46e-09
WBGene00003995	295.645	1.60648	0.245531	6.54288	6.03e-11	3.81e-09
WBGene00018743	252.493	-1.02806	0.157292	-6.53599	6.32e-11	3.97e-09
WBGene00019564	35.2251	3.12071	0.479165	6.51281	7.38e-11	4.62e-09
WBGene00004827	80.3234	-1.28698	0.197845	-6.50498	7.77e-11	4.84e-09
WBGene00016361	85.6484	-2.58017	0.397965	-6.48342	8.97e-11	5.57e-09
WBGene00007892	155.441	0.874422	0.134928	6.48066	9.13e-11	5.65e-09
WBGene00016450	199.957	-1.65239	0.255219	-6.47439	9.52e-11	5.86e-09
WBGene00015610	43.6557	-1.8522	0.286376	-6.46771	9.95e-11	6.1e-09
WBGene00008964	56.9276	1.36306	0.211034	6.45893	1.05e-10	6.44e-09
WBGene00012021	91.922	-1.14158	0.176766	-6.45816	1.06e-10	6.45e-09
WBGene00009973	1177.21	0.534218	0.082834	6.44927	1.12e-10	6.81e-09
WBGene00000831	863.95	0.716795	0.111468	6.4305	1.27e-10	7.68e-09
WBGene00022816	211.147	-2.4145	0.375843	-6.42423	1.33e-10	7.97e-09
WBGene00019298	867.694	0.954559	0.148647	6.42163	1.35e-10	8.07e-09
WBGene00013763	96.0497	0.882402	0.137609	6.41238	1.43e-10	8.55e-09
WBGene00001155	5741.77	-0.529126	0.0825631	-6.40874	1.47e-10	8.72e-09
WBGene00018259	70.4294	1.16644	0.182335	6.39726	1.58e-10	9.36e-09
WBGene00008028	19.3866	-2.47687	0.387329	-6.39475	1.61e-10	9.44e-09
WBGene00018249	266.968	0.698856	0.10928	6.39507	1.6e-10	9.44e-09
WBGene00007786	2977.43	0.236483	0.0370057	6.39043	1.65e-10	9.64e-09
WBGene00006956	61.7438	-3.53785	0.553571	-6.39096	1.65e-10	9.64e-09
WBGene00001981	22.8229	-1.99678	0.313166	-6.37611	1.82e-10	1.05e-08
WBGene00006609	391.997	0.643396	0.10108	6.36519	1.95e-10	1.13e-08
WBGene00015695	365.655	0.881161	0.13855	6.35987	2.02e-10	1.16e-08
WBGene00010440	2178.97	0.523986	0.0824449	6.35559	2.08e-10	1.19e-08
WBGene00009877	429.904	1.18057	0.186119	6.34311	2.25e-10	1.29e-08
WBGene00001153	1856.38	0.300725	0.0474767	6.33416	2.39e-10	1.36e-08
WBGene00003602	159.282	0.811105	0.128142	6.32971	2.46e-10	1.39e-08
WBGene00021581	39.3033	-4.50022	0.713086	-6.3109	2.77e-10	1.57e-08
WBGene00011800	79.2472	2.80476	0.445086	6.30162	2.95e-10	1.66e-08
WBGene00009824	119.198	1.83086	0.291747	6.27553	3.48e-10	1.96e-08
WBGene00003623	50.0435	-2.00593	0.320126	-6.26607	3.7e-10	2.07e-08
WBGene00010745	36.3324	-2.13057	0.340071	-6.26507	3.73e-10	2.08e-08
WBGene00016577	20.214	-2.5774	0.412458	-6.2489	4.13e-10	2.29e-08
WBGene00022258	74.3348	1.39647	0.223853	6.23831	4.42e-10	2.45e-08
WBGene00012462	138.961	0.940285	0.151293	6.21501	5.13e-10	2.83e-08
WBGene00007624	13448.5	-0.289104	0.046574	-6.20742	5.39e-10	2.96e-08
WBGene00013734	1048.73	0.263281	0.0425133	6.19292	5.91e-10	3.23e-08
WBGene00003620	120.996	0.905517	0.14642	6.18436	6.24e-10	3.39e-08
WBGene00022462	1099.68	-0.294421	0.0476058	-6.18457	6.23e-10	3.39e-08
WBGene00020347	7091.58	0.278002	0.044962	6.18305	6.29e-10	3.4e-08
WBGene00010659	96.7633	-1.76398	0.285586	-6.17669	6.55e-10	3.53e-08
WBGene00016309	20.6238	-2.56598	0.416218	-6.16499	7.05e-10	3.77e-08
WBGene00014576	341.604	-0.417535	0.067727	-6.16497	7.05e-10	3.77e-08
WBGene00016539	108.874	-0.930926	0.151082	-6.16172	7.2e-10	3.83e-08
WBGene00013080	1149.62	0.837817	0.135986	6.16106	7.23e-10	3.83e-08
WBGene00012961	123.218	1.91663	0.311066	6.1615	7.21e-10	3.83e-08
WBGene00010238	284.865	1.14675	0.186256	6.15682	7.42e-10	3.92e-08
WBGene00009089	45.4883	-2.07133	0.336459	-6.15625	7.45e-10	3.92e-08
WBGene00010070	6066.41	-0.638718	0.103828	-6.15168	7.67e-10	4.02e-08
WBGene00003786	6371.4	0.464846	0.0756314	6.14621	7.94e-10	4.15e-08
WBGene00009430	332.988	-0.647309	0.105524	-6.13422	8.56e-10	4.46e-08
WBGene00002077	13429.5	-0.346667	0.0565506	-6.1302	8.78e-10	4.55e-08
WBGene00017898	215.532	-0.604171	0.0986058	-6.12714	8.95e-10	4.63e-08
WBGene00008803	174.538	1.02142	0.16706	6.11408	9.71e-10	5e-08
WBGene00015057	415.15	0.882429	0.14443	6.10972	9.98e-10	5.13e-08
WBGene00002125	1217.82	-0.527274	0.0863939	-6.10314	1.04e-09	5.32e-08
WBGene00015613	43.2005	-2.53912	0.416592	-6.09498	1.09e-09	5.58e-08
WBGene00003766	184.818	1.21868	0.200818	6.0686	1.29e-09	6.56e-08
WBGene00009617	74.1364	1.37777	0.227442	6.05768	1.38e-09	7e-08
WBGene00019311	53.6643	-1.63925	0.270836	-6.05257	1.43e-09	7.2e-08
WBGene00009212	171.158	-1.22245	0.202721	-6.03022	1.64e-09	8.24e-08
WBGene00018606	32.7436	-1.83951	0.305293	-6.02538	1.69e-09	8.46e-08
WBGene00010585	49.3508	-1.79152	0.297507	-6.02179	1.72e-09	8.63e-08
WBGene00020402	582.312	0.395112	0.0656856	6.01521	1.8e-09	8.95e-08
WBGene00001843	712.112	0.557709	0.092806	6.0094	1.86e-09	9.25e-08
WBGene00008354	180.781	-1.16551	0.194181	-6.00216	1.95e-09	9.64e-08
WBGene00001856	5082.49	0.317301	0.0528739	6.00108	1.96e-09	9.67e-08
WBGene00021709	246.996	0.698321	0.11643	5.99775	2e-09	9.84e-08
WBGene00018353	80.0295	1.1252	0.187987	5.98554	2.16e-09	1.06e-07
WBGene00001430	307.771	-0.822496	0.137502	-5.9817	2.21e-09	1.08e-07
WBGene00008043	16.0424	2.28072	0.381433	5.97935	2.24e-09	1.09e-07
WBGene00017285	1472.41	0.256114	0.0428529	5.97658	2.28e-09	1.11e-07
WBGene00015125	2784.13	0.252054	0.0421899	5.97429	2.31e-09	1.12e-07
WBGene00008602	140.979	3.03863	0.508721	5.97307	2.33e-09	1.12e-07
WBGene00021463	26.0022	-2.39996	0.402173	-5.96747	2.41e-09	1.16e-07
WBGene00003997	265.888	0.73747	0.123887	5.95277	2.64e-09	1.26e-07
WBGene00011979	38.6977	-2.97183	0.499216	-5.95298	2.63e-09	1.26e-07
WBGene00013693	103.59	-0.896738	0.150692	-5.9508	2.67e-09	1.27e-07
WBGene00007139	156.712	-1.35851	0.228856	-5.93607	2.92e-09	1.39e-07
WBGene00016578	16.1309	-2.40387	0.405948	-5.92163	3.19e-09	1.51e-07
WBGene00012968	235.875	0.65595	0.111107	5.9038	3.55e-09	1.68e-07
WBGene00001522	242.44	0.531671	0.0903553	5.88423	4e-09	1.88e-07
WBGene00004798	14217.4	0.394882	0.0672229	5.87422	4.25e-09	1.99e-07
WBGene00011066	1348.19	0.41391	0.0704856	5.87226	4.3e-09	2.01e-07
WBGene00013559	76.7141	1.38993	0.236737	5.87117	4.33e-09	2.02e-07
WBGene00020456	270.24	1.10949	0.189064	5.86835	4.4e-09	2.05e-07
WBGene00017834	1592.56	0.637662	0.108717	5.86531	4.48e-09	2.08e-07
WBGene00013233	24.3102	-1.55869	0.265782	-5.86455	4.5e-09	2.08e-07
WBGene00017125	3413.54	0.20749	0.0353994	5.86141	4.59e-09	2.11e-07
WBGene00000802	18216.5	0.286102	0.0488362	5.85839	4.67e-09	2.15e-07
WBGene00021286	3289.63	0.255001	0.0435434	5.85624	4.73e-09	2.17e-07
WBGene00021073	2272.81	-0.357164	0.061073	-5.84815	4.97e-09	2.27e-07
WBGene00013220	142.582	0.843589	0.144552	5.83589	5.35e-09	2.43e-07
WBGene00044281	37.6269	-1.55154	0.26622	-5.82806	5.61e-09	2.54e-07
WBGene00004875	1933.83	0.539991	0.0929281	5.81084	6.22e-09	2.81e-07
WBGene00000425	71.4274	-1.41795	0.244242	-5.80551	6.42e-09	2.89e-07
WBGene00016907	3951.77	-0.34265	0.059061	-5.80163	6.57e-09	2.95e-07
WBGene00019700	36.6194	-1.6317	0.281312	-5.80031	6.62e-09	2.97e-07
WBGene00015403	228.879	-0.795394	0.137156	-5.7992	6.66e-09	2.98e-07
WBGene00011102	574.117	-0.506036	0.0873073	-5.79603	6.79e-09	3.03e-07
WBGene00000620	28.1566	-1.9147	0.330382	-5.79541	6.82e-09	3.03e-07
WBGene00016321	970.762	0.318952	0.0551679	5.78147	7.4e-09	3.28e-07
WBGene00014017	1118.58	0.352105	0.0609272	5.77911	7.51e-09	3.32e-07
WBGene00018384	126.586	0.883057	0.153135	5.76654	8.09e-09	3.56e-07
WBGene00010348	259.329	0.72996	0.127253	5.73631	9.68e-09	4.25e-07
WBGene00018878	274.536	-0.545362	0.0950932	-5.73503	9.75e-09	4.27e-07
WBGene00009898	967.787	0.560214	0.09769	5.73461	9.77e-09	4.27e-07
WBGene00007650	282.765	-0.488196	0.0851489	-5.73344	9.84e-09	4.28e-07
WBGene00019407	74.4235	-1.04001	0.181554	-5.7284	1.01e-08	4.39e-07
WBGene00021830	919.818	-0.311683	0.0544085	-5.72856	1.01e-08	4.39e-07
WBGene00019956	20.6726	-2.23354	0.390327	-5.72223	1.05e-08	4.54e-07
WBGene00003172	333.787	-0.484341	0.0846481	-5.72182	1.05e-08	4.54e-07
WBGene00017466	15.6161	4.64425	0.813374	5.70986	1.13e-08	4.85e-07
WBGene00044066	14.4284	-2.7752	0.486622	-5.70298	1.18e-08	5.04e-07
WBGene00004361	553.666	-0.409212	0.0717661	-5.70202	1.18e-08	5.05e-07
WBGene00007717	52.8381	1.61533	0.28334	5.70102	1.19e-08	5.07e-07
WBGene00016520	98.6727	-1.05368	0.184954	-5.69697	1.22e-08	5.18e-07
WBGene00022048	13346.3	0.277228	0.0486768	5.69528	1.23e-08	5.21e-07
WBGene00006705	148.578	0.825097	0.145167	5.68376	1.32e-08	5.56e-07
WBGene00018286	100.151	1.09878	0.193493	5.67864	1.36e-08	5.7e-07
WBGene00001754	58.8842	1.23457	0.217389	5.67908	1.35e-08	5.7e-07
WBGene00004706	1953.62	-0.300166	0.052963	-5.66747	1.45e-08	6.07e-07
WBGene00007366	28.8709	3.07738	0.543203	5.66525	1.47e-08	6.13e-07
WBGene00019742	74.6925	1.09593	0.193498	5.66377	1.48e-08	6.16e-07
WBGene00003956	660.855	-0.833807	0.147299	-5.66065	1.51e-08	6.26e-07
WBGene00009729	64.4618	0.838641	0.14827	5.65618	1.55e-08	6.41e-07
WBGene00010128	33.1928	-1.7136	0.303306	-5.64973	1.61e-08	6.63e-07
WBGene00015746	1202.28	-0.247204	0.0439439	-5.62544	1.85e-08	7.62e-07
WBGene00000482	1187.68	-0.429397	0.0763472	-5.62427	1.86e-08	7.65e-07
WBGene00021834	473.158	0.615291	0.10941	5.62372	1.87e-08	7.65e-07
WBGene00022741	36.2495	-1.31631	0.234345	-5.617	1.94e-08	7.93e-07
WBGene00009104	17.5356	-2.55539	0.456114	-5.60253	2.11e-08	8.58e-07
WBGene00010896	7229.93	-0.278096	0.0496342	-5.60293	2.11e-08	8.58e-07
WBGene00012144	1266.23	1.35879	0.24263	5.60027	2.14e-08	8.67e-07
WBGene00013866	201.735	-0.555953	0.0993499	-5.5959	2.19e-08	8.87e-07
WBGene00016218	132.359	1.23008	0.220093	5.58891	2.28e-08	9.21e-07
WBGene00011587	595.748	-0.572963	0.102568	-5.58618	2.32e-08	9.31e-07
WBGene00016003	61.853	-1.62343	0.290616	-5.58616	2.32e-08	9.31e-07
WBGene00008486	418.633	1.26658	0.22687	5.58285	2.37e-08	9.46e-07
WBGene00012964	1589.7	-0.245422	0.044065	-5.56954	2.55e-08	1.02e-06
WBGene00016665	11.5597	2.95304	0.53053	5.5662	2.6e-08	1.04e-06
WBGene00010260	9770.93	-0.260042	0.0467333	-5.56438	2.63e-08	1.04e-06
WBGene00005002	4440.35	0.480431	0.0863916	5.56109	2.68e-08	1.06e-06
WBGene00019510	21539.2	-0.280026	0.0504968	-5.54543	2.93e-08	1.16e-06
WBGene00044488	339.66	0.968128	0.174667	5.5427	2.98e-08	1.17e-06
WBGene00013358	833.95	0.272359	0.0491675	5.53941	3.03e-08	1.19e-06
WBGene00022388	2624.03	-0.210956	0.0380863	-5.53888	3.04e-08	1.19e-06
WBGene00016558	388.614	-0.743552	0.134255	-5.53834	3.05e-08	1.19e-06
WBGene00000557	71.1381	1.05279	0.190108	5.53788	3.06e-08	1.19e-06
WBGene00044535	912.15	0.444589	0.0803408	5.53379	3.13e-08	1.22e-06
WBGene00009771	1256.64	-0.29337	0.0530216	-5.53303	3.15e-08	1.22e-06
WBGene00000996	1840.57	0.250554	0.0452837	5.53298	3.15e-08	1.22e-06
WBGene00004952	1641.28	-0.277581	0.0502301	-5.52619	3.27e-08	1.26e-06
WBGene00016653	4251.31	-0.229316	0.0415464	-5.51953	3.4e-08	1.31e-06
WBGene00008810	56.2253	2.30094	0.417008	5.51773	3.43e-08	1.32e-06
WBGene00000870	178.957	-0.716509	0.129911	-5.5154	3.48e-08	1.33e-06
WBGene00003907	151.312	0.605854	0.109898	5.51286	3.53e-08	1.35e-06
WBGene00000449	21.2047	-2.12744	0.385966	-5.51198	3.55e-08	1.35e-06
WBGene00007934	113.783	-0.932656	0.169333	-5.50781	3.63e-08	1.38e-06
WBGene00003473	9.79209	4.34921	0.790534	5.50161	3.76e-08	1.43e-06
WBGene00001828	135.59	-6.02441	1.09542	-5.49965	3.81e-08	1.44e-06
WBGene00006547	31.0672	-1.53859	0.279835	-5.49819	3.84e-08	1.45e-06
WBGene00021557	14.4905	-2.33772	0.425574	-5.49309	3.95e-08	1.48e-06
WBGene00010998	51.9673	1.21323	0.220882	5.49269	3.96e-08	1.48e-06
WBGene00003996	832.705	0.552675	0.100635	5.49189	3.98e-08	1.49e-06
WBGene00017881	2833.28	-0.601447	0.10969	-5.48315	4.18e-08	1.56e-06
WBGene00016435	1131.71	0.534226	0.0974277	5.4833	4.17e-08	1.56e-06
WBGene00001377	63.035	-1.33118	0.242812	-5.48234	4.2e-08	1.56e-06
WBGene00004816	94.5771	-1.09146	0.199291	-5.47673	4.33e-08	1.6e-06
WBGene00015112	110.037	-0.948662	0.173276	-5.47486	4.38e-08	1.62e-06
WBGene00011668	457.164	-1.21702	0.222397	-5.47225	4.44e-08	1.64e-06
WBGene00013308	2483.7	0.234204	0.042814	5.47027	4.49e-08	1.65e-06
WBGene00004183	101.524	-0.840613	0.153693	-5.46943	4.51e-08	1.66e-06
WBGene00000453	72.1008	-0.97685	0.178712	-5.46607	4.6e-08	1.68e-06
WBGene00004813	304.915	-0.686482	0.125601	-5.46558	4.61e-08	1.68e-06
WBGene00022847	137.46	0.885833	0.162241	5.45997	4.76e-08	1.73e-06
WBGene00000395	189.576	-0.737572	0.13526	-5.453	4.95e-08	1.8e-06
WBGene00009886	387.099	-0.43967	0.0807093	-5.44758	5.11e-08	1.85e-06
WBGene00014117	2700.77	0.255231	0.0468533	5.44745	5.11e-08	1.85e-06
WBGene00012766	326.353	0.640279	0.117674	5.44111	5.3e-08	1.91e-06
WBGene00003943	206.406	0.849959	0.156404	5.43437	5.5e-08	1.98e-06
WBGene00013898	130.744	1.03813	0.191236	5.42853	5.68e-08	2.04e-06
WBGene00019679	1065.96	0.233456	0.0430323	5.42514	5.79e-08	2.07e-06
WBGene00003773	590.182	0.588128	0.108631	5.414	6.16e-08	2.2e-06
WBGene00019153	629.913	0.347878	0.0643958	5.40219	6.58e-08	2.35e-06
WBGene00020038	1212.9	0.324317	0.0600497	5.40081	6.63e-08	2.36e-06
WBGene00012592	66.2389	-1.25678	0.232783	-5.39895	6.7e-08	2.38e-06
WBGene00003648	36.1033	1.46294	0.271029	5.39771	6.75e-08	2.39e-06
WBGene00011229	18.4124	-1.59509	0.295898	-5.39069	7.02e-08	2.48e-06
WBGene00015181	1936.67	-0.234973	0.043597	-5.38966	7.06e-08	2.49e-06
WBGene00011803	805.031	-0.641891	0.119297	-5.38061	7.42e-08	2.61e-06
WBGene00022653	749.967	-0.728914	0.135915	-5.36301	8.18e-08	2.87e-06
WBGene00045433	406.323	-0.446916	0.0833487	-5.362	8.23e-08	2.88e-06
WBGene00004415	39395.6	-0.231532	0.043233	-5.35546	8.53e-08	2.98e-06
WBGene00016134	598.663	-0.379499	0.0709597	-5.34809	8.89e-08	3.1e-06
WBGene00010785	13280.5	-0.259121	0.0484679	-5.34624	8.98e-08	3.12e-06
WBGene00016797	60.3977	-1.05438	0.19731	-5.3438	9.1e-08	3.16e-06
WBGene00001663	38.5077	1.15039	0.215749	5.33207	9.71e-08	3.36e-06
WBGene00020537	23.8253	-1.7494	0.328205	-5.33021	9.81e-08	3.39e-06
WBGene00019922	45.2514	-1.35349	0.254054	-5.32758	9.95e-08	3.43e-06
WBGene00018215	44.9163	-1.9767	0.371232	-5.3247	1.01e-07	3.47e-06
WBGene00009957	323.926	2.71707	0.510278	5.32469	1.01e-07	3.47e-06
WBGene00009899	153.408	-0.93297	0.175265	-5.32319	1.02e-07	3.49e-06
WBGene00001075	431.35	-3.19915	0.601187	-5.32139	1.03e-07	3.51e-06
WBGene00016511	334.169	0.433788	0.0816038	5.31579	1.06e-07	3.62e-06
WBGene00077770	93.035	0.902996	0.170096	5.30873	1.1e-07	3.75e-06
WBGene00011487	1578.46	-0.663092	0.124997	-5.30486	1.13e-07	3.82e-06
WBGene00015778	2695.33	0.2416	0.0455913	5.29926	1.16e-07	3.93e-06
WBGene00021562	5788.99	-0.164302	0.0310277	-5.29532	1.19e-07	4.01e-06
WBGene00019777	231.223	0.564085	0.106532	5.29498	1.19e-07	4.01e-06
WBGene00008904	69.5012	-0.938775	0.177351	-5.2933	1.2e-07	4.04e-06
WBGene00012714	3498.08	-0.248028	0.0468891	-5.28967	1.23e-07	4.11e-06
WBGene00019927	15.4976	-2.8139	0.532847	-5.28088	1.29e-07	4.3e-06
WBGene00009698	39.0085	-1.52319	0.289163	-5.26757	1.38e-07	4.61e-06
WBGene00021564	711.086	0.268843	0.0510504	5.26623	1.39e-07	4.64e-06
WBGene00000106	1714.88	-0.363982	0.0691353	-5.26478	1.4e-07	4.66e-06
WBGene00006517	480.291	-0.313765	0.0596859	-5.25694	1.46e-07	4.86e-06
WBGene00012261	82.8527	-2.71628	0.517076	-5.25314	1.5e-07	4.95e-06
WBGene00010768	67.188	0.855224	0.16295	5.24838	1.53e-07	5.07e-06
WBGene00019211	478.053	-0.527226	0.100575	-5.24209	1.59e-07	5.23e-06
WBGene00006924	29525.3	-0.217086	0.0414437	-5.2381	1.62e-07	5.33e-06
WBGene00020073	64.3874	-1.30048	0.248534	-5.23258	1.67e-07	5.48e-06
WBGene00001037	6438.74	-0.225646	0.0431485	-5.22953	1.7e-07	5.56e-06
WBGene00015828	48.571	1.35253	0.258989	5.22235	1.77e-07	5.77e-06
WBGene00013083	198.339	-0.968283	0.185558	-5.21821	1.81e-07	5.89e-06
WBGene00018427	836.31	0.764174	0.146545	5.21462	1.84e-07	5.99e-06
WBGene00004430	17500.2	-0.211916	0.0406526	-5.21286	1.86e-07	6.03e-06
WBGene00013215	32.1661	1.39087	0.266894	5.21134	1.87e-07	6.07e-06
WBGene00006650	824.048	1.77702	0.341161	5.20874	1.9e-07	6.14e-06
WBGene00000973	365.175	0.505435	0.0971502	5.20261	1.97e-07	6.33e-06
WBGene00014000	456.246	0.645505	0.124098	5.20157	1.98e-07	6.36e-06
WBGene00019400	1527.52	-0.270427	0.0520141	-5.19912	2e-07	6.43e-06
WBGene00022334	50.7694	-1.46999	0.282803	-5.19792	2.02e-07	6.46e-06
WBGene00009925	915.046	0.397724	0.0765536	5.19537	2.04e-07	6.52e-06
WBGene00000970	1459.23	0.300674	0.057873	5.19541	2.04e-07	6.52e-06
WBGene00016453	320.482	-0.766753	0.14767	-5.19233	2.08e-07	6.61e-06
WBGene00013841	21.4989	1.9829	0.382	5.19084	2.09e-07	6.65e-06
WBGene00016455	26.5631	-1.25918	0.242605	-5.19026	2.1e-07	6.66e-06
WBGene00001030	6262.56	-0.220498	0.0425015	-5.188	2.13e-07	6.72e-06
WBGene00044072	955.458	-0.252789	0.0487287	-5.18768	2.13e-07	6.72e-06
WBGene00002257	187.73	0.850757	0.164142	5.18304	2.18e-07	6.88e-06
WBGene00017028	122.675	-0.957743	0.184913	-5.17944	2.23e-07	7e-06
WBGene00043302	55.1883	-1.03531	0.200025	-5.17591	2.27e-07	7.11e-06
WBGene00045411	8.20457	6.3719	1.23138	5.17462	2.28e-07	7.13e-06
WBGene00007344	8.3316	-3.24603	0.627265	-5.17489	2.28e-07	7.13e-06
WBGene00008506	12667.6	0.196766	0.0380771	5.16757	2.37e-07	7.39e-06
WBGene00019322	27432.4	-0.203854	0.0394893	-5.16225	2.44e-07	7.59e-06
WBGene00018362	5001.89	-0.191999	0.037209	-5.16002	2.47e-07	7.67e-06
WBGene00004729	951.966	-0.295438	0.0572825	-5.15757	2.5e-07	7.75e-06
WBGene00011043	1683.84	-0.216094	0.0419485	-5.15143	2.59e-07	7.99e-06
WBGene00018903	47.6541	1.05008	0.203897	5.15008	2.6e-07	8.03e-06
WBGene00001336	3925.18	-0.249978	0.0485473	-5.14916	2.62e-07	8.05e-06
WBGene00045058	37.6277	-1.23707	0.240253	-5.14904	2.62e-07	8.05e-06
WBGene00012139	190.731	0.539566	0.104864	5.14538	2.67e-07	8.19e-06
WBGene00002000	8254.6	-0.20917	0.0406573	-5.14471	2.68e-07	8.2e-06
WBGene00010701	1177.09	-0.299852	0.0583084	-5.14251	2.71e-07	8.28e-06
WBGene00022366	286.417	0.492564	0.0958201	5.14051	2.74e-07	8.35e-06
WBGene00002855	3103.26	0.225348	0.0439216	5.1307	2.89e-07	8.78e-06
WBGene00006945	2117.11	-0.266255	0.0519112	-5.12904	2.91e-07	8.84e-06
WBGene00017075	9402.64	-0.204427	0.0399186	-5.1211	3.04e-07	9.2e-06
WBGene00020952	643.36	0.634797	0.124032	5.11801	3.09e-07	9.32e-06
WBGene00022159	621.176	-0.343773	0.0671672	-5.11817	3.09e-07	9.32e-06
WBGene00011753	1000.6	-1.08127	0.211304	-5.1171	3.1e-07	9.34e-06
WBGene00022742	1029.98	-0.217387	0.0424847	-5.11683	3.11e-07	9.34e-06
WBGene00003930	2639.33	-0.265811	0.0519658	-5.11511	3.14e-07	9.41e-06
WBGene00044692	22.6098	-1.96752	0.384993	-5.11052	3.21e-07	9.62e-06
WBGene00000437	68.0454	-1.03373	0.202435	-5.10646	3.28e-07	9.81e-06
WBGene00012445	1631.62	-0.617888	0.121023	-5.10553	3.3e-07	9.84e-06
WBGene00018267	6.93114	5.24774	1.02833	5.10315	3.34e-07	9.94e-06
WBGene00008436	432.613	-0.709422	0.139098	-5.10017	3.39e-07	1.01e-05
WBGene00000007	174.535	-0.796514	0.156194	-5.09952	3.41e-07	1.01e-05
WBGene00000191	21.2476	2.14958	0.421634	5.09822	3.43e-07	1.01e-05
WBGene00021979	54.0399	2.19267	0.430221	5.09662	3.46e-07	1.02e-05
WBGene00020915	7408.74	-0.222867	0.0437422	-5.09502	3.49e-07	1.03e-05
WBGene00008781	1560.72	-0.389443	0.0764558	-5.0937	3.51e-07	1.03e-05
WBGene00021816	1236.31	-0.203189	0.0399059	-5.09169	3.55e-07	1.04e-05
WBGene00013709	2201.03	-0.224951	0.0441844	-5.09119	3.56e-07	1.04e-05
WBGene00004353	35.8885	1.135	0.223009	5.0895	3.59e-07	1.05e-05
WBGene00003959	193.55	-0.961905	0.18914	-5.08567	3.66e-07	1.07e-05
WBGene00016913	1327.42	-0.640986	0.126133	-5.08184	3.74e-07	1.09e-05
WBGene00021114	319.949	-0.546941	0.107904	-5.06879	4e-07	1.16e-05
WBGene00045516	34.0529	1.40379	0.277109	5.06582	4.07e-07	1.18e-05
WBGene00022112	29.0294	-1.9961	0.394602	-5.05852	4.23e-07	1.22e-05
WBGene00004819	38.1546	-1.32386	0.261768	-5.05739	4.25e-07	1.23e-05
WBGene00016359	19.4152	-1.8641	0.368667	-5.05632	4.27e-07	1.23e-05
WBGene00015547	1569.2	-0.252578	0.0499788	-5.0537	4.33e-07	1.25e-05
WBGene00018731	220.968	1.74706	0.345883	5.05101	4.39e-07	1.26e-05
WBGene00001104	86.3782	-1.12415	0.223166	-5.03728	4.72e-07	1.35e-05
WBGene00011003	169.462	0.650408	0.129361	5.02786	4.96e-07	1.42e-05
WBGene00001047	3603.82	-0.151264	0.0300852	-5.02785	4.96e-07	1.42e-05
WBGene00001852	60.2355	0.93596	0.186175	5.02733	4.97e-07	1.42e-05
WBGene00019815	17.8991	-1.57966	0.314292	-5.02608	5.01e-07	1.43e-05
WBGene00001231	1698.59	-0.24804	0.0493941	-5.02164	5.12e-07	1.46e-05
WBGene00013143	987.928	-0.299518	0.0596582	-5.02057	5.15e-07	1.46e-05
WBGene00011798	35.0156	2.50648	0.499466	5.01833	5.21e-07	1.48e-05
WBGene00007681	1997.8	-0.24375	0.0485817	-5.01733	5.24e-07	1.48e-05
WBGene00020902	160.717	-0.843696	0.168241	-5.0148	5.31e-07	1.5e-05
WBGene00008446	383.076	-0.434538	0.0866615	-5.0142	5.33e-07	1.5e-05
WBGene00016219	140.949	1.24268	0.248019	5.01045	5.43e-07	1.53e-05
WBGene00000457	17.5879	-1.95333	0.390023	-5.00825	5.49e-07	1.54e-05
WBGene00012251	274.772	0.868004	0.173605	4.99987	5.74e-07	1.61e-05
WBGene00016886	8.92363	-2.49974	0.50025	-4.99697	5.82e-07	1.63e-05
WBGene00008492	24.9753	-2.7251	0.54563	-4.99442	5.9e-07	1.65e-05
WBGene00011804	849.781	-0.429195	0.0862026	-4.97891	6.39e-07	1.78e-05
WBGene00000397	103.824	0.910095	0.182936	4.97493	6.53e-07	1.81e-05
WBGene00019843	43.8868	-1.32487	0.266684	-4.96794	6.77e-07	1.88e-05
WBGene00017939	371.955	-0.440955	0.0889297	-4.95846	7.11e-07	1.97e-05
WBGene00021814	157.593	-0.67575	0.136316	-4.95722	7.15e-07	1.98e-05
WBGene00018438	205.369	-0.54896	0.110755	-4.95653	7.18e-07	1.98e-05
WBGene00004820	133.687	-0.789601	0.159391	-4.95387	7.28e-07	2e-05
WBGene00008634	31.7893	-1.36925	0.276988	-4.94335	7.68e-07	2.11e-05
WBGene00013438	129.031	-0.662753	0.134061	-4.94366	7.67e-07	2.11e-05
WBGene00013418	37.2284	-1.33573	0.270275	-4.9421	7.73e-07	2.12e-05
WBGene00003933	57.7004	-1.11712	0.226256	-4.93745	7.92e-07	2.16e-05
WBGene00002282	43.9099	-1.80939	0.36656	-4.93615	7.97e-07	2.18e-05
WBGene00016669	31.848	2.77303	0.562521	4.92965	8.24e-07	2.24e-05
WBGene00004058	657.165	-0.785294	0.159443	-4.92523	8.43e-07	2.29e-05
WBGene00015410	165.074	0.643037	0.130654	4.92168	8.58e-07	2.33e-05
WBGene00001427	5053.76	0.283724	0.0576605	4.9206	8.63e-07	2.34e-05
WBGene00012326	4046.7	0.270137	0.0549181	4.91891	8.7e-07	2.35e-05
WBGene00016735	223.038	0.663853	0.134971	4.9185	8.72e-07	2.36e-05
WBGene00019935	151.281	-0.638436	0.129995	-4.91122	9.05e-07	2.44e-05
WBGene00004195	139.837	0.58842	0.119882	4.90834	9.18e-07	2.46e-05
WBGene00022076	42.2854	1.43806	0.292986	4.90828	9.19e-07	2.46e-05
WBGene00020149	281.83	0.564601	0.115014	4.90898	9.16e-07	2.46e-05
WBGene00009008	344.5	0.542675	0.110614	4.90602	9.29e-07	2.49e-05
WBGene00022046	4170.6	-0.290827	0.0593241	-4.90235	9.47e-07	2.53e-05
WBGene00014666	566.801	-0.625049	0.127532	-4.9011	9.53e-07	2.54e-05
WBGene00019433	2562.38	0.201272	0.0410954	4.89767	9.7e-07	2.58e-05
WBGene00013379	545.668	0.446216	0.0911608	4.89482	9.84e-07	2.62e-05
WBGene00007506	61.8296	2.52819	0.516587	4.89401	9.88e-07	2.62e-05
WBGene00010809	964.044	0.248316	0.0507373	4.89416	9.87e-07	2.62e-05
WBGene00018603	43.4189	1.08315	0.221428	4.89164	1e-06	2.64e-05
WBGene00002273	1155.96	-0.548376	0.112155	-4.88943	1.01e-06	2.67e-05
WBGene00016785	11.9524	3.58374	0.733451	4.88614	1.03e-06	2.7e-05
WBGene00001149	2369.41	0.408922	0.0836773	4.88689	1.02e-06	2.7e-05
WBGene00010444	929.533	-0.250811	0.0513293	-4.88632	1.03e-06	2.7e-05
WBGene00012757	596.779	2.35233	0.481405	4.88638	1.03e-06	2.7e-05
WBGene00010759	458.436	-0.470286	0.0962744	-4.88485	1.04e-06	2.71e-05
WBGene00019466	1233.69	0.247764	0.050729	4.88407	1.04e-06	2.71e-05
WBGene00000176	371.842	0.961013	0.19687	4.88146	1.05e-06	2.75e-05
WBGene00000475	11115.8	-0.184867	0.0378786	-4.88051	1.06e-06	2.75e-05
WBGene00019923	15.7997	-2.11591	0.433611	-4.87975	1.06e-06	2.76e-05
WBGene00010846	413.666	0.354007	0.0725942	4.87652	1.08e-06	2.8e-05
WBGene00013946	169.123	-0.669084	0.137464	-4.86735	1.13e-06	2.92e-05
WBGene00016071	16.6827	-2.28498	0.469436	-4.8675	1.13e-06	2.92e-05
WBGene00005228	6.02548	4.86488	0.999585	4.8669	1.13e-06	2.93e-05
WBGene00009202	60.3514	-1.1282	0.231951	-4.86398	1.15e-06	2.96e-05
WBGene00016540	126.915	0.622181	0.128071	4.85808	1.19e-06	3.05e-05
WBGene00008823	653.626	0.339227	0.069908	4.85248	1.22e-06	3.13e-05
WBGene00014015	2541	-0.222694	0.0458924	-4.85252	1.22e-06	3.13e-05
WBGene00044209	87.8419	-0.725641	0.149718	-4.84673	1.26e-06	3.21e-05
WBGene00021731	28.1607	1.76851	0.365619	4.83705	1.32e-06	3.37e-05
WBGene00003111	444.394	-0.470209	0.0972144	-4.83683	1.32e-06	3.37e-05
WBGene00219796	19.3001	-1.54496	0.319536	-4.835	1.33e-06	3.39e-05
WBGene00008900	124.075	0.679155	0.140514	4.83337	1.34e-06	3.41e-05
WBGene00023485	84.1951	0.616304	0.127683	4.82683	1.39e-06	3.52e-05
WBGene00009485	46.889	-1.11633	0.231305	-4.82624	1.39e-06	3.52e-05
WBGene00006075	6.41667	5.14467	1.06592	4.8265	1.39e-06	3.52e-05
WBGene00017490	30.788	-2.82443	0.585683	-4.82245	1.42e-06	3.58e-05
WBGene00020218	1302.72	0.388355	0.0805397	4.82191	1.42e-06	3.58e-05
WBGene00004499	12457	-0.210287	0.0436376	-4.81894	1.44e-06	3.63e-05
WBGene00006923	437.667	0.61228	0.12717	4.81467	1.47e-06	3.7e-05
WBGene00010495	43.1651	-1.18706	0.246876	-4.80834	1.52e-06	3.82e-05
WBGene00019376	20.6643	1.37733	0.286862	4.80139	1.58e-06	3.95e-05
WBGene00021078	737.598	-0.289896	0.0603868	-4.80064	1.58e-06	3.95e-05
WBGene00045457	58.2953	4.11073	0.856337	4.80036	1.58e-06	3.95e-05
WBGene00014820	79.9468	0.762865	0.15895	4.79941	1.59e-06	3.97e-05
WBGene00010263	3340.86	-0.268775	0.0560375	-4.79634	1.62e-06	4.02e-05
WBGene00012492	82.065	-0.858823	0.179104	-4.7951	1.63e-06	4.04e-05
WBGene00017303	76.2203	1.16635	0.243288	4.79412	1.63e-06	4.05e-05
WBGene00001031	4069.79	-0.241238	0.0503344	-4.79271	1.65e-06	4.07e-05
WBGene00019599	593.571	0.344344	0.0719217	4.78776	1.69e-06	4.17e-05
WBGene00006510	2709.44	-0.238307	0.0498126	-4.78408	1.72e-06	4.24e-05
WBGene00008273	160.33	0.735297	0.153728	4.7831	1.73e-06	4.25e-05
WBGene00004821	101.207	-0.768844	0.16085	-4.7799	1.75e-06	4.31e-05
WBGene00013311	15700.1	-0.283217	0.0593313	-4.77349	1.81e-06	4.45e-05
WBGene00016622	751.397	0.282369	0.0591729	4.77193	1.82e-06	4.47e-05
WBGene00022125	94.8628	0.775056	0.162501	4.76956	1.85e-06	4.52e-05
WBGene00008177	50.2945	-0.992131	0.208244	-4.76427	1.9e-06	4.63e-05
WBGene00007145	751.557	-0.329392	0.0691767	-4.7616	1.92e-06	4.69e-05
WBGene00001397	717.808	1.31829	0.277004	4.75911	1.94e-06	4.74e-05
WBGene00017667	71.4177	0.967433	0.203313	4.75834	1.95e-06	4.75e-05
WBGene00022333	22.9704	1.5094	0.317785	4.74976	2.04e-06	4.94e-05
WBGene00001434	12.7326	-2.46605	0.519332	-4.74851	2.05e-06	4.97e-05
WBGene00016307	19.4139	-1.86073	0.391936	-4.74754	2.06e-06	4.98e-05
WBGene00022848	337.914	0.750165	0.158288	4.73925	2.15e-06	5.18e-05
WBGene00022130	50.6682	0.939451	0.198482	4.73319	2.21e-06	5.33e-05
WBGene00011128	5084.98	-0.215697	0.045588	-4.73145	2.23e-06	5.37e-05
WBGene00008824	266.132	0.419031	0.0885698	4.73108	2.23e-06	5.37e-05
WBGene00000512	547.166	0.746647	0.15783	4.7307	2.24e-06	5.37e-05
WBGene00008100	97.7241	0.732582	0.155083	4.72381	2.31e-06	5.55e-05
WBGene00001423	14454.2	-0.250991	0.0531628	-4.72118	2.34e-06	5.6e-05
WBGene00018437	31.9177	-1.63612	0.346536	-4.72137	2.34e-06	5.6e-05
WBGene00003673	20.912	1.59061	0.337344	4.71508	2.42e-06	5.76e-05
WBGene00016874	419.685	-0.364441	0.0773021	-4.7145	2.42e-06	5.77e-05
WBGene00018146	218.956	-0.604467	0.128316	-4.71077	2.47e-06	5.87e-05
WBGene00011119	738.683	-0.339311	0.0721011	-4.70604	2.53e-06	6e-05
WBGene00008546	9857.92	0.242393	0.0515491	4.70217	2.57e-06	6.1e-05
WBGene00020544	22.1341	-1.60434	0.341272	-4.70106	2.59e-06	6.13e-05
WBGene00003731	105.491	-0.702769	0.149593	-4.69787	2.63e-06	6.2e-05
WBGene00008519	44.4205	1.86995	0.398047	4.69781	2.63e-06	6.2e-05
WBGene00000830	116.859	0.902031	0.192029	4.69736	2.64e-06	6.2e-05
WBGene00001262	2584.61	0.250174	0.0532588	4.69733	2.64e-06	6.2e-05
WBGene00044728	163.945	0.976533	0.207987	4.69516	2.66e-06	6.26e-05
WBGene00018413	53.1146	0.999297	0.212997	4.6916	2.71e-06	6.34e-05
WBGene00003025	2834.53	-0.193842	0.0413155	-4.69175	2.71e-06	6.34e-05
WBGene00007299	113.101	0.582405	0.124143	4.69139	2.71e-06	6.34e-05
WBGene00021276	1539.16	-0.294146	0.0627285	-4.68919	2.74e-06	6.4e-05
WBGene00016997	141.499	0.893642	0.190673	4.68678	2.78e-06	6.47e-05
WBGene00011839	36.2939	1.30055	0.277584	4.68523	2.8e-06	6.51e-05
WBGene00004416	26605.2	-0.1997	0.0426371	-4.68371	2.82e-06	6.55e-05
WBGene00004428	17758.2	-0.191363	0.0408712	-4.6821	2.84e-06	6.59e-05
WBGene00005003	182.647	0.696694	0.148812	4.68171	2.84e-06	6.59e-05
WBGene00018393	3965.23	-0.926877	0.198265	-4.67493	2.94e-06	6.79e-05
WBGene00012463	1073.24	0.294347	0.0629656	4.67472	2.94e-06	6.79e-05
WBGene00021647	838.51	0.31946	0.06833	4.67525	2.94e-06	6.79e-05
WBGene00020559	71.802	-1.13036	0.241849	-4.67383	2.96e-06	6.81e-05
WBGene00015646	109.2	-0.691006	0.14806	-4.66707	3.06e-06	7.02e-05
WBGene00015930	259.113	0.431187	0.0923966	4.6667	3.06e-06	7.03e-05
WBGene00017001	17.0959	1.67799	0.360159	4.65901	3.18e-06	7.28e-05
WBGene00009122	8752.97	-0.220136	0.0472571	-4.65826	3.19e-06	7.3e-05
WBGene00021681	3008.46	-0.285762	0.0614374	-4.65128	3.3e-06	7.54e-05
WBGene00000411	4758.69	-0.197446	0.0424656	-4.64954	3.33e-06	7.59e-05
WBGene00001502	4437.32	0.217386	0.0467867	4.64633	3.38e-06	7.7e-05
WBGene00003963	12977.5	0.208765	0.0449578	4.64359	3.42e-06	7.79e-05
WBGene00017083	43.719	-0.889649	0.191678	-4.64138	3.46e-06	7.86e-05
WBGene00010667	230.602	0.430999	0.0929323	4.63778	3.52e-06	7.99e-05
WBGene00006986	195.411	0.535938	0.115599	4.63617	3.55e-06	8.04e-05
WBGene00001752	274.609	0.809148	0.174578	4.63487	3.57e-06	8.08e-05
WBGene00019705	11.4959	-2.37341	0.512666	-4.62954	3.66e-06	8.27e-05
WBGene00010700	696.66	0.454987	0.0982973	4.62868	3.68e-06	8.3e-05
WBGene00010204	13112.2	0.508069	0.109791	4.6276	3.7e-06	8.33e-05
WBGene00003669	93.667	0.758183	0.163887	4.62626	3.72e-06	8.37e-05
WBGene00017789	354.935	0.711021	0.153744	4.62469	3.75e-06	8.42e-05
WBGene00016549	11.2339	-2.93634	0.63549	-4.62059	3.83e-06	8.58e-05
WBGene00012851	29.1512	-1.13992	0.246988	-4.61527	3.93e-06	8.77e-05
WBGene00019411	51.9602	0.848116	0.183745	4.61573	3.92e-06	8.77e-05
WBGene00012608	5484.96	-0.491805	0.106564	-4.61512	3.93e-06	8.77e-05
WBGene00004814	92.262	-1.04425	0.226327	-4.61392	3.95e-06	8.8e-05
WBGene00012107	47.6122	1.19916	0.260026	4.61168	3.99e-06	8.89e-05
WBGene00021525	17.5904	-4.62906	1.0041	-4.61015	4.02e-06	8.94e-05
WBGene00002191	4063.01	-0.13463	0.0292132	-4.60853	4.06e-06	9e-05
WBGene00000995	952.887	-0.330285	0.0717324	-4.6044	4.14e-06	9.16e-05
WBGene00021779	500.219	0.588121	0.128242	4.58603	4.52e-06	9.99e-05
WBGene00007758	50.126	-1.65319	0.360588	-4.5847	4.55e-06	0.000100206
WBGene00001006	735.247	-0.414111	0.0903192	-4.58497	4.54e-06	0.000100206
WBGene00010808	215.066	-0.964436	0.210368	-4.58452	4.55e-06	0.000100206
WBGene00020765	241.54	-0.520404	0.113542	-4.58336	4.58e-06	0.000100616
WBGene00012239	159.284	-0.994894	0.217133	-4.58196	4.61e-06	0.000101149
WBGene00016860	175.314	0.609712	0.133117	4.58027	4.64e-06	0.000101818
WBGene00020911	191.216	-0.562101	0.12275	-4.57922	4.67e-06	0.000102185
WBGene00007455	940.42	0.502981	0.109866	4.57815	4.69e-06	0.000102561
WBGene00077593	31.8586	2.56287	0.56016	4.57525	4.76e-06	0.000103844
WBGene00001942	377.082	0.356863	0.0781503	4.56637	4.96e-06	0.000108183
WBGene00010620	2106.79	0.201536	0.0441696	4.56278	5.05e-06	0.000109892
WBGene00001152	130.283	0.610325	0.133898	4.55812	5.16e-06	0.000112194
WBGene00007913	95.6546	0.824501	0.180982	4.55572	5.22e-06	0.000113322
WBGene00008464	411.962	0.35147	0.0772748	4.54831	5.41e-06	0.000117214
WBGene00019584	50.54	-0.931663	0.20511	-4.54227	5.57e-06	0.000120284
WBGene00020081	18.251	-1.60765	0.353915	-4.54246	5.56e-06	0.000120284
WBGene00018786	142.464	-0.60726	0.133793	-4.53881	5.66e-06	0.000122098
WBGene00017432	22.8836	1.2019	0.264829	4.53839	5.67e-06	0.00012217
WBGene00001437	9.40974	-1.90434	0.419885	-4.5354	5.75e-06	0.000123738
WBGene00021133	598.984	-0.258912	0.0571228	-4.53255	5.83e-06	0.000125239
WBGene00013278	21.1981	-1.38296	0.305158	-4.53196	5.84e-06	0.000125414
WBGene00019035	10.6394	-2.5815	0.569713	-4.53123	5.86e-06	0.00012567
WBGene00004370	113.858	0.700877	0.15484	4.52646	6e-06	0.000128354
WBGene00015687	5061.71	-0.141528	0.0312937	-4.52257	6.11e-06	0.00013037
WBGene00014987	477.375	-0.309478	0.0684275	-4.52271	6.11e-06	0.00013037
WBGene00043279	96.527	0.691337	0.152939	4.52033	6.17e-06	0.000131569
WBGene00001748	7047.68	-0.121446	0.0268781	-4.51839	6.23e-06	0.000132597
WBGene00019591	13.9485	-2.20481	0.488326	-4.51504	6.33e-06	0.000134522
WBGene00020833	26.5413	-1.45476	0.322504	-4.51082	6.46e-06	0.000137035
WBGene00016325	343.252	0.408348	0.0905715	4.50857	6.53e-06	0.000138298
WBGene00013306	50.5492	0.897838	0.199249	4.5061	6.6e-06	0.000139526
WBGene00001156	1619.58	0.448519	0.0995316	4.50629	6.6e-06	0.000139526
WBGene00004258	8285.32	0.214055	0.0475502	4.50168	6.74e-06	0.000142266
WBGene00008447	91.116	-0.758544	0.168651	-4.49772	6.87e-06	0.000144737
WBGene00002248	573.047	-0.61539	0.136866	-4.49629	6.91e-06	0.000145512
WBGene00016061	719.799	-0.513898	0.114348	-4.49416	6.98e-06	0.000146769
WBGene00009629	42.0942	-0.86432	0.192401	-4.4923	7.05e-06	0.000147856
WBGene00017969	581.611	-0.465426	0.103622	-4.49157	7.07e-06	0.000148156
WBGene00000915	56336.8	-0.264247	0.0588555	-4.48976	7.13e-06	0.000149218
WBGene00009839	13.4401	1.63702	0.364667	4.48909	7.15e-06	0.000149477
WBGene00007365	295.738	1.79437	0.399902	4.48701	7.22e-06	0.000150735
WBGene00014300	59.3593	1.17571	0.262114	4.48549	7.27e-06	0.000151604
WBGene00009982	386.786	-1.03691	0.231206	-4.48478	7.3e-06	0.000151902
WBGene00022643	82.9006	1.48475	0.331161	4.48345	7.34e-06	0.000152642
WBGene00012404	26.232	1.29898	0.289746	4.48316	7.35e-06	0.000152642
WBGene00014258	2274.95	0.323271	0.0721155	4.48269	7.37e-06	0.00015277
WBGene00019168	3920.5	-0.231133	0.0515992	-4.47939	7.49e-06	0.000154939
WBGene00012923	28.1293	1.38949	0.310498	4.47502	7.64e-06	0.000157927
WBGene00009047	11.9138	2.65612	0.593716	4.47372	7.69e-06	0.000158243
WBGene00003964	12840.7	0.180422	0.0403292	4.47373	7.69e-06	0.000158243
WBGene00013986	294.255	-1.10006	0.245883	-4.4739	7.68e-06	0.000158243
WBGene00004749	564.984	-0.36829	0.0823459	-4.47247	7.73e-06	0.000158951
WBGene00006539	141.06	1.37445	0.307844	4.46476	8.02e-06	0.000164566
WBGene00016788	96.6587	1.76172	0.394777	4.46256	8.1e-06	0.000165811
WBGene00006497	2626.57	-0.214063	0.0479682	-4.4626	8.1e-06	0.000165811
WBGene00019493	219.332	-0.47442	0.106404	-4.45865	8.25e-06	0.000168642
WBGene00007225	1676.41	-0.305345	0.0684896	-4.45827	8.26e-06	0.00016871
WBGene00010064	206.133	-0.572028	0.128331	-4.45744	8.29e-06	0.000169141
WBGene00005655	142.278	-0.881757	0.197833	-4.45708	8.31e-06	0.00016919
WBGene00022798	329.28	0.371323	0.0833373	4.45566	8.36e-06	0.00017009
WBGene00022554	305.614	-0.413821	0.0929097	-4.45402	8.43e-06	0.000171167
WBGene00007716	14.7054	2.18701	0.491192	4.45245	8.49e-06	0.000171964
WBGene00000120	246.2	-0.452697	0.101669	-4.45265	8.48e-06	0.000171964
WBGene00010931	38.6683	1.37922	0.310046	4.44845	8.65e-06	0.000174962
WBGene00007691	21.8079	1.52074	0.342224	4.44369	8.84e-06	0.000178641
WBGene00012484	27414.7	-0.183561	0.0413244	-4.44195	8.91e-06	0.000179846
WBGene00020156	32.3207	1.79308	0.403724	4.44136	8.94e-06	0.000179863
WBGene00008132	1839.78	0.51868	0.116782	4.44144	8.94e-06	0.000179863
WBGene00001702	29.7766	-1.58118	0.356083	-4.44048	8.98e-06	0.000180366
WBGene00004435	18700.7	-0.21608	0.0486669	-4.43999	9e-06	0.000180535
WBGene00003627	252.746	0.428559	0.0965419	4.4391	9.03e-06	0.000181046
WBGene00010942	1381.9	-0.195494	0.0440787	-4.43511	9.2e-06	0.000184183
WBGene00007696	3418.19	-0.174111	0.0392792	-4.43266	9.31e-06	0.000186043
WBGene00019831	5065.33	-0.152063	0.0343276	-4.42976	9.43e-06	0.000188317
WBGene00012481	3440.17	-0.221565	0.0500452	-4.4273	9.54e-06	0.000190225
WBGene00022378	844.268	-0.259883	0.0587161	-4.4261	9.6e-06	0.000191034
WBGene00010943	253.348	0.498085	0.11257	4.42467	9.66e-06	0.000192052
WBGene00044698	71.5743	-0.938065	0.212055	-4.42368	9.7e-06	0.000192685
WBGene00017766	355.676	-0.353847	0.080058	-4.41989	9.88e-06	0.000195696
WBGene00004014	5157.25	-0.17904	0.0405089	-4.41976	9.88e-06	0.000195696
WBGene00015055	72.8607	-0.976622	0.220991	-4.41928	9.9e-06	0.000195875
WBGene00010034	25.3073	-1.64004	0.371148	-4.41883	9.92e-06	0.000195921
WBGene00002188	44.7532	1.56176	0.353446	4.41867	9.93e-06	0.000195921
WBGene00008622	600.389	-0.450138	0.101889	-4.41793	9.96e-06	0.000196332
WBGene00019040	3.50235	-4.75141	1.07641	-4.41412	1.01e-05	0.000199566
WBGene00003021	3171.47	-0.228951	0.0518778	-4.41327	1.02e-05	0.000200089
WBGene00016942	93.1618	-0.759663	0.172178	-4.41209	1.02e-05	0.000200788
WBGene00009442	391.108	0.390082	0.0884148	4.41196	1.02e-05	0.000200788
WBGene00019187	62.4785	0.711824	0.161451	4.40892	1.04e-05	0.000203355
WBGene00007649	553.571	0.261185	0.0592936	4.40494	1.06e-05	0.000206861
WBGene00012146	80.6517	0.737289	0.167473	4.40243	1.07e-05	0.000209
WBGene00007463	17682.7	-0.253452	0.0575992	-4.40027	1.08e-05	0.000210824
WBGene00013816	6.62335	-2.53484	0.576109	-4.39993	1.08e-05	0.000210878
WBGene00012692	1555.98	-0.182837	0.0416274	-4.39222	1.12e-05	0.000218217
WBGene00012697	975.331	-0.264873	0.060348	-4.38909	1.14e-05	0.0002211
WBGene00009410	3.06308	-4.74054	1.08095	-4.38552	1.16e-05	0.000224469
WBGene00004236	61.4747	2.6123	0.595952	4.38342	1.17e-05	0.000226359
WBGene00016547	15.5374	-2.23902	0.510933	-4.38221	1.17e-05	0.000227325
WBGene00020784	1544.94	0.257109	0.0586822	4.38138	1.18e-05	0.000227901
WBGene00007564	1029.53	-0.234534	0.053536	-4.38086	1.18e-05	0.00022816
WBGene00007053	2059	-0.358028	0.0817364	-4.38027	1.19e-05	0.000228481
WBGene00017582	266.307	0.546885	0.124866	4.37976	1.19e-05	0.000228728
WBGene00007282	670.832	0.490621	0.112035	4.37919	1.19e-05	0.000229034
WBGene00018207	51.3384	-0.800783	0.183113	-4.37316	1.22e-05	0.000234857
WBGene00019703	17.9705	-1.62624	0.37185	-4.37337	1.22e-05	0.000234857
WBGene00021919	16.6654	-2.41341	0.552023	-4.37194	1.23e-05	0.000235875
WBGene00015731	397.25	-0.334916	0.0766133	-4.37151	1.23e-05	0.000236048
WBGene00001234	1845.73	-0.17254	0.0394739	-4.37099	1.24e-05	0.000236312
WBGene00010158	32.6405	-1.43152	0.327604	-4.36965	1.24e-05	0.000237469
WBGene00007103	305.588	0.421579	0.0965284	4.3674	1.26e-05	0.000239618
WBGene00016189	43.3956	-1.04717	0.239828	-4.36634	1.26e-05	0.000240486
WBGene00000869	5774.38	-0.100595	0.0230421	-4.3657	1.27e-05	0.000240887
WBGene00009663	134.373	0.607171	0.139138	4.36382	1.28e-05	0.00024267
WBGene00012241	1696.03	-0.196178	0.04498	-4.36145	1.29e-05	0.000245004
WBGene00003474	741.065	0.95024	0.217912	4.36066	1.3e-05	0.000245581
WBGene00019651	145.389	0.476544	0.109305	4.35977	1.3e-05	0.000245967
WBGene00011094	117.709	-0.545933	0.125214	-4.35999	1.3e-05	0.000245967
WBGene00002271	1531.06	0.705345	0.161831	4.35853	1.31e-05	0.000246219
WBGene00001647	2648.61	0.248492	0.0570139	4.35846	1.31e-05	0.000246219
WBGene00023423	6.48531	3.55298	0.81515	4.35868	1.31e-05	0.000246219
WBGene00004472	22936.8	-0.210054	0.0481915	-4.35874	1.31e-05	0.000246219
WBGene00004474	23222.6	-0.207424	0.0476051	-4.35719	1.32e-05	0.000247345
WBGene00016594	3194.76	0.528435	0.121363	4.35417	1.34e-05	0.000250461
WBGene00007836	714.167	-0.425213	0.0977352	-4.35066	1.36e-05	0.000254193
WBGene00017372	1773.82	0.218979	0.0503661	4.34775	1.38e-05	0.000257266
WBGene00015538	2212.51	-0.214033	0.0492429	-4.34647	1.38e-05	0.000258135
WBGene00020382	345.191	-0.554157	0.12749	-4.34666	1.38e-05	0.000258135
WBGene00012140	934.822	0.902805	0.207832	4.34391	1.4e-05	0.000260844
WBGene00019978	1472.36	-0.613723	0.141343	-4.34207	1.41e-05	0.000262716
WBGene00001561	2524.42	-0.220009	0.0507457	-4.33552	1.45e-05	0.000270332
WBGene00009054	234.641	0.464508	0.10718	4.33392	1.46e-05	0.000271636
WBGene00022181	110.916	1.7687	0.408099	4.33399	1.46e-05	0.000271636
WBGene00000282	836.045	-0.585277	0.135073	-4.33303	1.47e-05	0.0002724
WBGene00006432	703.614	-0.28917	0.0667408	-4.33274	1.47e-05	0.000272437
WBGene00007680	107.096	0.617435	0.142703	4.32672	1.51e-05	0.000279637
WBGene00015048	590.878	1.00278	0.231867	4.32481	1.53e-05	0.000281732
WBGene00003682	45.3192	0.82711	0.191306	4.32349	1.54e-05	0.000283079
WBGene00004995	2163.89	0.250423	0.058011	4.31681	1.58e-05	0.000291423
WBGene00019787	300.254	-0.356982	0.0827279	-4.31513	1.6e-05	0.000293289
WBGene00021186	263.225	0.395691	0.0917259	4.31384	1.6e-05	0.000294344
WBGene00004096	270.571	0.754093	0.174809	4.3138	1.6e-05	0.000294344
WBGene00012407	1022.43	0.423851	0.0982774	4.31281	1.61e-05	0.00029496
WBGene00009595	397.242	1.3582	0.314914	4.31292	1.61e-05	0.00029496
WBGene00004052	30.9733	1.97923	0.458996	4.31208	1.62e-05	0.000295259
WBGene00011737	885.616	0.91864	0.21304	4.31205	1.62e-05	0.000295259
WBGene00012101	37.7792	1.75877	0.4079	4.31177	1.62e-05	0.000295282
WBGene00006331	1224.65	-0.389998	0.0904596	-4.3113	1.62e-05	0.000295554
WBGene00021768	1736.74	0.979609	0.227361	4.3086	1.64e-05	0.000298822
WBGene00020389	1375.59	-0.173188	0.0402006	-4.3081	1.65e-05	0.000299037
WBGene00011292	2656.85	0.261906	0.0607965	4.30791	1.65e-05	0.000299037
WBGene00001046	980.208	0.3971	0.0922223	4.3059	1.66e-05	0.0003014
WBGene00000928	117.149	-1.62617	0.377812	-4.30418	1.68e-05	0.000303398
WBGene00003583	234.5	0.444997	0.103396	4.30382	1.68e-05	0.00030352
WBGene00000461	81.0606	-0.841033	0.195458	-4.30288	1.69e-05	0.000304384
WBGene00000276	1667.71	-0.213173	0.0495445	-4.30266	1.69e-05	0.000304384
WBGene00012810	30.9797	1.1209	0.260728	4.29912	1.71e-05	0.000308926
WBGene00017864	3491.63	0.189658	0.0441446	4.2963	1.74e-05	0.000312505
WBGene00013164	1524.39	0.233973	0.054479	4.29474	1.75e-05	0.000314339
WBGene00007363	208.788	0.368829	0.0859109	4.29316	1.76e-05	0.000316211
WBGene00044661	13.8795	1.39079	0.324168	4.29033	1.78e-05	0.000319874
WBGene00020760	35.7519	1.3936	0.324843	4.29008	1.79e-05	0.000319874
WBGene00021076	103.721	0.595026	0.138709	4.28976	1.79e-05	0.000319958
WBGene00019726	1599.68	-0.175387	0.0409432	-4.28366	1.84e-05	0.000328464
WBGene00077701	115.971	0.938718	0.219179	4.28288	1.84e-05	0.000329237
WBGene00010125	21.9386	-2.81483	0.657711	-4.27974	1.87e-05	0.000333525
WBGene00017004	2261.68	-0.255721	0.0597619	-4.279	1.88e-05	0.000334237
WBGene00021351	4790.9	-0.169602	0.0396599	-4.27641	1.9e-05	0.000337745
WBGene00020160	533.733	-0.469525	0.109812	-4.2757	1.91e-05	0.000338437
WBGene00007642	25.2736	-1.44579	0.338199	-4.27497	1.91e-05	0.000339142
WBGene00020171	874.992	-0.255011	0.0596833	-4.27274	1.93e-05	0.000342155
WBGene00022131	235.466	0.648919	0.151885	4.27244	1.93e-05	0.000342213
WBGene00020097	10634	-0.241134	0.0564447	-4.27205	1.94e-05	0.000342422
WBGene00007422	332.068	0.440793	0.103245	4.2694	1.96e-05	0.000346111
WBGene00010317	5292.27	0.173212	0.0405873	4.26765	1.98e-05	0.000348028
WBGene00013280	7.82156	-2.62535	0.615156	-4.26777	1.97e-05	0.000348028
WBGene00006812	217.182	0.626131	0.146774	4.26596	1.99e-05	0.000350266
WBGene00020767	33.0866	1.11819	0.262307	4.26291	2.02e-05	0.000354667
WBGene00019448	21.9775	1.23494	0.289941	4.25929	2.05e-05	0.000360036
WBGene00003601	249.645	-0.427522	0.100427	-4.25704	2.07e-05	0.000363265
WBGene00006533	146.345	1.23898	0.291109	4.25606	2.08e-05	0.000364432
WBGene00020593	42.7504	-1.24117	0.292066	-4.24963	2.14e-05	0.000374618
WBGene00010627	7012.58	-0.208763	0.0491398	-4.24836	2.15e-05	0.000375997
WBGene00001158	140.779	-1.96599	0.462772	-4.24829	2.15e-05	0.000375997
WBGene00004493	16889	-0.191002	0.0449818	-4.24621	2.17e-05	0.000379065
WBGene00002124	442.336	-0.453762	0.106906	-4.24449	2.19e-05	0.000381547
WBGene00004138	1959.83	0.192994	0.045487	4.24283	2.21e-05	0.00038349
WBGene00012583	82.6697	-1.1719	0.276199	-4.24297	2.21e-05	0.00038349
WBGene00000377	9018.17	-0.197326	0.0465208	-4.24166	2.22e-05	0.000384682
WBGene00012212	245.672	0.596265	0.140575	4.24162	2.22e-05	0.000384682
WBGene00010724	155.841	0.635933	0.150001	4.23951	2.24e-05	0.000387872
WBGene00019332	256.56	0.530963	0.125329	4.23657	2.27e-05	0.000392546
WBGene00008415	616.22	0.244042	0.0576328	4.23443	2.29e-05	0.000395848
WBGene00018430	31.663	1.0923	0.25809	4.23226	2.31e-05	0.000399235
WBGene00010041	536.893	0.543069	0.128426	4.22866	2.35e-05	0.000405208
WBGene00015716	46.6537	0.873541	0.206607	4.22804	2.36e-05	0.000405876
WBGene00020092	2425.93	-0.22795	0.0539198	-4.22757	2.36e-05	0.000406256
WBGene00013403	9.29986	-2.43223	0.575892	-4.22342	2.41e-05	0.000413345
WBGene00006602	419.171	0.428584	0.101488	4.22298	2.41e-05	0.000413685
WBGene00003377	10.8016	-2.49844	0.591766	-4.22201	2.42e-05	0.000414998
WBGene00020852	121.513	0.480816	0.113928	4.22037	2.44e-05	0.000417561
WBGene00018103	13.0132	-1.72148	0.407983	-4.21948	2.45e-05	0.000418731
WBGene00021020	530.673	0.495069	0.117381	4.21762	2.47e-05	0.000421722
WBGene00013268	690.961	-0.264367	0.0627046	-4.21607	2.49e-05	0.000424158
WBGene00004433	15821.9	-0.146612	0.0347797	-4.21544	2.49e-05	0.000424855
WBGene00013082	187.546	-0.604172	0.143567	-4.20831	2.57e-05	0.000438005
WBGene00019751	17.7367	-2.65035	0.630022	-4.20676	2.59e-05	0.000440029
WBGene00001328	2257.72	-0.604303	0.143646	-4.2069	2.59e-05	0.000440029
WBGene00021082	175.018	0.462607	0.109992	4.20582	2.6e-05	0.00044136
WBGene00016319	47.8256	0.985559	0.234391	4.20477	2.61e-05	0.000442421
WBGene00004441	16067.6	-0.204798	0.0487034	-4.205	2.61e-05	0.000442421
WBGene00010625	496.636	0.278703	0.0663284	4.20187	2.65e-05	0.000447394
WBGene00044485	36.4666	0.960231	0.228532	4.20174	2.65e-05	0.000447394
WBGene00000022	863.313	0.788352	0.18768	4.20052	2.66e-05	0.000449303
WBGene00004413	32332.9	-0.203371	0.0484526	-4.19733	2.7e-05	0.000455171
WBGene00022329	40.2067	1.14277	0.272355	4.19587	2.72e-05	0.000457597
WBGene00011445	34.8467	1.16927	0.27921	4.18778	2.82e-05	0.000473691
WBGene00007521	88.98	-0.794631	0.189763	-4.1875	2.82e-05	0.000473752
WBGene00011940	1615.24	-0.216947	0.0518278	-4.18593	2.84e-05	0.000476513
WBGene00022235	13291.5	-0.152433	0.0364297	-4.1843	2.86e-05	0.000479404
WBGene00007322	14.3729	1.82183	0.435751	4.18089	2.9e-05	0.000486126
WBGene00021626	428.551	-0.310351	0.074251	-4.17975	2.92e-05	0.000488029
WBGene00007508	386.008	0.633348	0.151573	4.1785	2.93e-05	0.000490179
WBGene00004818	46.8084	-1.22549	0.293329	-4.17788	2.94e-05	0.000490975
WBGene00019617	3785.61	-0.39116	0.0936988	-4.17466	2.98e-05	0.000497422
WBGene00007959	256.782	-0.796354	0.19082	-4.17332	3e-05	0.000499801
WBGene00018481	282.098	0.375593	0.0900284	4.17193	3.02e-05	0.000501362
WBGene00008621	49.9981	-1.00033	0.239781	-4.17186	3.02e-05	0.000501362
WBGene00004776	45.2476	0.838889	0.20106	4.17233	3.02e-05	0.000501362
WBGene00018866	1589.81	-0.249131	0.0597455	-4.16986	3.05e-05	0.00050523
WBGene00019704	9.68098	-2.20269	0.528501	-4.16781	3.08e-05	0.000509245
WBGene00006796	676.791	-0.28885	0.0693563	-4.16472	3.12e-05	0.000515294
WBGene00019504	2373.42	-0.157156	0.0377361	-4.16462	3.12e-05	0.000515294
WBGene00020869	289.811	0.538699	0.129406	4.16287	3.14e-05	0.000518676
WBGene00004700	4856.46	-0.194972	0.046843	-4.16225	3.15e-05	0.000519522
WBGene00016295	38.7516	-1.23381	0.296504	-4.16119	3.17e-05	0.000521389
WBGene00014152	205.529	0.551117	0.132453	4.16084	3.17e-05	0.000521624
WBGene00019126	1450.04	-0.201232	0.0483962	-4.15802	3.21e-05	0.000527528
WBGene00002247	2249.31	-0.428603	0.103095	-4.15736	3.22e-05	0.000528482
WBGene00008782	29.9509	-1.17151	0.281826	-4.15686	3.23e-05	0.000529052
WBGene00009165	151.95	0.456388	0.109802	4.15647	3.23e-05	0.000529393
WBGene00008494	17.682	-1.50516	0.362407	-4.15324	3.28e-05	0.00053635
WBGene00018436	15.5172	-1.51145	0.3644	-4.14779	3.36e-05	0.000548674
WBGene00011195	4578.77	-0.168679	0.0406771	-4.14678	3.37e-05	0.000550496
WBGene00016644	521.09	-0.656711	0.158388	-4.14621	3.38e-05	0.000551287
WBGene00009697	29.4879	-0.948578	0.228832	-4.14531	3.39e-05	0.000552859
WBGene00013678	571.384	-0.233618	0.0564174	-4.14089	3.46e-05	0.000563025
WBGene00003763	13.2155	2.16382	0.522838	4.13861	3.49e-05	0.000568033
WBGene00017211	9.3429	-1.96681	0.475528	-4.13606	3.53e-05	0.000573765
WBGene00021136	59.1106	-1.03746	0.250852	-4.13575	3.54e-05	0.000573924
WBGene00000977	220.668	0.476212	0.115221	4.13302	3.58e-05	0.000580161
WBGene00020516	661.662	-0.548758	0.132783	-4.13275	3.58e-05	0.000580216
WBGene00006769	1149.17	-0.189439	0.0458464	-4.13203	3.6e-05	0.000581411
WBGene00002230	358.508	-0.372731	0.0902257	-4.13109	3.61e-05	0.00058318
WBGene00011016	2343.49	-0.179418	0.0434342	-4.13081	3.61e-05	0.00058328
WBGene00013095	1404.38	-0.220148	0.0533168	-4.12906	3.64e-05	0.000587109
WBGene00044493	229.06	0.411088	0.099576	4.12838	3.65e-05	0.000588202
WBGene00018370	261.555	0.52651	0.127569	4.12727	3.67e-05	0.000590443
WBGene00021542	21.3377	-1.58958	0.385224	-4.12637	3.69e-05	0.000592118
WBGene00015350	503.088	0.433103	0.105009	4.12444	3.72e-05	0.000596482
WBGene00018797	1460.56	-0.197158	0.047815	-4.12335	3.73e-05	0.000598663
WBGene00017713	9.43279	-2.53621	0.615215	-4.12248	3.75e-05	0.000600311
WBGene00014083	712.543	-0.242527	0.0588719	-4.11957	3.8e-05	0.000607281
WBGene00006775	8.28299	-3.46241	0.841072	-4.11666	3.84e-05	0.000614356
WBGene00012716	1655.96	-0.256784	0.0623843	-4.11616	3.85e-05	0.000615037
WBGene00015710	24.4181	-1.50704	0.366424	-4.11283	3.91e-05	0.000622664
WBGene00004431	25862.4	-0.187727	0.0456426	-4.11298	3.91e-05	0.000622664
WBGene00003150	4844.71	-0.228466	0.0555886	-4.10994	3.96e-05	0.000629862
WBGene00008952	12.5876	-1.87295	0.455791	-4.10924	3.97e-05	0.000631102
WBGene00007392	52.967	0.853617	0.20788	4.10629	4.02e-05	0.000638544
WBGene00017687	329.997	0.499633	0.121688	4.10587	4.03e-05	0.00063904
WBGene00017302	245.18	0.593581	0.144602	4.10494	4.04e-05	0.000640896
WBGene00012713	2171.2	-0.196919	0.0479738	-4.10471	4.05e-05	0.000640896
WBGene00016545	10.2249	-2.16161	0.526996	-4.10176	4.1e-05	0.000648461
WBGene00018782	6505.4	-0.222066	0.0541803	-4.09864	4.16e-05	0.00065658
WBGene00015742	155.118	0.453564	0.110711	4.09681	4.19e-05	0.000661081
WBGene00006616	71.2439	0.698728	0.170621	4.09522	4.22e-05	0.000664958
WBGene00007536	285.701	0.475888	0.116294	4.09213	4.27e-05	0.000673192
WBGene00019855	29.2327	-2.33313	0.57031	-4.09098	4.3e-05	0.000675809
WBGene00006915	3154.08	-0.242896	0.0593829	-4.09034	4.31e-05	0.000676996
WBGene00022445	33.3921	1.38707	0.339241	4.08875	4.34e-05	0.000680946
WBGene00023069	124.697	0.707416	0.173153	4.08549	4.4e-05	0.000689132
WBGene00001867	799.04	0.205014	0.0501788	4.08566	4.4e-05	0.000689132
WBGene00003247	802.256	-0.225387	0.0551878	-4.084	4.43e-05	0.00069287
WBGene00017301	4505.56	-0.392877	0.0962649	-4.0812	4.48e-05	0.000700526
WBGene00020009	42.5878	-1.57032	0.385018	-4.07855	4.53e-05	0.000707827
WBGene00012989	55.8383	0.773512	0.189704	4.07746	4.55e-05	0.000710441
WBGene00000182	5544.51	-0.158167	0.0387953	-4.07696	4.56e-05	0.000711232
WBGene00011957	25.6533	1.62143	0.397822	4.07577	4.59e-05	0.000714139
WBGene00015045	6.58899	2.42126	0.594387	4.07354	4.63e-05	0.000720278
WBGene00019604	42.8672	1.09874	0.269803	4.07238	4.65e-05	0.000723124
WBGene00015683	631.07	0.398779	0.0979977	4.06926	4.72e-05	0.000732122
WBGene00007143	2529.96	0.256624	0.0630701	4.06888	4.72e-05	0.00073259
WBGene00003037	1786.3	-0.208882	0.0513594	-4.06706	4.76e-05	0.000737564
WBGene00010560	3141.89	-0.148018	0.0364128	-4.065	4.8e-05	0.000742603
WBGene00016011	832.122	0.264998	0.0651902	4.065	4.8e-05	0.000742603
WBGene00020158	1409.51	0.281727	0.0693102	4.06473	4.81e-05	0.000742695
WBGene00018874	116.496	0.701666	0.172642	4.06429	4.82e-05	0.000743342
WBGene00009052	1596.42	0.230517	0.0567502	4.06195	4.87e-05	0.000750061
WBGene00012947	5.27493	2.62684	0.647216	4.05867	4.94e-05	0.000759906
WBGene00017300	3598.6	-0.25004	0.0616132	-4.05823	4.94e-05	0.000760567
WBGene00004429	20627.6	-0.195951	0.0483123	-4.05592	4.99e-05	0.000767354
WBGene00021596	1673.3	0.219083	0.0540293	4.05488	5.02e-05	0.000769978
WBGene00012999	1312.32	-0.313316	0.0772744	-4.05459	5.02e-05	0.000770153
WBGene00004786	418.193	-0.442553	0.109161	-4.05415	5.03e-05	0.000770836
WBGene00018138	4473.5	-0.5656	0.13953	-4.0536	5.04e-05	0.00077185
WBGene00011109	1815.9	-0.196011	0.0483707	-4.05228	5.07e-05	0.000775459
WBGene00004446	13930.6	-0.217824	0.0537712	-4.05095	5.1e-05	0.000779076
WBGene00002079	5654.83	-0.184806	0.0456902	-4.04477	5.24e-05	0.000799127
WBGene00019329	175.403	0.530484	0.131174	4.04413	5.25e-05	0.000800491
WBGene00021171	31.4241	1.49989	0.370937	4.04351	5.27e-05	0.000801798
WBGene00018274	41.4523	0.836678	0.207053	4.04088	5.33e-05	0.000809641
WBGene00009902	289.667	0.636433	0.157503	4.04076	5.33e-05	0.000809641
WBGene00002202	6390.84	-0.129836	0.0321389	-4.03983	5.35e-05	0.000812036
WBGene00003725	52.2111	0.756088	0.187186	4.03923	5.36e-05	0.000812506
WBGene00006706	3144.14	-0.182879	0.0452741	-4.03938	5.36e-05	0.000812506
WBGene00017108	174.917	0.457976	0.113401	4.03857	5.38e-05	0.000813982
WBGene00007460	203.822	0.906256	0.22449	4.03695	5.41e-05	0.000818789
WBGene00007689	255.036	0.535181	0.132643	4.03475	5.47e-05	0.00082567
WBGene00009237	771.93	-0.452799	0.112247	-4.03395	5.48e-05	0.000827667
WBGene00020362	7.93849	-2.16343	0.536382	-4.03337	5.5e-05	0.000828898
WBGene00011509	1039.8	-0.243261	0.0603385	-4.03161	5.54e-05	0.00083431
WBGene00000381	7200.09	-0.200053	0.0496602	-4.02843	5.62e-05	0.000844826
WBGene00003082	1032.45	-0.23902	0.0593395	-4.028	5.63e-05	0.000845522
WBGene00009903	22.6688	1.63441	0.405839	4.02724	5.64e-05	0.000847419
WBGene00011383	96.849	-1.24406	0.309001	-4.02606	5.67e-05	0.000850835
WBGene00004480	17622.1	-0.180365	0.0448127	-4.02487	5.7e-05	0.000854296
WBGene00003981	67.2427	-0.790187	0.196337	-4.02464	5.71e-05	0.000854306
WBGene00013359	280.36	0.464128	0.115383	4.02249	5.76e-05	0.000860442
WBGene00004491	12344	-0.199415	0.0495724	-4.02271	5.75e-05	0.000860442
WBGene00008370	201.045	0.418757	0.104131	4.02144	5.78e-05	0.000863177
WBGene00022206	333.889	-0.36689	0.0912371	-4.02128	5.79e-05	0.000863177
WBGene00007784	3268.95	-0.167076	0.041564	-4.01974	5.83e-05	0.00086799
WBGene00017912	7.88073	-2.42439	0.60338	-4.01801	5.87e-05	0.000873507
WBGene00044567	8.36674	-2.60344	0.648036	-4.01743	5.88e-05	0.000874823
WBGene00021299	11.8931	-1.79276	0.446383	-4.01619	5.91e-05	0.000878038
WBGene00004186	3663.32	-0.180517	0.0449483	-4.0161	5.92e-05	0.000878038
WBGene00045272	69.6889	-0.653736	0.162902	-4.01307	5.99e-05	0.00088766
WBGene00018269	1081.44	0.259658	0.0647026	4.0131	5.99e-05	0.00088766
WBGene00017208	12.4545	-1.6151	0.402646	-4.01121	6.04e-05	0.000893778
WBGene00000534	1463.02	0.18708	0.0466476	4.0105	6.06e-05	0.000895608
WBGene00018568	142.486	-0.649488	0.162044	-4.00809	6.12e-05	0.000903937
WBGene00009384	29.7882	-1.77082	0.441906	-4.00724	6.14e-05	0.000906301
WBGene00022765	3534.62	-0.169729	0.0423669	-4.00616	6.17e-05	0.000909552
WBGene00004005	150.64	-0.559833	0.139752	-4.00589	6.18e-05	0.0009097
WBGene00015329	2254.19	-0.166751	0.0416429	-4.00431	6.22e-05	0.000914924
WBGene00003694	72.2111	0.579167	0.144679	4.00313	6.25e-05	0.00091863
WBGene00016046	43.5303	0.985442	0.24624	4.00196	6.28e-05	0.000922279
WBGene00013230	9.33179	-1.90619	0.476372	-4.00147	6.3e-05	0.000923305
WBGene00018966	59.6449	1.03059	0.257572	4.00118	6.3e-05	0.000923512
WBGene00012240	37.9365	-1.04923	0.262275	-4.00049	6.32e-05	0.000925338
WBGene00003637	237.918	0.381194	0.0953051	3.99972	6.34e-05	0.000927434
WBGene00012013	43.2654	1.14867	0.287468	3.99582	6.45e-05	0.000941958
WBGene00006592	280.964	0.464319	0.11621	3.99552	6.46e-05	0.000942232
WBGene00004989	211.982	0.556658	0.139339	3.99499	6.47e-05	0.000942693
WBGene00008007	36.8499	0.870828	0.217982	3.99495	6.47e-05	0.000942693
WBGene00003006	96.3205	-0.620652	0.155446	-3.99272	6.53e-05	0.000950674
WBGene00006405	4089.86	-0.156744	0.039265	-3.99195	6.55e-05	0.000952847
WBGene00020191	47.1309	-0.8353	0.209369	-3.9896	6.62e-05	0.000961427
WBGene00021757	704.557	-0.199611	0.0500415	-3.98892	6.64e-05	0.000963263
WBGene00000674	90.2432	-0.848652	0.21294	-3.9854	6.74e-05	0.000976729
WBGene00017499	40.9487	-2.5523	0.640574	-3.98439	6.77e-05	0.000978999
WBGene00019300	90.1409	1.26347	0.317101	3.98443	6.76e-05	0.000978999
WBGene00001247	112.034	-0.545637	0.136952	-3.98416	6.77e-05	0.000979031
WBGene00003674	99.6776	0.604226	0.151728	3.98229	6.83e-05	0.000985826
WBGene00000067	5141.47	-0.404037	0.101478	-3.98151	6.85e-05	0.00098811
WBGene00020517	1675.14	0.17363	0.0436304	3.97956	6.9e-05	0.000995327
WBGene00019624	192.722	-0.487463	0.122532	-3.97824	6.94e-05	0.000999891
WBGene00013223	2250.85	-0.200276	0.0503519	-3.97753	6.96e-05	0.00100195
WBGene00015623	139.214	-0.827379	0.208091	-3.97604	7.01e-05	0.00100726
WBGene00017244	1027.36	0.337007	0.0847782	3.97516	7.03e-05	0.00101003
WBGene00006936	6495.34	-0.180127	0.0453417	-3.97266	7.11e-05	0.00101975
WBGene00001761	244.927	-0.506122	0.127501	-3.96955	7.2e-05	0.00103215
WBGene00011660	27.9721	1.39183	0.350683	3.9689	7.22e-05	0.00103399
WBGene00010478	5502.06	-0.208018	0.0524457	-3.96636	7.3e-05	0.00104411
WBGene00003588	2664.78	0.194816	0.049153	3.96346	7.39e-05	0.00105586
WBGene00019780	384.997	0.491262	0.124044	3.96037	7.48e-05	0.00106861
WBGene00009428	14.3264	1.98301	0.500764	3.95996	7.5e-05	0.00106943
WBGene00020245	41.1311	-0.935117	0.236193	-3.95912	7.52e-05	0.0010722
WBGene00008831	57.9636	0.847611	0.214159	3.95785	7.56e-05	0.0010769
WBGene00020527	10.6869	1.83642	0.46407	3.9572	7.58e-05	0.00107883
WBGene00014204	3804.38	-0.139282	0.0352168	-3.955	7.65e-05	0.00108779
WBGene00016848	171.881	0.545142	0.137895	3.9533	7.71e-05	0.00109452
WBGene00015956	1042.78	-0.308146	0.0779994	-3.95062	7.79e-05	0.00110581
WBGene00018921	169.353	0.582948	0.147656	3.94802	7.88e-05	0.00111684
WBGene00013103	318.45	0.755491	0.191591	3.94324	8.04e-05	0.00113827
WBGene00000933	1022.51	-0.201175	0.0510328	-3.94208	8.08e-05	0.00114169
WBGene00011729	2307.77	-0.282703	0.0717133	-3.94213	8.08e-05	0.00114169
WBGene00003968	44.0805	1.08902	0.276435	3.93951	8.16e-05	0.00115267
WBGene00022748	4349.2	0.15704	0.0398646	3.93933	8.17e-05	0.00115267
WBGene00011517	23.147	1.69218	0.429764	3.93746	8.23e-05	0.00115954
WBGene00017691	6091.45	-0.43873	0.111425	-3.93746	8.23e-05	0.00115954
WBGene00015413	2724.72	-0.191914	0.0487435	-3.93722	8.24e-05	0.00115961
WBGene00019664	1665.52	0.228647	0.0581431	3.93249	8.41e-05	0.00118157
WBGene00020007	405.01	0.644063	0.163823	3.93147	8.44e-05	0.00118552
WBGene00004470	28567.8	-0.165707	0.0421743	-3.92909	8.53e-05	0.00119619
WBGene00002060	445.163	-0.304666	0.0777522	-3.91842	8.91e-05	0.00124924
WBGene00008503	1957.74	-0.189657	0.0484057	-3.91807	8.93e-05	0.00124989
WBGene00008732	3.00119	4.47724	1.14314	3.91661	8.98e-05	0.00125577
WBGene00006628	14.4863	2.58696	0.660528	3.91649	8.98e-05	0.00125577
WBGene00022219	170.749	-0.395579	0.101013	-3.91612	9e-05	0.00125654
WBGene00009426	12.1259	-3.18295	0.812859	-3.91574	9.01e-05	0.00125736
WBGene00206386	30.2903	-0.919381	0.234862	-3.91456	9.06e-05	0.00126239
WBGene00004796	180.049	0.621752	0.158916	3.91247	9.14e-05	0.00127221
WBGene00015295	215.816	0.504714	0.129069	3.91041	9.21e-05	0.00128193
WBGene00015638	267.471	0.364765	0.0932982	3.90967	9.24e-05	0.00128468
WBGene00017481	50.5441	-0.932375	0.238522	-3.90896	9.27e-05	0.00128725
WBGene00015056	187.771	-0.760102	0.19447	-3.90858	9.28e-05	0.00128812
WBGene00001834	3854.2	-0.159979	0.0409469	-3.90699	9.35e-05	0.00129423
WBGene00020261	112.334	-0.885888	0.226739	-3.90708	9.34e-05	0.00129423
WBGene00019952	10.9365	-1.64187	0.420279	-3.90662	9.36e-05	0.00129505
WBGene00008451	40.9592	-0.909541	0.232899	-3.9053	9.41e-05	0.00130095
WBGene00000988	2307.75	-0.626346	0.160423	-3.90435	9.45e-05	0.00130488
WBGene00013965	33.9641	1.14698	0.293837	3.90343	9.48e-05	0.00130863
WBGene00007482	10.1737	-2.57964	0.66127	-3.90104	9.58e-05	0.00132044
WBGene00010537	1071.97	-0.197765	0.0507303	-3.89837	9.68e-05	0.00133388
WBGene00004702	2201.31	-0.20377	0.0522754	-3.89801	9.7e-05	0.00133412
WBGene00000527	798.537	0.26728	0.0685704	3.89788	9.7e-05	0.00133412
WBGene00009554	612.821	0.235417	0.0604112	3.8969	9.74e-05	0.00133832
WBGene00004167	11016.6	-0.143065	0.0367306	-3.89499	9.82e-05	0.00134773
WBGene00009515	31.2493	-1.23151	0.316335	-3.89307	9.9e-05	0.00135721
WBGene00007686	2443.5	-0.195772	0.0502976	-3.89228	9.93e-05	0.00136038
WBGene00008266	2666.22	0.172978	0.0444584	3.89079	9.99e-05	0.00136632
WBGene00013583	8.89732	-1.64349	0.422398	-3.89085	9.99e-05	0.00136632
WBGene00016027	858.017	-0.348368	0.0896456	-3.88605	0.000101888	0.00139198
WBGene00022114	5776.3	-0.123029	0.0316756	-3.88402	0.000102744	0.00140242
WBGene00006902	166.999	-0.956734	0.246367	-3.88337	0.000103019	0.00140489
WBGene00002335	1355.85	-0.20633	0.053163	-3.88108	0.000103994	0.00141691
WBGene00021726	24.3181	-1.55885	0.401781	-3.87984	0.000104524	0.00142286
WBGene00015046	24.4295	-3.69187	0.951701	-3.87923	0.000104788	0.00142518
WBGene00010100	2.57862	-4.24837	1.09576	-3.87709	0.000105713	0.00143522
WBGene00012186	311.901	-1.75879	0.453659	-3.87691	0.000105792	0.00143522
WBGene00016871	119.579	-0.607501	0.156699	-3.87687	0.000105811	0.00143522
WBGene00009793	856.849	-0.248617	0.0641326	-3.87661	0.000105923	0.00143545
WBGene00019232	94.7047	-1.06136	0.273988	-3.87375	0.000107174	0.00145112
WBGene00004997	25.2636	1.72916	0.446521	3.87251	0.000107721	0.00145722
WBGene00003144	3710.75	-0.202812	0.0524087	-3.86982	0.000108915	0.00147206
WBGene00013078	229.966	0.496263	0.128247	3.8696	0.000109016	0.00147211
WBGene00021603	47.4548	-0.80747	0.208738	-3.86834	0.00010958	0.0014784
WBGene00021773	10.5831	-1.71623	0.443837	-3.8668	0.000110274	0.00148639
WBGene00014206	55.626	-0.993818	0.257027	-3.86659	0.000110368	0.00148639
WBGene00002269	2769.95	0.381908	0.0987971	3.86558	0.000110826	0.00149123
WBGene00008511	24.3131	-1.22654	0.317337	-3.86509	0.000111049	0.0014929
WBGene00016142	1717.73	-0.167192	0.043301	-3.86117	0.000112847	0.00151573
WBGene00044396	34.0015	1.05854	0.274178	3.86079	0.000113023	0.00151676
WBGene00019379	5.78451	2.9649	0.768683	3.85711	0.000114733	0.00153834
WBGene00022739	2240.64	-0.258723	0.0671053	-3.85547	0.000115507	0.00154735
WBGene00016976	16.5018	1.29609	0.336303	3.85392	0.000116242	0.00155445
WBGene00009818	135.558	0.542437	0.140748	3.85395	0.000116225	0.00155445
WBGene00003711	111.758	0.617386	0.160217	3.85343	0.000116475	0.00155619
WBGene00000829	20675.2	-0.254586	0.0660858	-3.85236	0.000116987	0.00156165
WBGene00021420	3905.12	-0.193449	0.0502351	-3.85087	0.000117697	0.00156974
WBGene00016714	62.2144	-0.805548	0.209336	-3.84812	0.000119029	0.00158612
WBGene00009361	157.755	-0.598469	0.155758	-3.8423	0.000121887	0.00162276
WBGene00021458	51.2559	-1.0629	0.276696	-3.8414	0.000122334	0.00162729
WBGene00006792	50.1811	-0.75136	0.195617	-3.84097	0.000122547	0.00162869
WBGene00011106	332.928	-0.273907	0.0713815	-3.83723	0.000124431	0.00165228
WBGene00009347	526.14	0.307819	0.0802362	3.83641	0.000124844	0.00165487
WBGene00009993	2864.2	-0.218388	0.0569218	-3.83662	0.000124737	0.00165487
WBGene00001484	256.435	-0.428079	0.111601	-3.83579	0.000125163	0.0016562
WBGene00020989	108.095	-0.949867	0.247627	-3.83589	0.000125113	0.0016562
WBGene00015607	12.3065	-1.62168	0.423506	-3.82917	0.000128577	0.00169965
WBGene00012126	1644.77	-0.214583	0.0560417	-3.82899	0.000128672	0.00169965
WBGene00010058	7.72408	-1.98094	0.517656	-3.82675	0.000129845	0.00171366
WBGene00001793	4284.1	-0.190872	0.0499286	-3.82289	0.000131897	0.00173923
WBGene00007660	15.0655	2.11812	0.554187	3.82203	0.000132358	0.00174379
WBGene00011131	161.54	0.401315	0.105063	3.81974	0.00013359	0.00175849
WBGene00010867	326.703	0.51218	0.134124	3.81871	0.000134152	0.00176131
WBGene00001686	4042.2	0.257944	0.0675437	3.81893	0.000134034	0.00176131
WBGene00010111	158.869	-0.526456	0.137862	-3.81871	0.000134153	0.00176131
WBGene00003722	49.4784	0.700812	0.183586	3.81734	0.000134897	0.00176955
WBGene00002083	10563.9	-0.173824	0.045545	-3.81653	0.000135342	0.00177385
WBGene00011674	6.69315	2.9865	0.783427	3.8121	0.000137794	0.00180442
WBGene00003415	5021.07	-0.158139	0.0414868	-3.8118	0.000137957	0.001805
WBGene00022148	1826.82	-0.177158	0.0464805	-3.81146	0.000138149	0.00180594
WBGene00000708	984.865	-0.539249	0.141498	-3.811	0.000138408	0.00180778
WBGene00007548	66.6374	-0.669791	0.175772	-3.81057	0.000138644	0.0018093
WBGene00019294	128.029	0.558807	0.146682	3.80966	0.000139158	0.00181444
WBGene00002153	1865.66	-0.199173	0.0523051	-3.8079	0.000140151	0.00182582
WBGene00013329	21.4736	-1.09936	0.288751	-3.8073	0.000140493	0.0018287
WBGene00004442	11123.9	-0.196544	0.0516431	-3.80582	0.000141336	0.0018381
WBGene00000961	426.985	-0.313713	0.082435	-3.80558	0.000141473	0.0018383
WBGene00011274	667.495	0.246779	0.06487	3.80421	0.000142257	0.00184691
WBGene00005023	5538.56	-0.165559	0.0435344	-3.80296	0.000142979	0.00185469
WBGene00004335	14.6573	-1.4	0.36839	-3.80032	0.000144511	0.00187135
WBGene00021296	504.519	0.301107	0.0792293	3.80045	0.000144435	0.00187135
WBGene00010199	1284.13	-0.236722	0.0623124	-3.79895	0.000145308	0.00187767
WBGene00000040	3031.6	0.235869	0.0620932	3.79864	0.000145495	0.00187767
WBGene00008493	5.84065	-3.55004	0.934552	-3.79865	0.000145488	0.00187767
WBGene00020601	904.948	-0.217656	0.0572921	-3.79906	0.000145246	0.00187767
WBGene00002044	691.16	-0.26946	0.0709873	-3.79589	0.000147114	0.00189695
WBGene00012164	120.716	0.471805	0.124311	3.79536	0.000147428	0.00189938
WBGene00007453	31.5297	0.917218	0.24178	3.79361	0.000148476	0.00191126
WBGene00010556	26607	-0.182777	0.0481874	-3.79305	0.000148807	0.00191227
WBGene00000875	4338.99	-0.163778	0.0431772	-3.79315	0.000148748	0.00191227
WBGene00007068	375.974	0.311306	0.0820815	3.79264	0.000149054	0.00191383
WBGene00010086	236.58	0.412715	0.108828	3.79235	0.000149229	0.00191446
WBGene00017080	748.245	0.28245	0.0745048	3.79103	0.000150024	0.00192303
WBGene00008215	16.4105	-1.4729	0.388651	-3.78978	0.000150781	0.00193109
WBGene00015597	7.74393	3.1309	0.826584	3.78776	0.000152014	0.0019436
WBGene00015971	1589.67	-0.170826	0.0450978	-3.78789	0.000151931	0.0019436
WBGene00000268	1503.17	-0.190677	0.0503694	-3.78557	0.000153356	0.0019591
WBGene00006063	236.929	-0.582107	0.153818	-3.78438	0.00015409	0.00196682
WBGene00011642	495.949	-0.292561	0.0773152	-3.784	0.000154329	0.00196821
WBGene00013238	4084.65	-0.140252	0.0370863	-3.78178	0.000155714	0.00198421
WBGene00000380	10715.8	-0.182051	0.0481498	-3.78093	0.000156244	0.00198929
WBGene00002038	959.115	0.259075	0.0685825	3.77757	0.000158363	0.00201458
WBGene00016614	200.869	-0.487211	0.129	-3.77682	0.000158842	0.00201897
WBGene00021294	887.664	-0.18099	0.0479339	-3.77583	0.000159479	0.00202536
WBGene00021743	774.902	0.546418	0.144775	3.77425	0.000160489	0.00203574
WBGene00001678	1129.92	-0.223214	0.059143	-3.77413	0.000160564	0.00203574
WBGene00019139	126.856	0.605412	0.160484	3.77242	0.000161674	0.0020481
WBGene00002012	38.9096	0.829203	0.219861	3.77149	0.000162275	0.00205399
WBGene00019674	32.9624	1.00522	0.266624	3.77016	0.000163143	0.00206326
WBGene00008578	118.881	-0.529234	0.140396	-3.76958	0.00016352	0.0020663
WBGene00009213	48.0117	1.28642	0.34164	3.76543	0.000166261	0.00209918
WBGene00013200	1031.1	-0.22462	0.0596722	-3.76423	0.000167064	0.00210756
WBGene00003539	304.592	-0.437839	0.116331	-3.76373	0.000167397	0.00211001
WBGene00007211	14.1429	-1.85213	0.492142	-3.7634	0.000167618	0.00211104
WBGene00003407	845.512	-0.288288	0.0766128	-3.76293	0.000167938	0.00211155
WBGene00189956	5.04518	2.64832	0.703773	3.76303	0.000167867	0.00211155
WBGene00002025	6549.13	-0.227778	0.0605448	-3.76214	0.000168468	0.00211647
WBGene00008366	105.649	0.5942	0.157953	3.76187	0.000168644	0.00211693
WBGene00006718	45.7166	0.730384	0.194177	3.76144	0.00016894	0.00211888
WBGene00011898	1902.96	0.245874	0.065392	3.76	0.000169914	0.00212934
WBGene00021262	104.036	0.735894	0.195753	3.75929	0.000170395	0.0021336
WBGene00010628	125.674	0.466911	0.124271	3.75721	0.000171821	0.00214968
WBGene00001091	453.574	0.387016	0.103078	3.75458	0.00017363	0.00217051
WBGene00017949	9.44478	-2.13256	0.568146	-3.75354	0.000174356	0.0021778
WBGene00015692	165.225	0.815976	0.217407	3.75321	0.000174584	0.00217885
WBGene00010519	88.3918	-0.656066	0.174903	-3.75102	0.000176115	0.00219615
WBGene00000884	409.831	-0.285283	0.0760699	-3.75028	0.00017664	0.00220089
WBGene00009477	4053.65	-0.162864	0.0434562	-3.74777	0.000178414	0.00222117
WBGene00013966	294.738	0.307872	0.082169	3.74681	0.000179095	0.00222781
WBGene00007050	1639.38	-0.301862	0.0805834	-3.74596	0.000179708	0.00223244
WBGene00011908	1481.38	-0.22451	0.0599352	-3.74588	0.000179762	0.00223244
WBGene00021236	36.4547	-2.49863	0.667075	-3.74565	0.000179929	0.00223268
WBGene00015369	85.0078	0.863365	0.230575	3.74439	0.000180829	0.00224202
WBGene00002059	3953.34	-0.203903	0.0544635	-3.74385	0.000181221	0.00224504
WBGene00018891	1324.2	-0.245112	0.0654935	-3.74255	0.000182165	0.00225488
WBGene00016469	599.23	-0.235853	0.0630563	-3.74035	0.000183766	0.00227284
WBGene00006656	111.034	-0.559389	0.149587	-3.73955	0.000184349	0.0022782
WBGene00017317	6894.53	-0.124368	0.0332674	-3.73843	0.000185175	0.00228654
WBGene00017993	3420.28	-0.126761	0.0339238	-3.73664	0.000186498	0.00230101
WBGene00003233	84.9987	0.576963	0.154474	3.73502	0.000187698	0.00231392
WBGene00018090	1906.4	-0.193111	0.0517444	-3.73202	0.000189951	0.0023398
WBGene00007749	74.1543	0.676644	0.181332	3.73152	0.000190327	0.00234062
WBGene00016274	596.18	-1.10235	0.295401	-3.73171	0.000190182	0.00234062
WBGene00045507	166.812	0.632602	0.169565	3.73073	0.000190926	0.00234418
WBGene00004771	154.53	-0.398854	0.10691	-3.73074	0.00019092	0.00234418
WBGene00013975	11.3333	-1.47416	0.395214	-3.73004	0.00019145	0.00234681
WBGene00003062	3198.21	-0.16994	0.0455591	-3.73009	0.000191409	0.00234681
WBGene00015294	52.2453	-0.732199	0.196359	-3.72887	0.000192339	0.002352
WBGene00000378	7990.59	-0.180475	0.048397	-3.72906	0.000192199	0.002352
WBGene00021818	203.31	0.359823	0.0964891	3.72916	0.000192118	0.002352
WBGene00006523	4253.53	-0.159535	0.0427918	-3.72817	0.000192876	0.00235667
WBGene00015608	182.751	0.408123	0.109537	3.7259	0.000194622	0.00237609
WBGene00011321	12.5018	1.9111	0.512966	3.72559	0.000194861	0.00237708
WBGene00004469	27002.1	-0.173769	0.0466504	-3.72492	0.000195374	0.00238142
WBGene00021533	112.521	0.618377	0.16608	3.72338	0.000196574	0.00239413
WBGene00016507	198.107	0.589379	0.158335	3.72234	0.000197382	0.00240183
WBGene00014159	24.3423	-1.23783	0.332574	-3.72196	0.000197682	0.00240183
WBGene00010545	277.888	0.640245	0.172016	3.72201	0.000197646	0.00240183
WBGene00022324	24.3747	1.03818	0.27915	3.71909	0.000199941	0.00242733
WBGene00021263	227.666	0.40189	0.108081	3.7184	0.000200486	0.002432
WBGene00012907	3745.49	0.216599	0.0582698	3.71718	0.000201463	0.00244189
WBGene00017781	79.1631	0.586069	0.157696	3.71645	0.000202043	0.00244503
WBGene00009436	549.1	0.283616	0.0763139	3.71645	0.000202045	0.00244503
WBGene00012020	5574.95	0.17828	0.0479793	3.71577	0.000202585	0.00244962
WBGene00194815	12.9288	2.31468	0.623362	3.71322	0.000204641	0.0024725
WBGene00009020	6.3864	-2.39937	0.646241	-3.71282	0.000204967	0.00247444
WBGene00008068	21.5511	1.44012	0.387906	3.71254	0.00020519	0.00247444
WBGene00019917	15.654	-1.37676	0.370852	-3.71241	0.000205291	0.00247444
WBGene00002221	1456.56	-0.215264	0.0579904	-3.71205	0.000205584	0.002476
WBGene00016423	31.8588	-0.952536	0.256715	-3.71047	0.000206871	0.00248874
WBGene00002068	3840.08	0.168585	0.0454389	3.71015	0.000207135	0.00248874
WBGene00003904	2186.48	-0.125914	0.0339361	-3.71033	0.000206993	0.00248874
WBGene00006814	310.549	-0.566089	0.15262	-3.70914	0.000207962	0.00249669
WBGene00009203	1002.21	-0.182604	0.0492599	-3.70694	0.000209781	0.00251634
WBGene00010795	31.9034	1.19283	0.321798	3.70676	0.00020993	0.00251634
WBGene00014667	3934.09	-0.248044	0.0669458	-3.70515	0.000211265	0.00253034
WBGene00022555	10.1209	-1.51138	0.408166	-3.70285	0.000213192	0.0025514
WBGene00002980	4210.11	0.222209	0.0600148	3.70257	0.000213422	0.00255214
WBGene00009518	56.2505	1.05801	0.28585	3.70127	0.000214519	0.00256189
WBGene00019209	3853.01	-0.144254	0.0389749	-3.70121	0.000214576	0.00256189
WBGene00015561	407.621	0.320095	0.0864926	3.70084	0.00021489	0.00256362
WBGene00235310	14.9046	1.72156	0.465525	3.69811	0.000217209	0.00258902
WBGene00018946	12.5461	1.56527	0.423282	3.69794	0.00021736	0.00258902
WBGene00000784	6401.31	0.629112	0.170212	3.69605	0.000218976	0.00260621
WBGene00020423	4655.44	-0.131713	0.0356516	-3.69445	0.00022036	0.00262063
WBGene00013407	377.431	-0.260636	0.0705739	-3.6931	0.000221537	0.00263255
WBGene00015075	2148.65	-0.137972	0.037397	-3.68939	0.000224789	0.0026691
WBGene00011739	375.198	0.299698	0.0812787	3.68728	0.000226662	0.00268923
WBGene00019687	14.9572	-1.36426	0.370038	-3.68681	0.000227081	0.0026921
WBGene00000904	187.211	0.405113	0.109891	3.6865	0.000227361	0.00269332
WBGene00008512	22.7392	1.09392	0.297368	3.67867	0.000234449	0.00277511
WBGene00000772	3594.21	-0.19528	0.0531165	-3.67644	0.000236514	0.00279737
WBGene00003965	232.916	-0.347976	0.0947296	-3.67336	0.000239381	0.00282907
WBGene00045511	8.31439	1.97638	0.538246	3.67189	0.000240759	0.00284314
WBGene00000561	7.63745	-2.40888	0.656076	-3.67165	0.000240986	0.0028436
WBGene00001173	6505.99	-0.133563	0.0363873	-3.67059	0.000241993	0.00285326
WBGene00000113	543.676	0.258559	0.0704594	3.66961	0.000242919	0.00285973
WBGene00021335	396.517	0.48037	0.130898	3.66979	0.000242746	0.00285973
WBGene00044712	17.3407	1.28808	0.351078	3.66891	0.000243583	0.00286531
WBGene00019921	7.25525	-2.42547	0.661169	-3.66846	0.000244012	0.00286814
WBGene00011607	86.2642	0.590352	0.160982	3.66719	0.000245229	0.00288021
WBGene00004445	10455.3	-0.166609	0.0454806	-3.66331	0.000248975	0.00292194
WBGene00022176	1129.7	-0.178305	0.0486815	-3.66268	0.000249587	0.00292685
WBGene00018730	36.7823	1.16268	0.317498	3.66203	0.000250228	0.00293036
WBGene00194986	333.239	-0.30702	0.0838399	-3.66198	0.000250273	0.00293036
WBGene00003726	37.1651	0.882521	0.241182	3.65915	0.000253055	0.00296065
WBGene00022817	1214.75	0.204223	0.0558256	3.65823	0.000253959	0.00296893
WBGene00019001	4024.07	0.109369	0.0299006	3.65776	0.000254429	0.00297213
WBGene00017501	16.8081	-4.18512	1.14434	-3.65724	0.000254941	0.00297466
WBGene00011538	924.715	-0.2363	0.0646133	-3.65715	0.000255038	0.00297466
WBGene00018893	1234.97	-0.198801	0.054376	-3.65604	0.000256146	0.00298528
WBGene00008999	1026.19	-0.209327	0.0572611	-3.65566	0.000256519	0.00298733
WBGene00010899	130.175	-0.466668	0.127679	-3.65502	0.000257161	0.0029925
WBGene00008317	387.394	0.280296	0.0766924	3.65481	0.000257372	0.00299266
WBGene00012814	13.5821	-2.74816	0.752004	-3.65445	0.000257732	0.00299455
WBGene00000479	39333.1	-0.195879	0.0536075	-3.65395	0.000258239	0.00299815
WBGene00019808	599.978	0.245429	0.0671918	3.65267	0.000259532	0.00301085
WBGene00007018	441.145	-0.268684	0.0735649	-3.65233	0.000259867	0.00301243
WBGene00000770	1250.15	-0.206947	0.0566656	-3.65207	0.000260134	0.00301322
WBGene00016702	801.793	-0.199287	0.0545863	-3.65086	0.000261363	0.00302052
WBGene00018041	68.2863	-0.883398	0.241958	-3.65104	0.000261183	0.00302052
WBGene00015025	881.197	-0.180978	0.049571	-3.65087	0.000261352	0.00302052
WBGene00017312	46.4293	-1.55361	0.426152	-3.64568	0.00026669	0.00307974
WBGene00021101	5.15508	-3.05407	0.838573	-3.64198	0.000270551	0.00312195
WBGene00020399	1252.41	-0.182965	0.0502619	-3.64024	0.000272381	0.00314067
WBGene00003587	1000.24	-0.193766	0.0532366	-3.63971	0.00027295	0.00314483
WBGene00004815	57.3284	-0.823613	0.226364	-3.63844	0.000274291	0.00315789
WBGene00009803	55.0452	0.816698	0.224559	3.6369	0.000275941	0.00317447
WBGene00011939	2337.02	-0.208911	0.0574473	-3.63656	0.000276303	0.00317623
WBGene00002006	8.39036	-1.93924	0.533505	-3.63491	0.000278076	0.00319419
WBGene00020182	94.7128	0.813209	0.223779	3.63398	0.000279086	0.00320336
WBGene00016496	3592.17	-0.159774	0.0439926	-3.63182	0.000281425	0.00322776
WBGene00018351	94.2917	0.534879	0.147285	3.6316	0.000281668	0.00322811
WBGene00015887	611.288	0.393097	0.10831	3.62936	0.00028412	0.00325374
WBGene00012990	1654.13	-0.246462	0.0679182	-3.62881	0.000284735	0.00325833
WBGene00006404	912.869	0.551801	0.152078	3.62841	0.000285172	0.00326086
WBGene00018395	3565.56	0.132792	0.0366406	3.62417	0.000289894	0.00331236
WBGene00022854	1303.74	-0.273468	0.0754711	-3.62348	0.000290661	0.00331862
WBGene00016868	830.759	-0.287901	0.0795058	-3.62113	0.00029332	0.00334394
WBGene00022141	2153.28	-0.158292	0.0437122	-3.62122	0.000293214	0.00334394
WBGene00012308	7.67471	-3.44299	0.951297	-3.61926	0.000295448	0.00336566
WBGene00016260	318.702	0.415136	0.11472	3.6187	0.000296085	0.00337039
WBGene00013893	780.027	-0.217795	0.0602851	-3.61275	0.000302963	0.0034461
WBGene00021282	427.724	-0.243161	0.0673166	-3.6122	0.000303615	0.00344833
WBGene00016250	10001	-0.221667	0.0613647	-3.61228	0.000303512	0.00344833
WBGene00009476	164.12	0.539036	0.149283	3.61083	0.000305217	0.00346393
WBGene00014613	362.863	-0.267707	0.0741611	-3.6098	0.00030643	0.00347509
WBGene00003607	196.089	0.745894	0.206703	3.60853	0.000307934	0.00348953
WBGene00008934	908.509	-0.205498	0.0569756	-3.60678	0.000310017	0.00351052
WBGene00011045	795.944	0.218275	0.0605301	3.60606	0.000310886	0.00351773
WBGene00021466	5474.4	-0.169903	0.0471244	-3.60542	0.000311644	0.00352367
WBGene00008211	225.231	0.676079	0.187578	3.60426	0.000313048	0.0035369
WBGene00015016	86.6588	0.672134	0.186928	3.59569	0.000323533	0.00364992
WBGene00010740	38.1289	1.05914	0.294544	3.59586	0.000323323	0.00364992
WBGene00018245	7.2355	-1.85621	0.516746	-3.59212	0.000328003	0.0036976
WBGene00004000	110.648	0.948288	0.264069	3.59107	0.000329327	0.00370977
WBGene00014309	6342.3	0.211175	0.0588279	3.58971	0.000331052	0.00372643
WBGene00020774	15.9362	1.71702	0.478829	3.58587	0.00033596	0.00377606
WBGene00006617	7940	-0.15288	0.0426324	-3.58602	0.000335766	0.00377606
WBGene00017249	7.8003	-2.05132	0.572478	-3.58323	0.000339378	0.00381165
WBGene00015355	95.8375	0.665717	0.185865	3.58171	0.00034135	0.00382812
WBGene00004342	142.983	0.39173	0.109367	3.5818	0.000341238	0.00382812
WBGene00004425	25616.3	-0.174411	0.0487148	-3.58024	0.000343274	0.00384685
WBGene00006620	12.2003	1.33195	0.372097	3.57959	0.000344139	0.0038537
WBGene00003553	547.011	-0.291401	0.081437	-3.57824	0.000345914	0.00387071
WBGene00012420	33.7329	-1.19209	0.333313	-3.57649	0.000348232	0.0038909
WBGene00019008	618.385	0.230064	0.0643236	3.57666	0.000348015	0.0038909
WBGene00016872	48.824	-0.723036	0.202303	-3.57402	0.000351539	0.00392496
WBGene00007709	15316.8	0.178365	0.0499324	3.57212	0.000354105	0.0039507
WBGene00006606	569.63	0.2857	0.0799884	3.57177	0.000354573	0.003953
WBGene00017160	89.4621	0.502243	0.140648	3.57093	0.000355717	0.00396285
WBGene00009796	343.613	0.608828	0.170546	3.56987	0.000357154	0.00397593
WBGene00003977	16.117	-1.3289	0.372377	-3.56869	0.000358774	0.00399103
WBGene00013612	109.901	0.559644	0.156852	3.56798	0.000359749	0.00399676
WBGene00007578	1998.53	-0.178748	0.0500985	-3.56793	0.000359817	0.00399676
WBGene00003224	912.581	0.221413	0.0620687	3.56722	0.000360782	0.00400292
WBGene00022470	736.917	-0.211975	0.0594244	-3.56714	0.000360899	0.00400292
WBGene00001683	6331.76	0.221069	0.0620015	3.56554	0.000363103	0.00402441
WBGene00019182	91.8867	0.719421	0.201807	3.56489	0.000364008	0.00402855
WBGene00003331	4.21893	3.11503	0.873798	3.56493	0.000363953	0.00402855
WBGene00015624	67.3863	-0.598989	0.168136	-3.56254	0.000367285	0.00406185
WBGene00007194	212.271	-0.346238	0.0972661	-3.5597	0.000371281	0.00410305
WBGene00012892	4.2713	3.0491	0.85668	3.5592	0.000371983	0.00410576
WBGene00006698	1751.69	-0.140641	0.0395175	-3.55895	0.000372339	0.00410576
WBGene00013683	351.369	-0.269114	0.0756151	-3.559	0.000372272	0.00410576
WBGene00018709	2.64199	3.91364	1.10071	3.55557	0.00037716	0.00415589
WBGene00016425	185.994	1.09518	0.308086	3.55477	0.000378312	0.00416556
WBGene00018766	14.2644	-1.57868	0.444272	-3.5534	0.000380283	0.00418422
WBGene00016995	4441.02	0.150538	0.0424253	3.54831	0.000387709	0.00426256
WBGene00003218	4115.65	-0.160844	0.0453321	-3.54814	0.000387966	0.00426256
WBGene00013698	37.4555	-0.789068	0.222526	-3.54596	0.000391179	0.00429474
WBGene00019960	66.4725	-0.752882	0.212347	-3.54553	0.000391821	0.00429786
WBGene00008534	104.892	0.490576	0.13837	3.54539	0.00039203	0.00429786
WBGene00015159	1026.49	0.177261	0.0500528	3.54148	0.000397882	0.00435886
WBGene00020346	2869.62	0.160182	0.0452453	3.5403	0.000399679	0.00437538
WBGene00008535	745.565	0.249005	0.0703453	3.53976	0.000400498	0.00438119
WBGene00007275	28.6521	1.02398	0.289497	3.53709	0.000404562	0.00442246
WBGene00001249	138.226	-0.503006	0.142267	-3.53564	0.000406788	0.00444056
WBGene00012457	47.7542	-0.657866	0.186067	-3.53563	0.000406805	0.00444056
WBGene00016333	4322.73	-0.11022	0.0311769	-3.5353	0.000407311	0.00444289
WBGene00010888	119.222	0.613777	0.173729	3.53297	0.000410921	0.00447904
WBGene00003001	102.727	-0.541186	0.153199	-3.53257	0.000411537	0.00448253
WBGene00019886	2.60773	3.8985	1.10437	3.53007	0.000415443	0.00450635
WBGene00016553	6.24342	-2.57086	0.728246	-3.53021	0.000415227	0.00450635
WBGene00009660	138.163	0.466981	0.132261	3.53076	0.000414361	0.00450635
WBGene00001764	36.4826	-0.729417	0.206619	-3.53025	0.000415168	0.00450635
WBGene00010142	28.9128	-0.985513	0.279138	-3.53056	0.000414682	0.00450635
WBGene00009730	44.8036	0.717022	0.203121	3.53003	0.000415508	0.00450635
WBGene00021754	1875.18	-0.24869	0.0704613	-3.52945	0.000416419	0.004513
WBGene00001526	1302.26	-0.200465	0.0568322	-3.52732	0.000419787	0.00454624
WBGene00021004	3886.38	-0.124883	0.0354096	-3.52682	0.000420586	0.00455165
WBGene00010473	16.6698	-1.21936	0.345868	-3.5255	0.000422685	0.00457109
WBGene00010960	10898.8	-0.274249	0.0777972	-3.52518	0.000423202	0.00457342
WBGene00016298	6.74796	-1.95022	0.553486	-3.52352	0.000425855	0.00459881
WBGene00009375	32.6932	-0.900417	0.255572	-3.52314	0.000426462	0.00460208
WBGene00016866	94.6155	0.577974	0.164087	3.52237	0.000427701	0.00461217
WBGene00003765	436.521	-0.583484	0.165739	-3.5205	0.000430736	0.00464159
WBGene00004427	23005.1	-0.18161	0.0515899	-3.52026	0.000431121	0.00464244
WBGene00013251	149.596	0.396334	0.112595	3.52001	0.000431527	0.00464351
WBGene00016603	3235.8	-0.233376	0.0663045	-3.51976	0.000431931	0.00464456
WBGene00007640	676.964	-0.225634	0.0641446	-3.51758	0.000435502	0.00467964
WBGene00003844	402.174	-0.501609	0.142634	-3.51676	0.000436843	0.00468787
WBGene00012982	888.956	-0.20874	0.0593561	-3.51674	0.000436886	0.00468787
WBGene00020865	48.7545	0.870229	0.247791	3.51194	0.000444848	0.00476991
WBGene00014098	2679.73	0.14395	0.040992	3.51166	0.000445321	0.00477161
WBGene00018716	35.3948	0.776356	0.221126	3.51092	0.000446566	0.00478157
WBGene00020391	7104.02	-0.191675	0.0546197	-3.50927	0.000449341	0.00480789
WBGene00015381	90.8073	0.511757	0.145948	3.50644	0.000454144	0.00485585
WBGene00002007	11774.2	0.194985	0.0556212	3.50559	0.000455602	0.00486115
WBGene00002005	63495.7	-0.182672	0.0521082	-3.50564	0.000455516	0.00486115
WBGene00018452	8.88516	-2.42339	0.69127	-3.50571	0.000455392	0.00486115
WBGene00018361	1665.8	-0.161908	0.0462009	-3.50444	0.00045757	0.00487871
WBGene00012899	33.2193	-1.05833	0.302028	-3.50408	0.000458184	0.00488181
WBGene00009472	2.67652	4.10814	1.17287	3.50265	0.000460661	0.00490476
WBGene00006545	12.827	-1.58059	0.451898	-3.49767	0.000469338	0.00499364
WBGene00016308	4.19055	-2.5507	0.72938	-3.49708	0.000470383	0.00500124
WBGene00021719	12.6861	-1.56243	0.446922	-3.49597	0.000472334	0.00501847
WBGene00011481	3927.43	0.215672	0.0616967	3.49569	0.000472843	0.00502035
WBGene00001949	413.204	-0.283171	0.0810506	-3.49376	0.000476266	0.00505316
WBGene00023223	13.7746	-1.53228	0.438601	-3.49357	0.000476601	0.00505317
WBGene00004780	48.8797	0.607703	0.173984	3.49287	0.00047785	0.00506287
WBGene00012316	3177.58	-0.229398	0.0656928	-3.49199	0.000479443	0.0050762
WBGene00002071	732.598	-0.195522	0.0560179	-3.49035	0.000482393	0.00510387
WBGene00005018	544.457	-1.19586	0.342957	-3.48691	0.000488638	0.00516634
WBGene00044976	5.12731	-2.20935	0.633678	-3.48654	0.000489308	0.00516981
WBGene00019918	69.8779	-0.601249	0.172568	-3.48414	0.000493727	0.00521286
WBGene00044697	5.96165	2.18534	0.627491	3.48267	0.000496448	0.00523794
WBGene00010475	33.5041	0.90649	0.260407	3.48105	0.000499457	0.00526602
WBGene00007336	250.341	0.347247	0.099828	3.47845	0.000504314	0.00530984
WBGene00009113	5911.18	-0.171938	0.0494283	-3.47853	0.000504165	0.00530984
WBGene00010055	2693.87	-0.262321	0.0754492	-3.47678	0.000507466	0.00533932
WBGene00004085	931.251	-0.160792	0.0462617	-3.4757	0.000509524	0.00535725
WBGene00018996	311.245	0.266868	0.0767883	3.47537	0.000510149	0.00536011
WBGene00044798	7.98718	-1.68583	0.485164	-3.47476	0.000511317	0.00536865
WBGene00018355	153.096	-0.458412	0.132093	-3.47038	0.000519732	0.00545323
WBGene00008607	471.271	-0.548677	0.158165	-3.46901	0.000522374	0.00547716
WBGene00010113	1499.34	-0.188727	0.0544148	-3.4683	0.000523763	0.00548792
WBGene00020134	42.2748	0.830162	0.239383	3.46793	0.000524489	0.00549143
WBGene00008536	597.886	0.249725	0.0720135	3.46776	0.000524823	0.00549143
WBGene00003485	748.701	-0.486991	0.140443	-3.46753	0.000525259	0.0054922
WBGene00018021	12.8509	-1.33656	0.385748	-3.46486	0.0005305	0.00553638
WBGene00001958	13.8665	-1.54554	0.446067	-3.46482	0.000530581	0.00553638
WBGene00014016	3436.93	0.153793	0.0443824	3.46519	0.000529864	0.00553638
WBGene00022813	116.344	0.471165	0.13603	3.46369	0.000532821	0.00555593
WBGene00002074	6172.69	-0.166862	0.0481799	-3.46331	0.000533564	0.00555985
WBGene00020947	26.4421	0.973968	0.281421	3.46089	0.000538389	0.00560627
WBGene00003401	2913.83	-0.141595	0.040956	-3.45725	0.000545717	0.00567868
WBGene00016934	514.872	-0.310833	0.089924	-3.45662	0.000547	0.00568812
WBGene00020016	12.8459	3.58236	1.0366	3.45587	0.000548521	0.00570003
WBGene00016508	1574.25	-0.174996	0.0506507	-3.45495	0.000550388	0.00571281
WBGene00020269	5688.18	-0.168759	0.0488462	-3.4549	0.000550505	0.00571281
WBGene00006964	2250.92	-0.156673	0.0453684	-3.45335	0.000553668	0.0057417
WBGene00004883	627.287	0.267238	0.0773971	3.45282	0.000554761	0.0057491
WBGene00012887	956.973	-0.216564	0.0627361	-3.45198	0.00055649	0.00576308
WBGene00007726	5.74629	2.55502	0.740259	3.45152	0.000557432	0.00576413
WBGene00015330	1126.9	-0.215716	0.0625014	-3.45138	0.000557733	0.00576413
WBGene00016262	26.9749	0.857169	0.248351	3.45144	0.000557613	0.00576413
WBGene00018156	2440.94	-0.191548	0.0555135	-3.45048	0.000559597	0.00577945
WBGene00014135	33.3144	-1.30746	0.379078	-3.44906	0.000562535	0.00580583
WBGene00000018	399.126	-0.302499	0.0877187	-3.44851	0.000563686	0.00581375
WBGene00002254	2335.37	0.299179	0.0867902	3.44715	0.000566538	0.00583919
WBGene00003595	8.99657	-1.91652	0.556235	-3.44553	0.000569936	0.00587023
WBGene00020361	6.24705	-2.17856	0.632413	-3.44483	0.000571412	0.00588142
WBGene00001563	2730.23	-0.177349	0.0514989	-3.44374	0.00057373	0.00588776
WBGene00004898	133.307	0.55734	0.161822	3.44415	0.000572857	0.00588776
WBGene00019399	797.776	-0.186025	0.0540202	-3.44363	0.000573971	0.00588776
WBGene00003931	379.593	-0.320919	0.0931885	-3.44376	0.000573675	0.00588776
WBGene00013435	750.583	-0.195705	0.056822	-3.44418	0.000572796	0.00588776
WBGene00021417	9.55379	1.70483	0.495099	3.44341	0.000574423	0.00588842
WBGene00022028	11.5814	1.41576	0.411252	3.44255	0.000576255	0.0059032
WBGene00010730	2809.57	-0.14373	0.0417651	-3.44138	0.000578746	0.00592471
WBGene00013100	26.1284	-1.0092	0.293281	-3.44107	0.00057942	0.00592761
WBGene00013958	1085.52	-0.193376	0.0562051	-3.44054	0.000580552	0.00593518
WBGene00017480	1024.2	0.168338	0.0489455	3.43929	0.000583241	0.00595865
WBGene00015551	674.319	-0.214083	0.06229	-3.43688	0.000588464	0.00600797
WBGene00016364	63.1122	0.550492	0.160183	3.43666	0.000588945	0.00600882
WBGene00009622	7.35206	-2.33086	0.678623	-3.43469	0.000593231	0.00604848
WBGene00013736	116.522	0.420271	0.122425	3.43288	0.000597212	0.00608497
WBGene00003086	2695.73	-0.153832	0.044835	-3.43108	0.000601191	0.00611319
WBGene00008419	1504.02	0.151089	0.0440321	3.43133	0.00060063	0.00611319
WBGene00020970	329.928	-0.291942	0.0850855	-3.43116	0.000601015	0.00611319
WBGene00013225	1795.65	-0.156556	0.0456447	-3.42988	0.000603853	0.00613613
WBGene00016265	29.8317	0.84357	0.245961	3.42969	0.000604269	0.00613625
WBGene00003828	732.554	-0.3107	0.0906148	-3.4288	0.000606254	0.00615228
WBGene00009991	11.4559	1.7922	0.522902	3.42742	0.000609355	0.00617962
WBGene00018898	4507.46	-0.350867	0.102396	-3.42658	0.000611229	0.00619319
WBGene00011600	859.012	0.201375	0.0587706	3.42646	0.000611512	0.00619319
WBGene00000283	305.702	-0.332658	0.0971017	-3.42587	0.00061283	0.00620102
WBGene00023404	118.256	-0.440555	0.128601	-3.42575	0.000613103	0.00620102
WBGene00003072	1432.85	-0.311974	0.0910787	-3.42533	0.000614063	0.00620658
WBGene00009218	133.799	0.450853	0.131737	3.42236	0.000620793	0.00627042
WBGene00011638	3946.91	-0.163733	0.0478622	-3.42094	0.000624057	0.006295
WBGene00006518	1798.03	-0.172803	0.0505128	-3.42098	0.000623961	0.006295
WBGene00004418	29405.1	-0.169715	0.0496311	-3.41953	0.000627301	0.00632352
WBGene00000190	71.6279	1.73982	0.509015	3.41802	0.000630796	0.00635451
WBGene00003596	2015.7	-0.166207	0.0486686	-3.41507	0.000637654	0.00641933
WBGene00015382	56.8154	0.667347	0.195437	3.41465	0.000638643	0.00642293
WBGene00012866	71.8002	0.616833	0.180648	3.41456	0.000638859	0.00642293
WBGene00008105	6.08085	2.61504	0.765958	3.41408	0.000639966	0.00642837
WBGene00013424	12.7424	1.7882	0.523789	3.41396	0.000640249	0.00642837
WBGene00000004	259.989	-0.341339	0.0999886	-3.41378	0.000640684	0.00642848
WBGene00003066	1038.94	-0.168518	0.0493683	-3.41349	0.000641366	0.00643107
WBGene00016506	42.2647	0.781862	0.229128	3.41235	0.000644064	0.00645384
WBGene00008178	65.4677	0.729111	0.213689	3.41202	0.000644833	0.00645728
WBGene00013982	24.5204	-1.10766	0.32469	-3.41144	0.000646204	0.00646673
WBGene00077698	9.75604	1.56143	0.458059	3.4088	0.000652487	0.0065253
WBGene00011291	315.777	-0.274433	0.0806458	-3.40295	0.000666635	0.00666239
WBGene00022678	3778.43	0.0985745	0.0289794	3.40153	0.00067009	0.0066925
WBGene00045265	194.809	-0.42015	0.123562	-3.40031	0.000673095	0.00671809
WBGene00020015	48.98	0.653508	0.192236	3.39951	0.000675067	0.00673334
WBGene00013540	140.102	0.577061	0.16986	3.39726	0.000680632	0.00678438
WBGene00017777	1803.55	-0.130281	0.0383521	-3.39696	0.00068138	0.00678737
WBGene00016935	61.9254	0.625936	0.184285	3.39656	0.000682388	0.00679222
WBGene00003983	41.5046	-1.02795	0.302675	-3.39623	0.000683212	0.00679222
WBGene00007064	276.128	-0.304542	0.0896693	-3.39628	0.000683087	0.00679222
WBGene00000064	22469.2	-0.14937	0.0440001	-3.39477	0.000686867	0.00681926
WBGene00017048	86.1167	0.513952	0.151391	3.39485	0.000686651	0.00681926
WBGene00016492	44.4827	0.689849	0.203219	3.3946	0.000687282	0.00681926
WBGene00004810	131.031	0.533167	0.157098	3.39385	0.000689179	0.00683361
WBGene00006725	14411.3	-0.141551	0.0417233	-3.39262	0.000692272	0.00685978
WBGene00018101	250.726	0.424091	0.125011	3.39243	0.000692766	0.00686019
WBGene00011500	488.861	0.257047	0.0757766	3.39217	0.000693403	0.00686201
WBGene00006927	63899.6	-0.609161	0.179628	-3.39124	0.00069576	0.00688085
WBGene00019043	8.73289	-1.80368	0.532214	-3.38902	0.000701433	0.00693243
WBGene00011213	43.8973	0.874806	0.258184	3.38831	0.00070325	0.00694585
WBGene00020908	159.778	0.505721	0.14927	3.38795	0.000704161	0.00695032
WBGene00013347	2199.88	-0.175068	0.0517184	-3.38502	0.000711737	0.00702052
WBGene00002258	2770.89	0.336149	0.0993301	3.38416	0.000713966	0.00703793
WBGene00019219	422.615	-0.280999	0.0830395	-3.38393	0.000714572	0.00703932
WBGene00021819	23.6472	1.01525	0.300118	3.38285	0.000717382	0.00705783
WBGene00010922	556.281	-0.22818	0.0674505	-3.38292	0.000717187	0.00705783
WBGene00003085	9450.16	-0.143335	0.0423885	-3.38146	0.000721012	0.00708894
WBGene00020782	642.134	0.173164	0.0512341	3.37986	0.000725219	0.00712568
WBGene00018236	4.30728	-2.23638	0.661876	-3.37885	0.00072791	0.00714748
WBGene00017635	35.3261	-1.00435	0.297414	-3.37695	0.000732939	0.0071746
WBGene00000422	85.8626	-0.565819	0.167537	-3.37727	0.000732093	0.0071746
WBGene00006853	30.2018	-1.00131	0.296521	-3.37685	0.000733211	0.0071746
WBGene00020404	636.189	-0.221306	0.065526	-3.37738	0.000731787	0.0071746
WBGene00013692	42.2673	0.700865	0.207539	3.37702	0.000732748	0.0071746
WBGene00017648	1953.87	0.206096	0.061034	3.37674	0.000733513	0.0071746
WBGene00020838	983.783	0.211854	0.0627825	3.37442	0.000739726	0.0072307
WBGene00003767	144.86	1.34023	0.397381	3.37265	0.000744481	0.00727249
WBGene00009222	140.743	0.434012	0.128699	3.37229	0.000745464	0.0072774
WBGene00050913	19.6396	-1.54624	0.45864	-3.37137	0.000747963	0.00729709
WBGene00008976	8.652	1.63179	0.48425	3.36972	0.000752449	0.00733614
WBGene00010308	708.958	0.195689	0.0580841	3.36907	0.000754229	0.00734876
WBGene00001649	675.288	0.20771	0.0616648	3.36837	0.000756154	0.00736278
WBGene00015814	2318.67	0.223294	0.0663137	3.36724	0.000759255	0.00738823
WBGene00009103	3490.7	-0.147067	0.0436834	-3.36666	0.000760853	0.00739903
WBGene00000876	1879.79	0.169247	0.0502785	3.36618	0.000762168	0.00740706
WBGene00016431	199.042	-0.463768	0.137975	-3.36124	0.000775927	0.00753595
WBGene00007925	41.9985	-0.836717	0.248971	-3.3607	0.000777443	0.00754583
WBGene00003585	41.2317	0.812397	0.241897	3.35844	0.000783829	0.00760294
WBGene00013419	962.561	-0.164131	0.0488793	-3.35789	0.000785397	0.00761328
WBGene00004357	3486.62	-0.158892	0.0473406	-3.35635	0.000789796	0.00765102
WBGene00016360	190.981	-0.61943	0.184627	-3.35503	0.000793566	0.00768263
WBGene00006697	2979.96	-0.134952	0.0402483	-3.35298	0.000799474	0.00773488
WBGene00010822	119.274	0.820715	0.244895	3.35129	0.000804369	0.00777728
WBGene00009106	144.342	0.37855	0.112995	3.35016	0.000807645	0.00779019
WBGene00020726	122.327	-0.522087	0.155858	-3.34977	0.000808789	0.00779019
WBGene00022307	250.879	0.524736	0.156637	3.35001	0.000808076	0.00779019
WBGene00022326	40.0975	0.885511	0.264336	3.34994	0.000808299	0.00779019
WBGene00018342	229.001	-0.58408	0.174337	-3.35029	0.000807272	0.00779019
WBGene00017321	315.306	0.30511	0.0910679	3.35036	0.000807069	0.00779019
WBGene00008940	301.932	0.277923	0.0829903	3.34886	0.000811439	0.00781075
WBGene00009319	3507.05	-0.121673	0.0363443	-3.34777	0.000814639	0.00783657
WBGene00018204	13.5697	-1.18939	0.355334	-3.34725	0.000816176	0.00784638
WBGene00012003	17.9961	1.17609	0.351748	3.34356	0.000827108	0.00794643
WBGene00077539	9.56281	1.61909	0.484296	3.34318	0.000828253	0.00795238
WBGene00015943	3367.12	-0.180912	0.0541241	-3.34254	0.000830166	0.00796132
WBGene00001514	2718.87	-0.16916	0.0506088	-3.34251	0.000830235	0.00796132
WBGene00020296	911.969	-0.159775	0.047804	-3.34229	0.000830889	0.00796256
WBGene00015791	370.426	-0.327471	0.0980128	-3.3411	0.000834468	0.0079918
WBGene00011262	41.7328	1.00499	0.300928	3.33964	0.00083888	0.00802642
WBGene00008594	104.905	0.449707	0.134661	3.33955	0.000839142	0.00802642
WBGene00011827	1087.27	-0.148848	0.0445759	-3.33921	0.000840177	0.00803124
WBGene00219217	8.72887	-1.49754	0.448553	-3.33859	0.000842036	0.00804394
WBGene00044578	11.8111	1.72804	0.517836	3.33704	0.000846744	0.00808381
WBGene00017500	56.0155	-2.05438	0.61569	-3.33672	0.000847739	0.00808822
WBGene00013931	175.237	-0.513814	0.154044	-3.33551	0.000851429	0.00811831
WBGene00017823	24.697	0.85711	0.257284	3.33138	0.000864179	0.00822953
WBGene00015050	201.025	-0.52469	0.157498	-3.33142	0.00086405	0.00822953
WBGene00020172	698.144	-0.208084	0.0624711	-3.33089	0.000865682	0.00823866
WBGene00013391	1752.77	-0.221708	0.0665707	-3.33041	0.000867186	0.0082478
WBGene00021518	189.812	0.704832	0.211649	3.33019	0.000867882	0.00824924
WBGene00017253	20.2983	-1.22969	0.369319	-3.32961	0.000869689	0.00826123
WBGene00003613	151.881	0.446628	0.134213	3.32775	0.00087549	0.00830814
WBGene00020837	105.081	-0.425097	0.127746	-3.32768	0.000875724	0.00830814
WBGene00018011	1898.84	-0.135186	0.0406293	-3.3273	0.000876933	0.0083144
WBGene00003686	41.7002	0.667918	0.200863	3.32524	0.000883434	0.0083708
WBGene00004060	1814.59	-0.177219	0.0533	-3.32494	0.000884383	0.00837455
WBGene00219399	32.5136	0.910928	0.274132	3.32295	0.000890704	0.00842914
WBGene00194643	7.90469	2.15267	0.647882	3.32262	0.000891748	0.00843375
WBGene00002238	8753.99	-0.135512	0.0407874	-3.32239	0.00089249	0.0084355
WBGene00011834	1933.07	0.15918	0.0479204	3.32176	0.000894528	0.00844949
WBGene00000184	715.369	-0.195254	0.0588267	-3.31914	0.000902951	0.00852374
WBGene00010935	191.208	0.498772	0.150295	3.31863	0.000904602	0.00853401
WBGene00012543	2255.44	-0.188072	0.0566887	-3.31762	0.000907872	0.00855954
WBGene00008563	65.3791	-0.840915	0.253568	-3.31633	0.000912068	0.00858841
WBGene00022036	862.037	-0.167136	0.0503966	-3.31641	0.000911833	0.00858841
WBGene00235267	19.0651	-1.07399	0.323933	-3.31546	0.000914926	0.00860997
WBGene00003979	210.11	-0.364197	0.109881	-3.31448	0.000918131	0.00863212
WBGene00008426	141.748	-0.406102	0.122527	-3.31439	0.00091842	0.00863212
WBGene00018621	5.77401	2.25656	0.681003	3.31359	0.000921074	0.00863563
WBGene00017659	356.48	-0.430243	0.129829	-3.31393	0.000919956	0.00863563
WBGene00017482	1891.4	-0.223324	0.0673963	-3.31359	0.000921056	0.00863563
WBGene00015633	278.702	0.316699	0.0955649	3.31396	0.000919832	0.00863563
WBGene00022487	21.6338	1.42944	0.431472	3.31295	0.000923187	0.0086501
WBGene00019813	174.286	0.440231	0.13294	3.31151	0.000927936	0.00868922
WBGene00006538	25.4946	-1.57601	0.476021	-3.3108	0.000930312	0.00870609
WBGene00012339	233.708	0.396168	0.119666	3.31061	0.00093094	0.00870659
WBGene00004417	21693.2	-0.155935	0.0471096	-3.31004	0.000932829	0.00871887
WBGene00006352	4107.12	-0.145469	0.0439576	-3.30929	0.000935314	0.00873507
WBGene00004182	260.702	0.296391	0.0895664	3.30917	0.000935715	0.00873507
WBGene00008565	166.46	-0.762578	0.230504	-3.30831	0.00093862	0.0087568
WBGene00003680	78.2515	0.483665	0.146211	3.308	0.000939642	0.00876094
WBGene00015816	388.257	0.229584	0.0694246	3.30695	0.000943185	0.00878728
WBGene00003622	976.644	-0.222425	0.0672626	-3.30682	0.000943628	0.00878728
WBGene00001387	179.971	0.678677	0.205339	3.30515	0.000949242	0.00883413
WBGene00011893	433.205	0.309824	0.0937662	3.30422	0.000952412	0.00885819
WBGene00195085	864.579	-0.360556	0.10914	-3.30362	0.000954445	0.00887165
WBGene00009920	1898.96	-0.19113	0.057866	-3.30297	0.00095667	0.00888688
WBGene00008216	19.4942	-0.884203	0.267725	-3.30265	0.000957757	0.00889153
WBGene00000986	6.2422	1.89313	0.573396	3.30162	0.000961298	0.00891894
WBGene00001488	3325.47	-0.170429	0.051633	-3.30077	0.00096419	0.0089403
WBGene00000763	347.461	0.239992	0.0727132	3.30053	0.000965014	0.00894246
WBGene00018280	50.6056	0.729286	0.221029	3.2995	0.000968562	0.00896986
WBGene00004471	26725.3	-0.192067	0.0582402	-3.29784	0.000974327	0.00901773
WBGene00008830	64.6986	0.73501	0.222903	3.29745	0.000975684	0.00902434
WBGene00012460	519.927	-0.200217	0.0607218	-3.29729	0.000976233	0.00902434
WBGene00000093	319.726	0.251484	0.0762847	3.29665	0.000978439	0.00903922
WBGene00015518	71.7985	-0.533104	0.161884	-3.29311	0.000990852	0.00914833
WBGene00006870	59.6381	-0.870036	0.264256	-3.2924	0.000993373	0.00916602
WBGene00007932	58.7125	0.66522	0.202078	3.2919	0.000995124	0.00917658
WBGene00011707	23.9622	-0.897717	0.272746	-3.29141	0.000996877	0.00918157
WBGene00009882	1262.61	-0.202863	0.0616329	-3.29147	0.000996652	0.00918157
WBGene00016739	3627.45	-0.194121	0.059031	-3.28846	0.00100735	0.00926681
WBGene00020363	11.1972	1.38124	0.420012	3.28857	0.00100699	0.00926681
WBGene00019825	480.334	0.273394	0.0831476	3.28806	0.00100882	0.00927462
WBGene00016080	9.42011	-1.89103	0.575166	-3.28781	0.00100971	0.00927725
WBGene00004432	13714.4	-0.154882	0.0471304	-3.28625	0.00101531	0.00932297
WBGene00016343	113.802	-0.455106	0.138502	-3.28593	0.00101648	0.00932807
WBGene00011886	1359.17	-0.154667	0.047081	-3.28514	0.00101933	0.00934293
WBGene00001229	2437	-0.140435	0.0427466	-3.28529	0.00101876	0.00934293
WBGene00012888	2047.02	-0.158727	0.0483304	-3.28422	0.00102267	0.00936219
WBGene00077531	8.6914	-2.58631	0.787465	-3.28435	0.00102217	0.00936219
WBGene00000412	6.41886	1.78337	0.543242	3.28283	0.00102772	0.00940278
WBGene00009606	769.634	0.253737	0.0772964	3.28266	0.00102834	0.00940279
WBGene00020992	33.3601	1.08299	0.32996	3.28219	0.00103003	0.00941252
WBGene00019934	3.19463	-3.80899	1.16069	-3.28165	0.001032	0.00942489
WBGene00018931	29.194	0.936302	0.285426	3.28037	0.00103672	0.0094566
WBGene00006773	1704.33	-0.172217	0.0524993	-3.28037	0.00103673	0.0094566
WBGene00021551	1774.4	-0.190443	0.0580845	-3.27872	0.0010428	0.00950628
WBGene00012780	57.82	0.601434	0.183487	3.2778	0.00104619	0.00953149
WBGene00012973	3186.05	-0.18586	0.0567064	-3.27759	0.00104697	0.00953284
WBGene00001627	106.717	-0.424148	0.129469	-3.27606	0.00105266	0.00957891
WBGene00005444	114.157	-0.45376	0.138615	-3.27352	0.00106218	0.00965975
WBGene00016378	1193.19	0.206139	0.0629943	3.27235	0.00106659	0.00969396
WBGene00019420	9.78391	-1.51022	0.461688	-3.2711	0.00107131	0.00973111
WBGene00001081	1894.1	-0.235071	0.0718895	-3.26989	0.0010759	0.00976688
WBGene00021427	2017.05	-0.235954	0.0721766	-3.26912	0.00107883	0.00978766
WBGene00015569	179.899	-0.458344	0.140271	-3.26757	0.00108476	0.00983553
WBGene00004509	170.139	0.393576	0.120472	3.26695	0.00108713	0.00985115
WBGene00019473	41.5676	0.947819	0.290143	3.26673	0.00108799	0.00985301
WBGene00013207	26.5825	-1.0261	0.314367	-3.26402	0.00109842	0.00994159
WBGene00045461	34.1435	1.10526	0.338656	3.26368	0.00109977	0.00994781
WBGene00004485	14399.6	-0.194883	0.0597288	-3.2628	0.00110317	0.00995452
WBGene00003185	2152.09	0.199466	0.0611365	3.26264	0.00110379	0.00995452
WBGene00011684	51.518	0.683385	0.209453	3.26271	0.00110351	0.00995452
WBGene00010666	183.053	0.339165	0.103943	3.26299	0.00110243	0.00995452
WBGene00015297	781.757	-0.191991	0.0588433	-3.26275	0.00110337	0.00995452
WBGene00006715	2105.43	-0.145618	0.0446567	-3.26084	0.00111083	0.010012
WBGene00007226	634.473	0.201563	0.0618239	3.26027	0.00111305	0.0100261
WBGene00020757	3185.57	-0.13548	0.0415652	-3.25945	0.0011163	0.0100494
WBGene00004701	2085.09	-0.161283	0.0494983	-3.25835	0.00112063	0.0100823
WBGene00219609	159.142	-0.543875	0.166966	-3.25739	0.00112441	0.0100924
WBGene00003729	45.9556	-0.828812	0.254423	-3.25761	0.00112353	0.0100924
WBGene00018969	20.4087	-1.75156	0.537653	-3.25779	0.00112285	0.0100924
WBGene00022042	12939.7	-0.161461	0.0495654	-3.25754	0.00112382	0.0100924
WBGene00003594	713.372	0.191096	0.0586772	3.25673	0.00112704	0.01011
WBGene00013425	480.176	0.233461	0.0717198	3.25518	0.0011332	0.0101592
WBGene00011147	65.9334	0.545358	0.167638	3.25318	0.00114121	0.010225
WBGene00003887	146.859	0.526821	0.161954	3.25291	0.0011423	0.0102287
WBGene00012464	141.169	0.54915	0.168861	3.25208	0.00114565	0.0102526
WBGene00008138	12.2677	-1.37304	0.422418	-3.25042	0.00115235	0.0103065
WBGene00008027	77.5801	-0.935591	0.28798	-3.24881	0.00115889	0.0103589
WBGene00002827	77.4456	-0.683808	0.210502	-3.24846	0.00116032	0.0103655
WBGene00004450	11345.3	-0.248266	0.0764423	-3.24776	0.00116318	0.010385
WBGene00015941	2086.9	-0.170311	0.0524611	-3.24643	0.00116862	0.0104274
WBGene00010407	149.853	0.428933	0.13217	3.24531	0.00117321	0.0104622
WBGene00009863	2.90021	-3.84672	1.1856	-3.24453	0.00117646	0.010485
WBGene00010872	365.156	-0.291383	0.0898183	-3.24414	0.00117805	0.010493
WBGene00015933	584.26	-1.42088	0.438145	-3.24294	0.00118304	0.0105242
WBGene00006627	11.1382	2.35908	0.727453	3.24294	0.00118304	0.0105242
WBGene00008038	36.9824	0.743683	0.229334	3.2428	0.00118363	0.0105242
WBGene00001595	17262.3	-0.129201	0.0398498	-3.2422	0.00118611	0.01054
WBGene00000880	1093.57	0.173281	0.0534494	3.24196	0.00118711	0.0105427
WBGene00017201	267.479	0.570293	0.17602	3.23992	0.00119562	0.0105873
WBGene00019732	46.877	0.733277	0.226302	3.24026	0.00119422	0.0105873
WBGene00044642	9.42921	-3.67736	1.13492	-3.24019	0.00119452	0.0105873
WBGene00009390	9.35259	1.34909	0.416317	3.24053	0.00119306	0.0105873
WBGene00006448	591.627	0.198629	0.0613045	3.24005	0.0011951	0.0105873
WBGene00015171	289.282	-0.378419	0.116821	-3.23932	0.00119816	0.0106036
WBGene00014219	1361.43	-0.169518	0.0523557	-3.23781	0.00120451	0.0106535
WBGene00012280	55.3968	-0.639524	0.19758	-3.23679	0.00120883	0.0106856
WBGene00020028	549.23	-0.23306	0.0720188	-3.23609	0.00121179	0.0107054
WBGene00020842	547.96	0.200022	0.06183	3.23503	0.00121631	0.0107266
WBGene00010419	27962.6	-0.0959523	0.0296598	-3.23509	0.00121604	0.0107266
WBGene00010972	65.8071	0.595793	0.184157	3.23524	0.00121543	0.0107266
WBGene00010416	1409.9	-0.141944	0.0438938	-3.23381	0.0012215	0.0107661
WBGene00018343	115.804	-1.9576	0.605426	-3.23342	0.00122317	0.0107746
WBGene00017163	1732.73	-0.127841	0.0395416	-3.23309	0.00122461	0.010781
WBGene00022330	25.0046	1.05169	0.325342	3.23258	0.0012268	0.010794
WBGene00007024	7693.24	0.179624	0.0555714	3.23231	0.00122792	0.0107976
WBGene00018510	138.031	0.393377	0.121725	3.23167	0.00123068	0.0108155
WBGene00003939	12.6644	-1.48878	0.460826	-3.23068	0.00123495	0.0108468
WBGene00010296	298.921	-0.358394	0.110968	-3.2297	0.00123921	0.0108779
WBGene00044197	11.047	-1.27234	0.394316	-3.22671	0.0012522	0.0109856
WBGene00003793	7978.25	-0.169864	0.0526564	-3.22589	0.00125583	0.0110108
WBGene00002219	3070.5	-0.143496	0.0444848	-3.22573	0.00125653	0.0110108
WBGene00004893	259.935	-0.296306	0.0919679	-3.22184	0.0012737	0.0111548
WBGene00015947	86.7136	1.01337	0.314711	3.22001	0.00128187	0.0112199
WBGene00015009	1285.2	-0.135982	0.0422333	-3.21978	0.0012829	0.0112225
WBGene00021249	46.1383	-0.715082	0.222205	-3.21813	0.00129031	0.0112807
WBGene00014732	10.9086	1.56155	0.485558	3.21598	0.0013	0.0113465
WBGene00010484	193.547	0.315921	0.0982296	3.21615	0.00129924	0.0113465
WBGene00023415	21.2023	1.03809	0.322793	3.21596	0.00130008	0.0113465
WBGene00008255	40.1898	0.853872	0.265814	3.21229	0.0013168	0.0114858
WBGene00017954	188.483	-0.322507	0.100426	-3.21138	0.00132098	0.0115156
WBGene00017237	936.316	-0.213331	0.0664548	-3.21017	0.00132659	0.0115579
WBGene00021872	213.729	-0.58653	0.182736	-3.20971	0.00132871	0.0115641
WBGene00044737	861.215	0.320378	0.099816	3.20968	0.00132882	0.0115641
WBGene00006568	856.866	0.188404	0.0587111	3.20899	0.00133201	0.0115851
WBGene00012015	4710.62	0.138047	0.0430257	3.20848	0.00133437	0.011599
WBGene00017429	44.6126	0.809801	0.252429	3.20804	0.00133642	0.0116101
WBGene00000882	185.44	-0.469195	0.146307	-3.20692	0.00134163	0.0116487
WBGene00006580	149.579	-0.416127	0.129772	-3.20659	0.00134318	0.0116488
WBGene00002850	5298.61	-0.181591	0.0566286	-3.20671	0.00134262	0.0116488
WBGene00020247	184.056	0.426747	0.133112	3.20593	0.00134627	0.0116556
WBGene00003561	223.203	0.494313	0.154186	3.20596	0.00134613	0.0116556
WBGene00007697	320.606	0.270481	0.0843637	3.20613	0.00134535	0.0116556
WBGene00012699	31.5461	-0.840657	0.262364	-3.20416	0.00135458	0.0117208
WBGene00013639	166.462	0.36292	0.113299	3.20319	0.00135913	0.0117535
WBGene00004959	189.688	0.332926	0.10396	3.20245	0.00136263	0.0117771
WBGene00000776	22561.8	0.154014	0.0481009	3.20189	0.0013653	0.0117935
WBGene00009980	256.76	0.401303	0.125376	3.20079	0.00137051	0.0118317
WBGene00017157	17.7856	0.906282	0.283256	3.19951	0.00137659	0.0118774
WBGene00017184	165.461	-0.738537	0.230921	-3.19823	0.00138275	0.0119238
WBGene00019645	378.792	0.307953	0.0963114	3.19747	0.00138638	0.0119483
WBGene00000103	158.803	0.418262	0.130819	3.19726	0.00138739	0.0119502
WBGene00045397	62.8552	0.618349	0.193454	3.19637	0.00139169	0.0119804
WBGene00003374	300.37	0.333817	0.104474	3.19521	0.00139728	0.0120217
WBGene00013738	1151.49	-0.151565	0.0474431	-3.19468	0.00139987	0.0120372
WBGene00001241	1435.13	-0.162377	0.0508708	-3.19194	0.00141319	0.0121448
WBGene00023245	5.902	-2.12762	0.666668	-3.19143	0.00141569	0.0121456
WBGene00007825	301.163	0.243074	0.0761625	3.19151	0.0014153	0.0121456
WBGene00016029	92.5065	-0.484178	0.151706	-3.19156	0.00141507	0.0121456
WBGene00004143	20711.3	-0.135164	0.0423581	-3.19099	0.00141785	0.0121573
WBGene00006494	1194.54	-0.153139	0.0479937	-3.19081	0.00141873	0.0121579
WBGene00014904	78.0736	0.420166	0.131754	3.18902	0.00142756	0.0122266
WBGene00009778	19.7004	3.39157	1.06374	3.18836	0.00143082	0.012227
WBGene00008480	7693.13	-0.105721	0.0331559	-3.1886	0.00142962	0.012227
WBGene00021660	944.65	-0.189639	0.0594761	-3.18849	0.00143019	0.012227
WBGene00010770	708.292	-0.189741	0.0595077	-3.18852	0.00143003	0.012227
WBGene00022452	2221.04	-0.173136	0.0543385	-3.18626	0.00144127	0.0123093
WBGene00023401	127.015	-0.578818	0.181742	-3.18483	0.00144837	0.0123629
WBGene00016076	5.68215	-3.25609	1.02268	-3.18388	0.00145316	0.0123968
WBGene00043062	107.225	-0.659454	0.207172	-3.18312	0.00145698	0.0124225
WBGene00002116	8.50448	-1.78364	0.560412	-3.18273	0.00145895	0.0124322
WBGene00004086	1820.63	-0.157842	0.0496005	-3.18227	0.00146124	0.0124448
WBGene00018149	1078.19	0.158149	0.0497058	3.1817	0.00146414	0.0124625
WBGene00010850	476.328	0.539104	0.169591	3.17885	0.00147862	0.0125716
WBGene00006635	109.614	-0.462052	0.145346	-3.17899	0.00147791	0.0125716
WBGene00001821	43.2936	-0.754413	0.237364	-3.17829	0.00148145	0.0125886
WBGene00018769	1047.11	-0.21769	0.0684979	-3.17805	0.0014827	0.0125922
WBGene00017979	394.198	-0.32367	0.101871	-3.17725	0.00148678	0.0126198
WBGene00016330	246.345	0.347253	0.109338	3.17597	0.00149339	0.0126687
WBGene00021847	823.407	-0.196782	0.0619948	-3.17417	0.00150265	0.0127402
WBGene00022485	20.5223	0.868859	0.273784	3.17352	0.00150604	0.0127617
WBGene00019847	76.8488	0.501607	0.158077	3.17317	0.00150784	0.0127699
WBGene00013802	15.1441	1.254	0.395346	3.1719	0.00151443	0.0128185
WBGene00000690	28.0174	-1.01845	0.321128	-3.17147	0.00151668	0.0128304
WBGene00015914	16.5503	-1.02476	0.323252	-3.17016	0.00152356	0.0128757
WBGene00013086	43.2508	-0.712925	0.224889	-3.17012	0.00152374	0.0128757
WBGene00017128	192.302	0.506713	0.159855	3.16983	0.00152528	0.0128816
WBGene00013947	305.138	-0.352567	0.111235	-3.16957	0.00152665	0.0128859
WBGene00017252	6.18721	-1.67918	0.529904	-3.16885	0.00153046	0.0128965
WBGene00009741	129.105	0.400603	0.126412	3.16902	0.00152951	0.0128965
WBGene00004488	13688.1	-0.159342	0.0502819	-3.16897	0.00152981	0.0128965
WBGene00008170	494.509	0.240389	0.0758726	3.16833	0.00153318	0.0129123
WBGene00013983	1090.13	-0.192153	0.0606921	-3.16603	0.00154533	0.0130074
WBGene00002069	68.6927	0.677111	0.213957	3.1647	0.00155242	0.0130598
WBGene00009342	4380.64	-0.241934	0.0764536	-3.16445	0.00155376	0.0130638
WBGene00019890	3944.34	0.122141	0.038603	3.16403	0.00155598	0.013068
WBGene00011756	82.27	0.639567	0.202128	3.16417	0.00155524	0.013068
WBGene00000498	1748.8	-0.182738	0.05777	-3.1632	0.00156046	0.0130984
WBGene00001580	1963.81	-0.199384	0.0631062	-3.1595	0.00158041	0.0132585
WBGene00021344	607.6	0.247305	0.0782956	3.15861	0.00158525	0.0132917
WBGene00018265	67.5403	0.551923	0.174826	3.15698	0.00159411	0.0133586
WBGene00000161	1041.09	-0.172852	0.0547583	-3.15663	0.00159606	0.0133676
WBGene00009546	12.245	-1.52503	0.483431	-3.1546	0.00160717	0.013452
WBGene00021063	1040.18	-0.153752	0.0487411	-3.15447	0.00160792	0.013452
WBGene00194641	47.304	0.787334	0.249654	3.1537	0.00161215	0.01348
WBGene00008677	607.822	0.459197	0.14563	3.15317	0.00161509	0.0134971
WBGene00018746	24.966	-1.03535	0.328384	-3.15287	0.00161672	0.0135033
WBGene00012063	6.79852	-1.97211	0.625731	-3.15169	0.00162327	0.0135429
WBGene00020629	1248.89	-0.141499	0.0449007	-3.15137	0.00162505	0.0135429
WBGene00009456	2018.71	-0.1199	0.038043	-3.15171	0.0016232	0.0135429
WBGene00220163	122.414	-0.400553	0.127101	-3.15146	0.00162456	0.0135429
WBGene00014801	102.428	-0.432258	0.137202	-3.15054	0.0016297	0.0135743
WBGene00020894	4281.2	-0.170497	0.0541203	-3.15034	0.00163079	0.0135759
WBGene00010731	1675.32	-0.214057	0.0679618	-3.14966	0.00163458	0.0136
WBGene00001703	51.432	-0.848949	0.26966	-3.14822	0.00164266	0.0136597
WBGene00007112	415.476	0.584042	0.185636	3.14617	0.00165422	0.0137482
WBGene00012920	201.999	0.307594	0.0978048	3.14498	0.00166098	0.0137969
WBGene00001685	4442.33	0.34256	0.108944	3.14438	0.0016644	0.0138177
WBGene00007284	370.34	-0.232252	0.0738718	-3.14399	0.00166664	0.0138287
WBGene00015966	508.398	0.202272	0.0643491	3.14335	0.00167028	0.0138513
WBGene00007340	83.7	0.50803	0.161638	3.143	0.00167223	0.0138599
WBGene00006939	25.351	-0.80836	0.257225	-3.14262	0.00167445	0.0138707
WBGene00006493	1630.82	-0.255076	0.0812121	-3.14086	0.00168452	0.0139465
WBGene00017315	11.8523	1.82873	0.582305	3.1405	0.00168662	0.0139563
WBGene00018418	59.6307	-1.2239	0.389926	-3.13879	0.00169648	0.0140303
WBGene00001008	606.743	0.244631	0.077951	3.13827	0.00169947	0.0140473
WBGene00008495	40.5329	-1.12942	0.360007	-3.13722	0.00170557	0.01409
WBGene00013699	35.8708	-0.816577	0.260305	-3.137	0.00170685	0.0140929
WBGene00001243	2084.66	0.341422	0.108844	3.13679	0.00170806	0.0140952
WBGene00006593	763.635	-0.220909	0.070454	-3.13551	0.00171558	0.0141496
WBGene00017304	414.711	0.251966	0.080375	3.13488	0.00171925	0.0141721
WBGene00007045	534.621	-0.20342	0.0649214	-3.13332	0.00172839	0.0142398
WBGene00008583	53.5964	-0.599863	0.191539	-3.1318	0.00173737	0.0143059
WBGene00004963	8.52716	1.82268	0.582077	3.13134	0.00174009	0.0143206
WBGene00010000	701.024	0.231687	0.0740247	3.12985	0.00174893	0.0143777
WBGene00011231	30.6294	-0.875594	0.279748	-3.12994	0.0017484	0.0143777
WBGene00019207	1593.77	0.184593	0.0589815	3.12968	0.00174997	0.0143784
WBGene00015488	102.985	0.422676	0.135067	3.12939	0.0017517	0.0143848
WBGene00044694	13.2435	-1.31969	0.421872	-3.12817	0.00175897	0.0144367
WBGene00003720	68.8168	0.635772	0.203279	3.12759	0.00176245	0.0144574
WBGene00006721	238.744	0.266147	0.0851348	3.12619	0.00177088	0.0145187
WBGene00017510	7.59261	1.72547	0.552016	3.12575	0.00177352	0.0145325
WBGene00016624	680.619	-0.184327	0.0589759	-3.12546	0.00177526	0.0145389
WBGene00009126	8493.77	0.106088	0.0339454	3.12524	0.00177659	0.014542
WBGene00012143	55.5311	0.673944	0.215694	3.12453	0.00178088	0.0145692
WBGene00018955	264.645	0.400108	0.128101	3.12338	0.00178785	0.0146183
WBGene00021079	98.6292	0.575315	0.184362	3.12057	0.001805	0.0147506
WBGene00000499	336.08	-0.360066	0.1154	-3.12017	0.00180747	0.0147628
WBGene00020386	26.9242	-1.18662	0.380353	-3.11978	0.00180985	0.0147742
WBGene00014947	62.7462	0.666883	0.213787	3.11938	0.00181229	0.0147862
WBGene00011006	645.61	0.33297	0.106753	3.11907	0.00181425	0.0147914
WBGene00009397	156.112	-0.552127	0.177023	-3.11896	0.00181491	0.0147914
WBGene00003980	463.136	0.232384	0.0745105	3.11881	0.00181585	0.0147914
WBGene00012582	50.2777	-0.744109	0.238646	-3.11804	0.00182056	0.0148217
WBGene00002845	16599.9	-0.205922	0.0660967	-3.11547	0.00183654	0.0149438
WBGene00009374	1533.3	-0.17475	0.0561003	-3.11495	0.00183976	0.014962
WBGene00014244	282.707	0.425005	0.136493	3.11376	0.00184721	0.0150146
WBGene00011663	185.691	0.307466	0.0987755	3.11278	0.00185335	0.0150511
WBGene00002229	6587	-0.157079	0.0504634	-3.11272	0.00185369	0.0150511
WBGene00022750	3659.05	-0.118809	0.0382029	-3.10994	0.00187126	0.0151855
WBGene00004419	15710.8	-0.162847	0.052369	-3.1096	0.00187339	0.0151947
WBGene00021470	5446.91	-0.133746	0.0430229	-3.10871	0.00187904	0.0152324
WBGene00004194	214.457	0.339059	0.109082	3.10829	0.00188173	0.0152392
WBGene00000465	40589.2	0.184298	0.0592928	3.10826	0.00188189	0.0152392
WBGene00017007	314.479	0.309352	0.0995454	3.10765	0.00188582	0.0152618
WBGene00010488	215.061	0.328159	0.105602	3.10751	0.0018867	0.0152618
WBGene00001310	5.29727	-2.0668	0.665209	-3.10699	0.00189002	0.0152805
WBGene00022129	84.2734	-0.576134	0.185476	-3.10624	0.00189482	0.0153112
WBGene00019535	116.91	0.405333	0.130515	3.10564	0.00189866	0.0153259
WBGene00000084	170.764	-0.329225	0.106008	-3.10565	0.0018986	0.0153259
WBGene00013808	1957.19	-0.170805	0.0550078	-3.1051	0.00190212	0.0153456
WBGene00002363	5411.52	-0.0985804	0.0317515	-3.10475	0.0019044	0.0153492
WBGene00007499	712.057	0.176945	0.0569921	3.10472	0.00190459	0.0153492
WBGene00009785	84.7139	0.698642	0.225057	3.10429	0.00190738	0.0153635
WBGene00004116	1296.74	-0.182876	0.0590187	-3.09862	0.00194427	0.0156523
WBGene00003657	12.1378	-1.33653	0.431549	-3.09705	0.00195458	0.0157232
WBGene00077781	17.3961	1.12362	0.36282	3.0969	0.00195554	0.0157232
WBGene00000137	352.769	-0.311541	0.100601	-3.0968	0.00195619	0.0157232
WBGene00017419	1764.19	-0.161138	0.0520485	-3.09593	0.00196198	0.0157539
WBGene00012443	170.111	-0.623318	0.201336	-3.09591	0.00196209	0.0157539
WBGene00020705	1219.95	-0.191923	0.0620143	-3.09482	0.00196933	0.0158014
WBGene00007751	197.151	-0.609366	0.196919	-3.0945	0.00197143	0.0158014
WBGene00001606	4772.13	0.159067	0.051405	3.09439	0.00197218	0.0158014
WBGene00018242	9.62672	-1.84853	0.59737	-3.09446	0.00197174	0.0158014
WBGene00019963	586.035	-0.491329	0.158856	-3.09292	0.001982	0.0158718
WBGene00007969	8748.12	0.147709	0.0477622	3.09259	0.0019842	0.015881
WBGene00007646	2755.53	-0.131456	0.042521	-3.09155	0.00199117	0.0159283
WBGene00019077	1505.96	-0.153859	0.0497767	-3.09099	0.00199493	0.01595
WBGene00016116	829.534	0.153327	0.0496326	3.08923	0.00200673	0.0160358
WBGene00016655	1156.41	0.184946	0.0598986	3.08765	0.00201743	0.0161129
WBGene00020957	897.989	-0.20062	0.0649833	-3.08726	0.00202009	0.0161256
WBGene00008612	3.76594	-2.265	0.733958	-3.086	0.00202869	0.0161857
WBGene00015425	1366.34	-0.167414	0.054254	-3.08575	0.00203039	0.0161908
WBGene00001225	5221.92	-0.149309	0.0483895	-3.08557	0.00203163	0.0161921
WBGene00013241	777.877	-0.176662	0.0572854	-3.08388	0.00204318	0.0162756
WBGene00015795	18.6073	0.915652	0.296979	3.08322	0.00204776	0.0163035
WBGene00016546	8.5324	-1.97776	0.641555	-3.08276	0.0020509	0.0163114
WBGene00016799	907.865	-0.168621	0.0546958	-3.08288	0.00205007	0.0163114
WBGene00021863	363.204	0.279391	0.0906438	3.0823	0.00205411	0.0163283
WBGene00023492	56.3357	0.890139	0.288915	3.08098	0.00206323	0.0163922
WBGene00019203	583.306	0.31323	0.101753	3.07834	0.00208157	0.0165293
WBGene00013275	152.823	-0.452418	0.146987	-3.07794	0.00208434	0.0165426
WBGene00004473	27633.5	-0.142758	0.046409	-3.07608	0.00209745	0.0166379
WBGene00022669	335.196	-0.273031	0.0887778	-3.07544	0.00210192	0.0166646
WBGene00011852	18.3977	-1.35283	0.439983	-3.07472	0.00210698	0.0166889
WBGene00001699	48.9177	-1.1754	0.382283	-3.07469	0.00210718	0.0166889
WBGene00206414	4.71324	-2.06774	0.672584	-3.07432	0.0021098	0.0166996
WBGene00004408	37277.2	-0.141387	0.0459915	-3.07419	0.00211073	0.0166996
WBGene00008576	127.032	0.381465	0.124161	3.07234	0.00212386	0.0167947
WBGene00015279	56.5883	0.55854	0.181821	3.07191	0.00212691	0.01681
WBGene00016587	16.5983	0.998321	0.325034	3.07143	0.00213034	0.0168283
WBGene00009434	673.289	-0.225503	0.0734528	-3.07004	0.00214027	0.0168807
WBGene00022276	1792.12	0.192006	0.0625417	3.07004	0.0021403	0.0168807
WBGene00006519	2264.54	0.141905	0.0462213	3.07013	0.00213965	0.0168807
WBGene00006512	3459.83	-0.134746	0.0438935	-3.06984	0.00214173	0.0168831
WBGene00008425	55.9832	0.701771	0.228693	3.06862	0.00215051	0.0169435
WBGene00011932	1542.29	0.214159	0.0697997	3.06819	0.00215358	0.0169589
WBGene00021443	1267.24	-0.134809	0.0439695	-3.06597	0.00216963	0.0170764
WBGene00004375	493.399	-0.224019	0.0730785	-3.06546	0.00217338	0.017097
WBGene00007445	1770.44	0.157084	0.0512535	3.06484	0.00217785	0.0171233
WBGene00006621	20.3803	0.967951	0.315937	3.06374	0.00218586	0.0171684
WBGene00000871	3792.24	-0.122048	0.0398357	-3.06379	0.00218554	0.0171684
WBGene00013905	115.514	0.608164	0.198566	3.06278	0.00219288	0.0172147
WBGene00001148	431.078	-0.239905	0.0783712	-3.06113	0.00220501	0.0173009
WBGene00044733	4.03758	-2.19792	0.718229	-3.0602	0.00221191	0.0173461
WBGene00014136	48.2843	-0.909397	0.29735	-3.05834	0.00222565	0.0174358
WBGene00015522	7.29724	1.78708	0.584323	3.05839	0.00222534	0.0174358
WBGene00001045	511.835	-0.252242	0.0825368	-3.05611	0.00224226	0.0175569
WBGene00004400	182.566	0.280611	0.0918491	3.05513	0.0022496	0.0176052
WBGene00021435	11.9499	1.40249	0.459085	3.05497	0.00225082	0.0176057
WBGene00000179	357.287	-0.315921	0.103438	-3.05421	0.00225655	0.0176414
WBGene00023519	18.2257	1.00044	0.327775	3.05222	0.00227157	0.0177496
WBGene00015574	11.7168	2.2768	0.746163	3.05134	0.0022782	0.0177923
WBGene00020103	533.855	-0.18582	0.0609161	-3.05042	0.00228518	0.0178376
WBGene00015739	65.4657	0.532604	0.174633	3.04985	0.00228956	0.0178626
WBGene00022021	2466.06	-0.150514	0.0493577	-3.04945	0.00229262	0.0178772
WBGene00014166	149.048	0.34685	0.113763	3.04888	0.002297	0.0179022
WBGene00008731	34.2495	-0.848991	0.278522	-3.0482	0.00230213	0.017933
WBGene00043097	453.489	0.247968	0.0813778	3.04712	0.00231042	0.0179883
WBGene00012317	457.676	-0.356166	0.116905	-3.04664	0.00231418	0.0180083
WBGene00014165	3821.52	-0.168845	0.0554642	-3.04421	0.00233291	0.0181313
WBGene00008965	17.9206	-1.2655	0.415705	-3.04423	0.00233277	0.0181313
WBGene00077525	32.4056	0.872377	0.286577	3.04412	0.00233358	0.0181313
WBGene00011820	404.212	-0.219668	0.0721891	-3.04295	0.00234272	0.018193
WBGene00006826	534.929	-0.247562	0.0813648	-3.04262	0.00234526	0.0182034
WBGene00013878	1501.31	0.24151	0.0793841	3.0423	0.00234777	0.0182133
WBGene00004679	3959.38	-0.126263	0.0415046	-3.04215	0.00234894	0.0182133
WBGene00004492	23433.9	-0.149434	0.0491272	-3.04178	0.00235184	0.0182265
WBGene00000857	77.3683	-0.521018	0.171408	-3.03963	0.00236869	0.0183394
WBGene00002181	84.0395	-0.509322	0.167561	-3.03961	0.00236883	0.0183394
WBGene00004013	125.374	-0.536967	0.176725	-3.03843	0.00237811	0.0184018
WBGene00004179	5195.21	-0.197203	0.0649111	-3.03805	0.00238115	0.0184065
WBGene00004411	3033.17	-0.192781	0.0634527	-3.03819	0.00238007	0.0184065
WBGene00004878	32.2273	-0.872078	0.287219	-3.03628	0.00239515	0.0185053
WBGene00019971	6720.95	-0.171928	0.0566497	-3.03493	0.0024059	0.0185506
WBGene00022425	2486.11	-0.144369	0.0475684	-3.03499	0.00240547	0.0185506
WBGene00017135	37.8153	-0.737633	0.243027	-3.03519	0.00240384	0.0185506
WBGene00077553	5.93956	-1.82034	0.599755	-3.03514	0.00240422	0.0185506
WBGene00017796	117.906	0.389391	0.128319	3.03455	0.00240891	0.0185549
WBGene00016671	21.9688	-0.944535	0.31125	-3.03465	0.00240813	0.0185549
WBGene00002024	968.627	-0.280549	0.0924941	-3.03315	0.00242011	0.0186317
WBGene00012446	38.9598	-0.630755	0.208015	-3.03225	0.00242738	0.0186782
WBGene00021295	985.36	-0.180663	0.0595908	-3.03173	0.0024316	0.0187011
WBGene00021879	343.09	0.338671	0.111738	3.03095	0.00243788	0.0187399
WBGene00006735	1138.53	0.178643	0.0589479	3.03052	0.00244134	0.018757
WBGene00018442	6.74987	-1.52473	0.503174	-3.03023	0.0024437	0.0187656
WBGene00008923	137.323	0.389558	0.128601	3.02919	0.0024521	0.0188206
WBGene00021595	1316.73	-0.230131	0.0759801	-3.02883	0.00245499	0.0188332
WBGene00006804	2293.69	-0.209417	0.0691875	-3.0268	0.00247159	0.0189509
WBGene00044478	6.13723	1.57569	0.520791	3.02558	0.00248158	0.0190179
WBGene00006594	266.2	0.301017	0.0994992	3.02532	0.00248367	0.0190243
WBGene00019653	47.552	0.562928	0.1861	3.02488	0.00248735	0.0190287
WBGene00017690	102.542	0.474248	0.156787	3.0248	0.00248801	0.0190287
WBGene00022313	57.9495	0.642524	0.212412	3.02489	0.00248722	0.0190287
WBGene00021876	429.397	0.528124	0.174629	3.02426	0.00249243	0.0190529
WBGene00002045	16692.8	-0.12953	0.0428412	-3.02349	0.00249876	0.0190916
WBGene00018886	66.1772	0.610679	0.202027	3.02276	0.00250479	0.019125
WBGene00019875	645.457	-0.437926	0.144881	-3.02266	0.00250565	0.019125
WBGene00019115	22.5436	0.928792	0.307385	3.0216	0.00251445	0.0191825
WBGene00021080	32.2276	-0.847575	0.28068	-3.01972	0.00253008	0.0192907
WBGene00010492	3862.76	0.145043	0.0480339	3.01959	0.00253118	0.0192907
WBGene00002228	3673.7	-0.151275	0.0501091	-3.0189	0.00253692	0.0193247
WBGene00008915	216.574	0.453794	0.150333	3.0186	0.00253948	0.0193345
WBGene00006473	615.719	-0.183603	0.0608359	-3.01801	0.00254444	0.0193625
WBGene00194674	435.914	0.562266	0.186327	3.01763	0.00254763	0.0193771
WBGene00021061	1294.32	-0.141739	0.0469856	-3.01664	0.00255592	0.0194304
WBGene00022657	4.39176	-2.06828	0.685684	-3.01638	0.00255813	0.0194375
WBGene00012538	576.445	0.69177	0.229538	3.01375	0.00258037	0.0195966
WBGene00219376	31.1735	0.732601	0.243186	3.01251	0.00259093	0.0196669
WBGene00007029	1351.24	-0.149986	0.0497977	-3.0119	0.00259618	0.0196871
WBGene00011340	49.4925	-0.807779	0.268188	-3.01199	0.00259544	0.0196871
WBGene00012376	1668.14	-0.111087	0.0368872	-3.01152	0.00259942	0.0197018
[truncated: 646 more rows]

## Sheet: N2R DEGs
WBGene ID	baseMean	log2FoldChange	lfcSE	stat	pvalue	padj
WBGene00002263	9192.83	1.54252	0.104307	14.7883	1.74e-49	2.16e-45
WBGene00022497	1788.17	0.984915	0.0976119	10.0901	6.11e-24	3.79e-20
WBGene00000781	8249.39	0.869836	0.0923251	9.42144	4.45e-21	1.84e-17
WBGene00010953	119.379	2.06712	0.228319	9.05366	1.38e-19	4.29e-16
WBGene00004798	14217.4	0.582055	0.067056	8.68013	3.95e-18	9.81e-15
WBGene00021263	227.666	0.930859	0.109804	8.47748	2.3e-17	4.76e-14
WBGene00003778	57.2319	1.78667	0.217367	8.21963	2.04e-16	3.62e-13
WBGene00018701	4291.49	0.35581	0.0444209	8.00996	1.15e-15	1.78e-12
WBGene00019744	224.858	1.38878	0.175008	7.93555	2.1e-15	2.89e-12
WBGene00009898	967.787	0.751619	0.0970642	7.74352	9.67e-15	1.2e-11
WBGene00020827	2373.45	-0.321201	0.0428129	-7.50243	6.26e-14	7.07e-11
WBGene00044998	35.2698	2.3891	0.320716	7.44928	9.38e-14	9.71e-11
WBGene00007283	266.747	0.816239	0.10991	7.42643	1.12e-13	1.07e-10
WBGene00022276	1792.12	0.451794	0.0621527	7.2691	3.62e-13	3.21e-10
WBGene00015295	215.816	0.917324	0.126855	7.2313	4.78e-13	3.96e-10
WBGene00001501	2042.9	0.572387	0.0800488	7.15047	8.65e-13	6.7e-10
WBGene00007706	2135.31	-0.383137	0.0536433	-7.1423	9.18e-13	6.7e-10
WBGene00010759	458.436	-0.68686	0.0965507	-7.11398	1.13e-12	7.77e-10
WBGene00010238	284.865	-1.36385	0.192989	-7.067	1.58e-12	9.83e-10
WBGene00019006	336.924	0.510094	0.0721216	7.07269	1.52e-12	9.83e-10
WBGene00007885	70.5305	-1.3449	0.192145	-6.99938	2.57e-12	1.52e-09
WBGene00013766	9427.17	-0.327451	0.0470993	-6.95236	3.59e-12	2.03e-09
WBGene00020509	555.49	0.47095	0.0684212	6.88311	5.86e-12	3.16e-09
WBGene00021898	317.515	1.28519	0.187138	6.86763	6.53e-12	3.38e-09
WBGene00045265	194.809	-0.910214	0.133128	-6.83711	8.08e-12	4.01e-09
WBGene00018731	220.968	2.54585	0.373306	6.81975	9.12e-12	4.35e-09
WBGene00011423	581.842	0.547662	0.0809474	6.76565	1.33e-11	5.97e-09
WBGene00009393	399.349	1.18217	0.174789	6.76342	1.35e-11	5.97e-09
WBGene00010063	238.297	-0.868767	0.129267	-6.72071	1.81e-11	7.74e-09
WBGene00000217	4462.15	0.354819	0.0532618	6.6618	2.7e-11	1.12e-08
WBGene00014253	873.152	0.539787	0.0812361	6.64467	3.04e-11	1.22e-08
WBGene00013214	1882.26	-0.257779	0.039688	-6.49513	8.3e-11	3.22e-08
WBGene00016027	858.017	0.572039	0.0885126	6.46279	1.03e-10	3.87e-08
WBGene00021779	500.219	0.849099	0.131811	6.44178	1.18e-10	4.31e-08
WBGene00002024	968.627	0.586733	0.0912889	6.42721	1.3e-10	4.58e-08
WBGene00007296	400.071	0.471612	0.0734165	6.42379	1.33e-10	4.58e-08
WBGene00004771	154.53	-0.666249	0.10397	-6.40808	1.47e-10	4.94e-08
WBGene00010086	236.58	0.700862	0.109608	6.39423	1.61e-10	5.27e-08
WBGene00020218	1302.72	0.505294	0.0792697	6.37437	1.84e-10	5.85e-08
WBGene00016134	598.663	0.42159	0.0662862	6.36015	2.02e-10	6.25e-08
WBGene00014666	566.801	0.781789	0.124419	6.2835	3.31e-10	1e-07
WBGene00021921	2112.5	-0.285352	0.0456005	-6.25766	3.91e-10	1.15e-07
WBGene00020757	3185.57	-0.258929	0.0414664	-6.24432	4.26e-10	1.23e-07
WBGene00006539	141.06	1.83737	0.295229	6.22352	4.86e-10	1.37e-07
WBGene00219316	228.819	0.808381	0.130469	6.19596	5.79e-10	1.6e-07
WBGene00010901	363.674	0.570815	0.0921903	6.1917	5.95e-10	1.61e-07
WBGene00012683	98.5904	1.57352	0.255147	6.16711	6.96e-10	1.84e-07
WBGene00009431	55.1239	2.1954	0.356533	6.15764	7.38e-10	1.91e-07
WBGene00022642	3249.82	1.11412	0.181233	6.14746	7.87e-10	1.99e-07
WBGene00013904	42.6379	1.37348	0.22547	6.09164	1.12e-09	2.72e-07
WBGene00002272	885.454	0.477538	0.0783547	6.09457	1.1e-09	2.72e-07
WBGene00010049	1052.34	0.482026	0.0792235	6.08438	1.17e-09	2.79e-07
WBGene00000877	1686.56	-0.227446	0.0374471	-6.07379	1.25e-09	2.93e-07
WBGene00002273	1155.96	0.668511	0.110454	6.05237	1.43e-09	3.28e-07
WBGene00009396	605.21	0.679287	0.112816	6.02119	1.73e-09	3.91e-07
WBGene00010560	3141.89	-0.21909	0.0364266	-6.01457	1.8e-09	4e-07
WBGene00012407	1022.43	0.587134	0.0981595	5.98143	2.21e-09	4.82e-07
WBGene00019895	4065.47	0.372483	0.0623597	5.97313	2.33e-09	4.98e-07
WBGene00019097	1734.28	0.499188	0.0839726	5.94465	2.77e-09	5.83e-07
WBGene00016669	31.848	3.47617	0.59249	5.86704	4.44e-09	9.18e-07
WBGene00003588	2664.78	0.284601	0.0487904	5.83313	5.44e-09	1.11e-06
WBGene00012251	274.772	1.02886	0.176754	5.82089	5.85e-09	1.17e-06
WBGene00015778	2695.33	0.259527	0.0447569	5.79859	6.69e-09	1.3e-06
WBGene00005002	4440.35	0.50066	0.0863068	5.80093	6.59e-09	1.3e-06
WBGene00018384	126.586	0.865824	0.149452	5.79331	6.9e-09	1.31e-06
WBGene00001497	3140.76	-0.258857	0.0446973	-5.79133	6.98e-09	1.31e-06
WBGene00018249	266.968	0.600004	0.104093	5.76413	8.21e-09	1.52e-06
WBGene00007564	1029.53	-0.312848	0.0543269	-5.75861	8.48e-09	1.55e-06
WBGene00022401	1940.82	-0.241003	0.0418886	-5.75343	8.75e-09	1.57e-06
WBGene00010597	555.433	0.816257	0.141995	5.74848	9.01e-09	1.6e-06
WBGene00001502	4437.32	0.265404	0.046347	5.72645	1.03e-08	1.79e-06
WBGene00017591	1426.32	0.591023	0.103391	5.71639	1.09e-08	1.88e-06
WBGene00018208	739.923	-0.340519	0.0598417	-5.69032	1.27e-08	2.14e-06
WBGene00045038	1214.16	0.309323	0.054371	5.68911	1.28e-08	2.14e-06
WBGene00005444	114.157	0.749144	0.13175	5.6861	1.3e-08	2.15e-06
WBGene00015280	1125.83	0.512392	0.090418	5.66692	1.45e-08	2.37e-06
WBGene00008514	5082.63	-0.189628	0.0334717	-5.66533	1.47e-08	2.37e-06
WBGene00003958	858.489	0.791252	0.140118	5.64703	1.63e-08	2.6e-06
WBGene00017071	455.263	0.778511	0.138022	5.64047	1.7e-08	2.66e-06
WBGene00003928	3567.97	-0.200172	0.0355137	-5.63647	1.74e-08	2.69e-06
WBGene00002174	654.811	0.542627	0.0964093	5.62837	1.82e-08	2.79e-06
WBGene00017098	3084.88	-0.236224	0.0422924	-5.5855	2.33e-08	3.53e-06
WBGene00001394	9461.69	0.466242	0.0835834	5.57817	2.43e-08	3.63e-06
WBGene00011831	364.362	1.00754	0.180745	5.57439	2.48e-08	3.67e-06
WBGene00001234	1845.73	-0.220949	0.0397009	-5.56534	2.62e-08	3.82e-06
WBGene00009394	8354.7	0.895747	0.161247	5.55512	2.77e-08	4e-06
WBGene00021048	1181.53	0.56471	0.101964	5.53834	3.05e-08	4.36e-06
WBGene00004189	4229.18	-0.263606	0.0477467	-5.52092	3.37e-08	4.76e-06
WBGene00006608	1182.57	0.326063	0.0591383	5.51356	3.52e-08	4.9e-06
WBGene00010989	471.307	-0.560092	0.101656	-5.50966	3.6e-08	4.96e-06
WBGene00003085	9450.16	-0.231545	0.0423527	-5.46705	4.58e-08	6.24e-06
WBGene00020346	2869.62	-0.247994	0.0455085	-5.44939	5.05e-08	6.82e-06
WBGene00012481	3440.17	-0.269879	0.0496346	-5.43732	5.41e-08	7.22e-06
WBGene00004995	2163.89	0.31125	0.0572874	5.43313	5.54e-08	7.23e-06
WBGene00012875	352.397	0.692951	0.127539	5.43325	5.53e-08	7.23e-06
WBGene00015469	674.324	0.678517	0.124923	5.43148	5.59e-08	7.23e-06
WBGene00000789	668.827	0.4331	0.0797963	5.42757	5.71e-08	7.31e-06
WBGene00044468	189.596	1.00517	0.187447	5.36241	8.21e-08	1.04e-05
WBGene00010150	230.981	0.578921	0.107995	5.36062	8.29e-08	1.04e-05
WBGene00013997	2801.95	-0.232854	0.0436035	-5.34027	9.28e-08	1.14e-05
WBGene00015025	881.197	-0.265537	0.0497148	-5.34122	9.23e-08	1.14e-05
WBGene00003243	343.74	0.494188	0.0926942	5.33139	9.75e-08	1.19e-05
WBGene00004810	131.031	0.811129	0.152663	5.31319	1.08e-07	1.3e-05
WBGene00010440	2178.97	0.439073	0.0827768	5.3043	1.13e-07	1.35e-05
WBGene00011936	523.182	0.385976	0.0729017	5.29448	1.19e-07	1.41e-05
WBGene00011190	82.9609	1.61156	0.30545	5.27601	1.32e-07	1.55e-05
WBGene00018341	3748.75	-0.167283	0.0317275	-5.27248	1.35e-07	1.56e-05
WBGene00007686	2443.5	-0.262538	0.0499129	-5.25992	1.44e-07	1.66e-05
WBGene00014003	241.065	0.622229	0.118383	5.25609	1.47e-07	1.68e-05
WBGene00019932	155.797	0.902669	0.172222	5.2413	1.59e-07	1.8e-05
WBGene00021466	5474.4	-0.246662	0.047104	-5.23655	1.64e-07	1.83e-05
WBGene00004460	6345.34	-0.237445	0.0453628	-5.23436	1.66e-07	1.83e-05
WBGene00007054	1268.09	-0.225653	0.0431367	-5.23112	1.68e-07	1.85e-05
WBGene00015823	452.159	0.511205	0.0977689	5.22871	1.71e-07	1.86e-05
WBGene00019914	1886.06	0.621509	0.119557	5.19843	2.01e-07	2.17e-05
WBGene00003233	84.9987	0.849868	0.163724	5.19085	2.09e-07	2.24e-05
WBGene00009307	1872.11	-0.193388	0.0373725	-5.17462	2.28e-07	2.42e-05
WBGene00007536	285.701	0.590586	0.114787	5.14504	2.67e-07	2.81e-05
WBGene00016555	74.7683	0.857983	0.166802	5.14373	2.69e-07	2.81e-05
WBGene00011856	1704.27	0.462163	0.0899096	5.14031	2.74e-07	2.84e-05
WBGene00017082	108.191	-0.811691	0.158787	-5.11182	3.19e-07	3.26e-05
WBGene00007565	601.594	0.854229	0.167128	5.11123	3.2e-07	3.26e-05
WBGene00003090	2434.26	0.539279	0.105637	5.105	3.31e-07	3.29e-05
WBGene00003981	67.2427	1.01068	0.197995	5.10458	3.32e-07	3.29e-05
WBGene00000522	189.249	0.82111	0.160845	5.10499	3.31e-07	3.29e-05
WBGene00018971	54.5686	1.82821	0.358792	5.09545	3.48e-07	3.43e-05
WBGene00017727	756.996	0.581085	0.114109	5.09234	3.54e-07	3.46e-05
WBGene00016627	2534.51	0.320792	0.0630782	5.08563	3.66e-07	3.55e-05
WBGene00008378	9241.05	0.308838	0.0607595	5.08296	3.72e-07	3.58e-05
WBGene00019978	1472.36	0.704361	0.13873	5.0772	3.83e-07	3.63e-05
WBGene00007103	305.588	0.488961	0.0962955	5.07772	3.82e-07	3.63e-05
WBGene00019510	21539.2	-0.256505	0.0505926	-5.07001	3.98e-07	3.74e-05
WBGene00007534	4171.11	-0.232185	0.0460492	-5.04211	4.6e-07	4.3e-05
WBGene00022678	3778.43	-0.142937	0.0283849	-5.03567	4.76e-07	4.41e-05
WBGene00000971	58.0042	0.942777	0.187349	5.03219	4.85e-07	4.46e-05
WBGene00007784	3268.95	-0.208416	0.0414405	-5.02927	4.92e-07	4.49e-05
WBGene00004504	4657.09	-0.242166	0.0481869	-5.02556	5.02e-07	4.55e-05
WBGene00021879	343.09	0.56387	0.112399	5.01669	5.26e-07	4.73e-05
WBGene00016210	391.036	0.545594	0.108789	5.01517	5.3e-07	4.73e-05
WBGene00019986	337.037	0.467455	0.0934796	5.00061	5.71e-07	5.07e-05
WBGene00010605	2505.8	0.483472	0.0967138	4.999	5.76e-07	5.07e-05
WBGene00044758	217.859	-0.418694	0.0839869	-4.98523	6.19e-07	5.41e-05
WBGene00009499	1135.22	-0.222909	0.0447933	-4.97638	6.48e-07	5.62e-05
WBGene00022060	187.065	0.581854	0.117477	4.9529	7.31e-07	6.3e-05
WBGene00009215	866.434	0.918431	0.185824	4.94247	7.71e-07	6.6e-05
WBGene00015538	2212.51	-0.241508	0.0488865	-4.94018	7.8e-07	6.64e-05
WBGene00010896	7229.93	-0.245939	0.0498906	-4.92955	8.24e-07	6.96e-05
WBGene00002061	6170.75	-0.247645	0.0502761	-4.9257	8.41e-07	7.05e-05
WBGene00021535	1148.77	-0.220914	0.0448876	-4.92148	8.59e-07	7.15e-05
WBGene00001578	499.972	0.40564	0.0824504	4.91981	8.66e-07	7.17e-05
WBGene00019261	1282.41	0.441761	0.0899421	4.91161	9.03e-07	7.43e-05
WBGene00018203	79.8365	-0.621163	0.126693	-4.90291	9.44e-07	7.67e-05
WBGene00000527	798.537	0.347934	0.0709683	4.90266	9.45e-07	7.67e-05
WBGene00006465	1494.67	-0.188604	0.0385276	-4.89531	9.82e-07	7.91e-05
WBGene00003539	304.592	-0.579892	0.118513	-4.89306	9.93e-07	7.95e-05
WBGene00008825	3535.6	0.225087	0.0460667	4.88612	1.03e-06	8.1e-05
WBGene00001169	5588.81	0.386684	0.079149	4.88551	1.03e-06	8.1e-05
WBGene00011239	1780.02	-0.1626	0.0332708	-4.88715	1.02e-06	8.1e-05
WBGene00007458	4938.29	0.324303	0.0663947	4.88447	1.04e-06	8.1e-05
WBGene00010660	509.911	0.620558	0.127402	4.87087	1.11e-06	8.62e-05
WBGene00002064	11190.3	-0.251687	0.0518723	-4.85204	1.22e-06	9.42e-05
WBGene00000785	9020.44	-0.342567	0.070695	-4.8457	1.26e-06	9.67e-05
WBGene00016981	3189.92	-0.21027	0.0434385	-4.84063	1.29e-06	9.86e-05
WBGene00021322	1267.05	0.520332	0.107686	4.83193	1.35e-06	0.000102338
WBGene00219275	408.492	-0.400859	0.0829889	-4.83027	1.36e-06	0.000102566
WBGene00044535	912.15	0.380444	0.0789182	4.82074	1.43e-06	0.000106454
WBGene00009397	156.112	0.795571	0.165041	4.82046	1.43e-06	0.000106454
WBGene00016142	1717.73	-0.208594	0.0433031	-4.81707	1.46e-06	0.000107631
WBGene00015400	405.987	-0.859491	0.178702	-4.80962	1.51e-06	0.000111059
WBGene00019351	1935.01	0.243818	0.0507852	4.80097	1.58e-06	0.000115286
WBGene00020683	6314.72	-0.187472	0.0390785	-4.79732	1.61e-06	0.000116718
WBGene00020156	32.3207	1.90727	0.398052	4.79151	1.66e-06	0.000119454
WBGene00004988	1330.57	0.609138	0.127293	4.78532	1.71e-06	0.000122481
WBGene00017460	709.478	-0.23466	0.0491271	-4.77658	1.78e-06	0.000127191
WBGene00011735	6270.55	0.224287	0.0469812	4.77397	1.81e-06	0.000128113
WBGene00020404	636.189	-0.30615	0.0641615	-4.77155	1.83e-06	0.000128923
WBGene00000567	4165.95	-0.193921	0.0406515	-4.77033	1.84e-06	0.000128976
WBGene00010659	96.7633	1.29405	0.271849	4.7602	1.93e-06	0.00013486
WBGene00020158	1409.51	0.33259	0.0699636	4.75376	2e-06	0.000138452
WBGene00001387	179.971	0.981087	0.206445	4.7523	2.01e-06	0.000138682
WBGene00022867	88.1837	0.657474	0.138449	4.74886	2.05e-06	0.000140282
WBGene00001993	1828.79	-0.423277	0.0894149	-4.73385	2.2e-06	0.000150238
WBGene00003844	402.174	0.661546	0.140286	4.71571	2.41e-06	0.000163372
WBGene00010627	7012.58	-0.23296	0.0495056	-4.70574	2.53e-06	0.000170256
WBGene00003564	1544.14	0.386401	0.0821241	4.70508	2.54e-06	0.000170256
WBGene00012970	173.823	-0.602532	0.128208	-4.69965	2.61e-06	0.000173908
WBGene00021895	298.591	0.64611	0.137557	4.69705	2.64e-06	0.000175194
WBGene00011112	127.927	0.911037	0.194287	4.68914	2.74e-06	0.000181136
WBGene00008194	1904.82	0.344266	0.0735882	4.67827	2.89e-06	0.000189991
WBGene00000377	9018.17	-0.21693	0.0464059	-4.67461	2.95e-06	0.00019239
WBGene00044225	68.4685	-0.878438	0.188187	-4.66791	3.04e-06	0.000197732
WBGene00015752	782.921	0.3351	0.0718766	4.66216	3.13e-06	0.000202286
WBGene00011798	35.0156	-2.54723	0.549646	-4.6343	3.58e-06	0.000229193
WBGene00000122	3524.25	-0.151855	0.0327679	-4.63425	3.58e-06	0.000229193
WBGene00019653	47.552	0.85892	0.185618	4.62736	3.7e-06	0.000234591
WBGene00022047	255.625	0.461787	0.099796	4.62731	3.7e-06	0.000234591
WBGene00015101	1308.33	-0.219171	0.0473795	-4.62585	3.73e-06	0.000235049
WBGene00018424	662.115	0.492349	0.106603	4.61854	3.86e-06	0.000242259
WBGene00015938	1577.65	-0.209874	0.0455004	-4.61257	3.98e-06	0.000247276
WBGene00010793	828.123	0.428363	0.0928762	4.61219	3.98e-06	0.000247276
WBGene00004461	4868.3	-0.190913	0.0414277	-4.60836	4.06e-06	0.000250393
WBGene00017084	857.904	-0.286509	0.0621969	-4.60649	4.1e-06	0.000250393
WBGene00003924	4834.76	-0.194	0.04211	-4.60698	4.09e-06	0.000250393
WBGene00017592	109.278	0.698251	0.151619	4.60531	4.12e-06	0.000250586
WBGene00011275	828.932	-0.254004	0.0552362	-4.5985	4.26e-06	0.000257647
WBGene00015713	1101.51	0.504138	0.109742	4.59384	4.35e-06	0.000262199
WBGene00017490	30.788	-2.61157	0.568675	-4.59237	4.38e-06	0.00026277
WBGene00010567	136.976	0.555392	0.121019	4.58929	4.45e-06	0.000265402
WBGene00010050	631.276	0.621091	0.135388	4.58748	4.49e-06	0.000266426
WBGene00020389	1375.59	-0.186622	0.0407001	-4.58531	4.53e-06	0.000267934
WBGene00004506	3080.86	-0.182059	0.0397226	-4.58325	4.58e-06	0.000269298
WBGene00009663	134.373	0.629369	0.137432	4.57948	4.66e-06	0.000272903
WBGene00016424	80.4026	1.51875	0.332436	4.56854	4.91e-06	0.000286198
WBGene00004505	5496.05	-0.181761	0.0398332	-4.56305	5.04e-06	0.000292417
WBGene00022244	1485.49	-0.182766	0.0400744	-4.56066	5.1e-06	0.000294378
WBGene00003923	3967.86	-0.176661	0.0387758	-4.55596	5.21e-06	0.000299651
WBGene00017127	253.725	0.574514	0.126154	4.55405	5.26e-06	0.000300988
WBGene00016145	626.502	-0.265257	0.0583086	-4.54919	5.39e-06	0.000306611
WBGene00003987	101.001	0.574864	0.126512	4.54394	5.52e-06	0.000310083
WBGene00017075	9402.64	-0.181348	0.0399036	-4.54467	5.5e-06	0.000310083
WBGene00002053	2106.11	0.468744	0.103158	4.54396	5.52e-06	0.000310083
WBGene00001911	591.167	0.394477	0.0868799	4.54049	5.61e-06	0.000312384
WBGene00010539	2244.46	0.25115	0.0553133	4.5405	5.61e-06	0.000312384
WBGene00008595	370.142	0.470413	0.103813	4.53134	5.86e-06	0.000323943
WBGene00011487	1578.46	0.563017	0.124261	4.53094	5.87e-06	0.000323943
WBGene00010701	1177.09	0.26219	0.0580251	4.51856	6.23e-06	0.000340441
WBGene00014138	515.843	0.426987	0.0944955	4.5186	6.23e-06	0.000340441
WBGene00002076	4963.71	-0.170063	0.037702	-4.51072	6.46e-06	0.000351716
WBGene00015608	182.751	0.499845	0.11091	4.50676	6.58e-06	0.000356772
WBGene00006863	427.876	0.608147	0.135068	4.50253	6.71e-06	0.000360804
WBGene00000535	769.667	0.588102	0.130603	4.50296	6.7e-06	0.000360804
WBGene00008377	5437.74	0.262179	0.0583048	4.49669	6.9e-06	0.000369249
WBGene00021872	213.729	0.816307	0.181705	4.49248	7.04e-06	0.000375012
WBGene00020910	856.868	-0.313838	0.0699683	-4.48544	7.28e-06	0.000384602
WBGene00001498	2723.01	-0.212755	0.0474341	-4.48528	7.28e-06	0.000384602
WBGene00011571	1286.75	0.359098	0.0800957	4.48336	7.35e-06	0.000386439
WBGene00001250	215.368	0.565665	0.126328	4.47774	7.54e-06	0.000394141
WBGene00003925	3317.47	-0.196229	0.043827	-4.47735	7.56e-06	0.000394141
WBGene00008344	940.266	-0.221752	0.04961	-4.46991	7.83e-06	0.000406384
WBGene00001233	1452.43	-0.19229	0.0430691	-4.46469	8.02e-06	0.000414696
WBGene00021005	2572.75	0.314989	0.0706185	4.46043	8.18e-06	0.000421254
WBGene00023209	1604.41	0.293078	0.0659295	4.44533	8.78e-06	0.000450097
WBGene00009319	3507.05	-0.160142	0.0360805	-4.43847	9.06e-06	0.000462769
WBGene00016957	555.269	0.668002	0.150543	4.43728	9.11e-06	0.000463435
WBGene00015389	450.218	0.445708	0.100677	4.42711	9.55e-06	0.000483633
WBGene00000183	4989.88	-0.134738	0.0304402	-4.42632	9.59e-06	0.000483633
WBGene00019963	586.035	-0.707167	0.160005	-4.41966	9.89e-06	0.000496019
WBGene00009237	771.93	-0.49544	0.112113	-4.41911	9.91e-06	0.000496019
WBGene00020207	976.546	0.219098	0.0496423	4.41353	1.02e-05	0.000506933
WBGene00044737	861.215	0.442226	0.100386	4.40525	1.06e-05	0.00052458
WBGene00009971	179.044	0.641905	0.145825	4.40188	1.07e-05	0.000528437
WBGene00013484	46.8221	1.31621	0.299064	4.40108	1.08e-05	0.000528437
WBGene00004164	1420.97	0.201318	0.0457286	4.40245	1.07e-05	0.000528437
WBGene00017648	1953.87	0.265195	0.0603112	4.39712	1.1e-05	0.000536052
WBGene00013867	2576.61	0.35288	0.0803574	4.39137	1.13e-05	0.000547827
WBGene00002191	4063.01	-0.126947	0.0289128	-4.39069	1.13e-05	0.000547827
WBGene00012213	596.848	0.468267	0.106708	4.38829	1.14e-05	0.000551752
WBGene00004501	6346.2	-0.167842	0.038419	-4.36873	1.25e-05	0.000601231
WBGene00002027	9740.12	-0.208928	0.0479051	-4.36129	1.29e-05	0.000619643
WBGene00022462	1099.68	-0.202619	0.0465181	-4.35571	1.33e-05	0.000633194
WBGene00010905	691.189	-0.264829	0.0608179	-4.35446	1.33e-05	0.000634376
WBGene00016412	1154.11	-0.179587	0.0412598	-4.3526	1.35e-05	0.00063734
WBGene00021840	646.926	-0.245098	0.0563662	-4.34831	1.37e-05	0.000647465
WBGene00012361	830.735	-0.236398	0.0544409	-4.34229	1.41e-05	0.00066295
WBGene00013200	1031.1	-0.262179	0.060397	-4.34092	1.42e-05	0.000664568
WBGene00008229	364.925	0.476399	0.109883	4.3355	1.45e-05	0.000678586
WBGene00017500	56.0155	-2.67933	0.618373	-4.33287	1.47e-05	0.000684192
WBGene00013924	6088.05	-0.161232	0.0372924	-4.32346	1.54e-05	0.000711392
WBGene00001840	9027.12	-0.1712	0.039622	-4.32084	1.55e-05	0.000717212
WBGene00003943	206.406	0.678148	0.15733	4.31035	1.63e-05	0.000749298
WBGene00017881	2833.28	0.468689	0.109402	4.28409	1.83e-05	0.000840396
WBGene00004467	3646.47	-0.212184	0.0495607	-4.28131	1.86e-05	0.000847842
WBGene00006493	1630.82	0.342972	0.0801441	4.27944	1.87e-05	0.000851846
WBGene00017499	40.9487	-2.75378	0.644516	-4.27263	1.93e-05	0.000869916
WBGene00003458	54.1249	-5.63746	1.3191	-4.27371	1.92e-05	0.000869916
WBGene00000772	3594.21	-0.226121	0.0529268	-4.27233	1.93e-05	0.000869916
WBGene00021877	473.301	-0.285341	0.0669284	-4.26337	2.01e-05	0.000890423
WBGene00004463	5527.7	-0.1748	0.0410012	-4.26329	2.01e-05	0.000890423
WBGene00018395	3565.56	0.153793	0.0360651	4.2643	2.01e-05	0.000890423
WBGene00006915	3154.08	0.252972	0.0593447	4.26276	2.02e-05	0.000890423
WBGene00002269	2769.95	0.421036	0.0987805	4.26233	2.02e-05	0.000890423
WBGene00018951	763.895	0.415618	0.0974736	4.2639	2.01e-05	0.000890423
WBGene00002038	959.115	0.29277	0.0687694	4.25727	2.07e-05	0.000907585
WBGene00194695	15.5707	2.04103	0.480015	4.25202	2.12e-05	0.000925883
WBGene00014108	79.3506	0.825676	0.194329	4.24885	2.15e-05	0.000933518
WBGene00009203	1002.21	-0.203193	0.0478258	-4.24861	2.15e-05	0.000933518
WBGene00014141	414.66	0.43822	0.103201	4.24629	2.17e-05	0.000939929
WBGene00000784	6401.31	0.721487	0.170146	4.24041	2.23e-05	0.00095954
WBGene00009666	471.016	-0.298761	0.0704609	-4.2401	2.23e-05	0.00095954
WBGene00021402	467.569	-0.253228	0.0597423	-4.23868	2.25e-05	0.000962324
WBGene00000395	189.576	-0.539953	0.127467	-4.23603	2.28e-05	0.000970383
WBGene00008464	411.962	0.296817	0.0701426	4.23162	2.32e-05	0.000986226
WBGene00001595	17262.3	-0.16818	0.0398017	-4.22545	2.38e-05	0.00101017
WBGene00009796	343.613	0.721634	0.171023	4.21951	2.45e-05	0.00103365
WBGene00044107	399.905	-0.695045	0.164815	-4.21711	2.47e-05	0.00104113
WBGene00015828	48.571	1.09287	0.25955	4.21062	2.55e-05	0.00106791
WBGene00002915	2391.07	0.530451	0.126035	4.20875	2.57e-05	0.00107315
WBGene00002238	8753.99	-0.17111	0.0407229	-4.20182	2.65e-05	0.00110283
WBGene00045457	58.2953	3.54678	0.844781	4.19846	2.69e-05	0.00111232
WBGene00017777	1803.55	-0.15819	0.0376789	-4.19836	2.69e-05	0.00111232
WBGene00000373	219.592	-0.836885	0.199563	-4.19358	2.75e-05	0.00113228
WBGene00011195	4578.77	-0.169142	0.0403579	-4.19106	2.78e-05	0.00114116
WBGene00011010	835.364	0.282053	0.0673277	4.18926	2.8e-05	0.00114288
WBGene00006508	691.149	0.280006	0.0668633	4.18773	2.82e-05	0.00114288
WBGene00001499	2201.5	-0.164663	0.03931	-4.18885	2.8e-05	0.00114288
WBGene00017356	842.258	-0.198816	0.0474736	-4.18793	2.82e-05	0.00114288
WBGene00006385	1062.4	-0.193086	0.0461657	-4.18245	2.88e-05	0.00116595
WBGene00011844	33.1012	2.86474	0.685443	4.1794	2.92e-05	0.00117783
WBGene00006577	1366.71	-0.175961	0.0421234	-4.17727	2.95e-05	0.00118509
WBGene00011291	315.777	0.32546	0.0779307	4.17628	2.96e-05	0.00118641
WBGene00000268	1503.17	-0.207528	0.0497211	-4.17385	2.99e-05	0.00119529
WBGene00016943	12188.9	0.372803	0.0895392	4.16357	3.13e-05	0.0012464
WBGene00017501	16.8081	-4.54141	1.0916	-4.16033	3.18e-05	0.00126016
WBGene00020269	5688.18	-0.202708	0.0487329	-4.15958	3.19e-05	0.0012603
WBGene00012376	1668.14	-0.153015	0.0368393	-4.15357	3.27e-05	0.0012898
WBGene00006438	980.905	0.268594	0.064734	4.1492	3.34e-05	0.0013089
WBGene00008948	3790.75	-0.143357	0.0345604	-4.14803	3.35e-05	0.0013089
WBGene00011376	3228.31	-0.221824	0.0534768	-4.14803	3.35e-05	0.0013089
WBGene00007808	228.588	0.696896	0.168609	4.13322	3.58e-05	0.00139186
WBGene00003786	6371.4	0.313549	0.0758804	4.13214	3.59e-05	0.00139401
WBGene00018362	5001.89	-0.152941	0.0370528	-4.12765	3.66e-05	0.00141711
WBGene00007142	383.636	0.632771	0.153376	4.12562	3.7e-05	0.00142082
WBGene00010781	616.496	-0.231896	0.0562088	-4.12562	3.7e-05	0.00142082
WBGene00004978	2395.93	-0.188897	0.045839	-4.12088	3.77e-05	0.00144587
WBGene00001559	276.77	0.432696	0.10507	4.11816	3.82e-05	0.00145856
WBGene00012668	86.4918	0.771187	0.187631	4.11014	3.95e-05	0.00150552
WBGene00021885	45.1433	1.15319	0.280676	4.10863	3.98e-05	0.00151075
WBGene00016333	4322.73	-0.12717	0.0309709	-4.10612	4.02e-05	0.00152259
WBGene00022114	5776.3	-0.128919	0.0314039	-4.10519	4.04e-05	0.00152406
WBGene00016864	40.1056	-0.74802	0.182278	-4.10372	4.07e-05	0.00152914
WBGene00020516	661.662	0.537589	0.131369	4.09222	4.27e-05	0.00159736
WBGene00008654	708.526	0.508026	0.124135	4.09253	4.27e-05	0.00159736
WBGene00007685	268.723	0.430429	0.105201	4.09149	4.29e-05	0.0015976
WBGene00004422	19294.9	-0.210446	0.0515019	-4.08618	4.39e-05	0.00162967
WBGene00000786	12289.2	0.262689	0.064315	4.08442	4.42e-05	0.00163719
WBGene00013393	4954.37	0.270442	0.0662878	4.07981	4.51e-05	0.00166424
WBGene00006610	73.3772	0.660055	0.161836	4.07854	4.53e-05	0.00166424
WBGene00013139	673.99	-0.252796	0.061976	-4.07894	4.52e-05	0.00166424
WBGene00012253	2296.78	0.743328	0.182441	4.07434	4.61e-05	0.00168952
WBGene00012462	138.961	0.620431	0.152347	4.07249	4.65e-05	0.00169799
WBGene00007254	119.367	0.571408	0.140413	4.06948	4.71e-05	0.00171503
WBGene00012212	245.672	0.601983	0.148	4.06746	4.75e-05	0.00172489
WBGene00011788	514.094	-0.283893	0.0698546	-4.06405	4.82e-05	0.0017452
WBGene00011222	709.659	0.393218	0.0968462	4.06024	4.9e-05	0.00176883
WBGene00002216	153.798	0.536202	0.132099	4.05909	4.93e-05	0.00177239
WBGene00004143	20711.3	-0.171492	0.0422927	-4.05488	5.02e-05	0.00179941
WBGene00044080	2644.07	0.313881	0.0774484	4.05278	5.06e-05	0.0018104
WBGene00011886	1359.17	-0.190479	0.0470355	-4.04969	5.13e-05	0.00182453
WBGene00020915	7408.74	-0.178499	0.044078	-4.04961	5.13e-05	0.00182453
WBGene00007867	53.0594	1.07703	0.26608	4.04778	5.17e-05	0.00183213
WBGene00000708	984.865	-0.572876	0.141545	-4.0473	5.18e-05	0.00183213
WBGene00008564	802.864	-0.296818	0.0733784	-4.04503	5.23e-05	0.00184477
WBGene00015073	2251.14	-0.165153	0.0408594	-4.04198	5.3e-05	0.0018479
WBGene00000215	7423.75	0.345427	0.0854207	4.04383	5.26e-05	0.0018479
WBGene00001423	14454.2	-0.215474	0.0533078	-4.04207	5.3e-05	0.0018479
WBGene00018636	1390.73	-0.238292	0.0589537	-4.04202	5.3e-05	0.0018479
WBGene00004990	2822.63	0.359676	0.0890538	4.03886	5.37e-05	0.00186739
WBGene00013541	340	-0.480407	0.119065	-4.03485	5.46e-05	0.00189433
WBGene00012738	1581.23	-0.226263	0.0560893	-4.03398	5.48e-05	0.00189603
WBGene00001566	1035.58	-0.237095	0.0588041	-4.03194	5.53e-05	0.00190195
WBGene00021133	598.984	-0.231007	0.0572937	-4.03198	5.53e-05	0.00190195
WBGene00000507	957.818	-0.195236	0.0484817	-4.027	5.65e-05	0.00193699
WBGene00014106	70.0735	0.86592	0.21513	4.0251	5.7e-05	0.00194728
WBGene00003927	4094.61	-0.17878	0.0445122	-4.01643	5.91e-05	0.00201481
WBGene00019803	232.312	0.464055	0.115649	4.0126	6.01e-05	0.00203656
WBGene00002137	301.247	0.341677	0.0851458	4.01284	6e-05	0.00203656
WBGene00018984	703.99	0.373793	0.0932292	4.0094	6.09e-05	0.00205876
WBGene00000534	1463.02	0.182951	0.0456461	4.00804	6.12e-05	0.00206286
WBGene00000474	13568.7	-0.16797	0.0419124	-4.00764	6.13e-05	0.00206286
WBGene00015278	157.943	0.509645	0.127307	4.00328	6.25e-05	0.00209567
WBGene00021602	67.8636	0.782438	0.19559	4.0004	6.32e-05	0.00211559
WBGene00020672	22.7199	1.35382	0.338555	3.99881	6.37e-05	0.00212411
WBGene00021276	1539.16	-0.250681	0.0627173	-3.99701	6.41e-05	0.00213463
WBGene00013677	1776.63	-0.189554	0.0474378	-3.99584	6.45e-05	0.00213941
WBGene00045416	121.24	3.052	0.764156	3.99395	6.5e-05	0.0021508
WBGene00002001	2452.32	-0.180711	0.0452659	-3.99222	6.55e-05	0.00216007
WBGene00010749	158.45	0.654781	0.164037	3.99167	6.56e-05	0.00216007
WBGene00013394	5207.87	0.234294	0.0587501	3.98798	6.66e-05	0.00217711
WBGene00006936	6495.34	-0.180473	0.0452549	-3.98793	6.67e-05	0.00217711
WBGene00012964	1589.7	-0.181131	0.0454101	-3.98879	6.64e-05	0.00217711
WBGene00011893	433.205	0.377693	0.0947697	3.98538	6.74e-05	0.00218646
WBGene00004441	16067.6	-0.194174	0.0487257	-3.98504	6.75e-05	0.00218646
WBGene00009554	612.821	-0.247783	0.06217	-3.98557	6.73e-05	0.00218646
WBGene00016115	2169.89	-0.240868	0.0604524	-3.98441	6.76e-05	0.00218653
WBGene00016294	80.2098	-0.660783	0.165997	-3.98069	6.87e-05	0.00221531
WBGene00013703	1918.99	-0.228971	0.0575344	-3.97973	6.9e-05	0.00221853
WBGene00022645	1814.2	0.691648	0.173962	3.97585	7.01e-05	0.00224916
WBGene00003091	705.055	1.10095	0.277105	3.97305	7.1e-05	0.00226995
WBGene00020549	2883.43	-0.180609	0.0454796	-3.97122	7.15e-05	0.00228153
WBGene00006574	968.925	-0.230079	0.0579651	-3.96927	7.21e-05	0.00229443
WBGene00018350	492.743	0.408392	0.102996	3.96513	7.34e-05	0.00232864
WBGene00007681	1997.8	-0.189428	0.0477885	-3.96388	7.37e-05	0.00233491
WBGene00012122	139.321	0.487368	0.122989	3.96269	7.41e-05	0.00234064
WBGene00021325	853.268	0.408155	0.103091	3.95917	7.52e-05	0.00236933
WBGene00018100	276.756	0.386381	0.0977353	3.95334	7.71e-05	0.00242168
WBGene00007460	203.822	0.892554	0.226093	3.94773	7.89e-05	0.00246692
WBGene00016064	17.0729	1.96496	0.497823	3.9471	7.91e-05	0.00246692
WBGene00007043	599.051	-0.232951	0.0590114	-3.94756	7.9e-05	0.00246692
WBGene00020994	1314.07	-0.161744	0.0409883	-3.94611	7.94e-05	0.00247087
WBGene00000150	331.356	0.312603	0.0792334	3.94534	7.97e-05	0.00247265
WBGene00012445	1631.62	0.474944	0.120557	3.93958	8.16e-05	0.00252025
WBGene00019747	2117.28	0.143104	0.0363192	3.94016	8.14e-05	0.00252025
WBGene00007352	19287	-0.182994	0.0464849	-3.93664	8.26e-05	0.00254493
WBGene00009988	25.5538	0.986978	0.250784	3.93557	8.3e-05	0.00254994
WBGene00017085	5446.65	-0.151001	0.0384279	-3.92945	8.51e-05	0.00260926
WBGene00006497	2626.57	-0.188665	0.0480233	-3.92861	8.54e-05	0.00261199
WBGene00009432	71.0085	0.670583	0.170748	3.92733	8.59e-05	0.00261947
WBGene00011039	247.192	0.400423	0.102004	3.92558	8.65e-05	0.00263215
WBGene00017733	2106.21	-0.177216	0.0451671	-3.92356	8.73e-05	0.0026478
WBGene00045394	2800.35	0.280803	0.0716274	3.92032	8.84e-05	0.00267057
WBGene00011407	154.084	0.583623	0.148866	3.92045	8.84e-05	0.00267057
WBGene00016061	719.799	0.436351	0.111366	3.91818	8.92e-05	0.00268784
WBGene00021757	704.557	-0.190507	0.0486478	-3.91604	9e-05	0.00270525
WBGene00013001	1269.79	-0.18539	0.0473639	-3.91417	9.07e-05	0.00271975
WBGene00019732	46.877	0.871304	0.222674	3.91292	9.12e-05	0.0027273
WBGene00010230	770.177	-0.238125	0.0608739	-3.91178	9.16e-05	0.00273363
WBGene00002271	1531.06	0.630968	0.16146	3.90789	9.31e-05	0.00275033
WBGene00013719	1693.39	-0.182587	0.0467119	-3.9088	9.28e-05	0.00275033
WBGene00016393	2308.21	-0.167133	0.0427722	-3.90751	9.33e-05	0.00275033
WBGene00016171	1286.1	-0.214942	0.0550032	-3.90782	9.31e-05	0.00275033
WBGene00020437	6922.7	-0.15765	0.0403463	-3.90742	9.33e-05	0.00275033
WBGene00017335	73.7047	0.777557	0.199188	3.90363	9.48e-05	0.00278718
WBGene00008913	594.031	0.314765	0.0807032	3.90028	9.61e-05	0.0027993
WBGene00044457	32.3745	1.29729	0.332661	3.89972	9.63e-05	0.0027993
WBGene00011181	211.009	0.44118	0.113068	3.9019	9.54e-05	0.0027993
WBGene00007384	179.308	0.664276	0.17029	3.90085	9.59e-05	0.0027993
WBGene00006464	38.2644	1.58492	0.406241	3.90143	9.56e-05	0.0027993
WBGene00011232	10637.4	0.244422	0.0628205	3.8908	9.99e-05	0.00289754
WBGene00008936	758.096	0.337623	0.0868598	3.88699	0.000101496	0.00291283
WBGene00004876	167.328	0.371708	0.0956513	3.88607	0.000101878	0.00291283
WBGene00003687	854.465	0.379937	0.0977108	3.88838	0.000100914	0.00291283
WBGene00014136	48.2843	1.0142	0.260912	3.88715	0.000101427	0.00291283
WBGene00012134	538.145	0.58178	0.14972	3.88578	0.000102002	0.00291283
WBGene00003009	3137.87	-0.165249	0.0425289	-3.88558	0.000102085	0.00291283
WBGene00014017	1118.58	0.233938	0.0601723	3.8878	0.000101158	0.00291283
WBGene00022803	794.026	-0.217455	0.0561166	-3.87506	0.000106596	0.00303457
WBGene00011016	2343.49	-0.166001	0.0428755	-3.8717	0.000108078	0.00306972
WBGene00009563	875.882	-0.218063	0.0563378	-3.87062	0.000108557	0.00307628
WBGene00006760	281.583	0.397977	0.10296	3.86538	0.000110918	0.00312966
WBGene00020168	1243.07	-0.206053	0.0533081	-3.86532	0.000110945	0.00312966
WBGene00044742	89.7135	-0.584751	0.151364	-3.8632	0.000111912	0.00314978
WBGene00012825	124.807	0.509728	0.132105	3.8585	0.000114086	0.0032037
WBGene00017796	117.906	0.478929	0.124187	3.8565	0.000115022	0.00321544
WBGene00000088	225.681	0.474859	0.123119	3.85693	0.000114822	0.00321544
WBGene00007615	592.751	-0.25342	0.0657656	-3.85339	0.000116494	0.00324199
WBGene00003951	4605.64	-0.172828	0.0448506	-3.85341	0.000116483	0.00324199
WBGene00012615	6504.64	0.33281	0.0864238	3.85091	0.000117679	0.00326763
WBGene00003446	82.0803	-4.45429	1.15723	-3.84911	0.00011855	0.00328447
WBGene00011274	667.495	0.246836	0.0642291	3.84306	0.00012151	0.00335898
WBGene00007297	1037.51	-0.212361	0.05528	-3.84155	0.000122259	0.00337217
WBGene00018934	913.914	-0.230996	0.0601679	-3.83919	0.000123442	0.00339725
WBGene00020952	643.36	0.471204	0.122878	3.83474	0.000125699	0.00345171
WBGene00008547	299.817	0.445409	0.116409	3.82625	0.000130111	0.00355713
WBGene00002025	6549.13	-0.231602	0.0605228	-3.82669	0.00012988	0.00355713
WBGene00004472	22936.8	-0.184312	0.0481844	-3.82514	0.000130697	0.00356336
WBGene00002891	4042.29	0.206183	0.0539086	3.82469	0.000130939	0.00356336
WBGene00006463	2303	-0.186562	0.0487847	-3.82419	0.0001312	0.00356336
WBGene00004462	4008.82	-0.149229	0.0390372	-3.82273	0.000131981	0.00357675
WBGene00008387	567.293	-0.227254	0.0594703	-3.8213	0.000132751	0.00358978
WBGene00020029	204.622	0.587773	0.153889	3.81946	0.000133743	0.0036009
WBGene00002257	187.73	0.65106	0.170435	3.81999	0.000133458	0.0036009
WBGene00010503	178.357	0.451085	0.118155	3.81774	0.00013468	0.0036183
WBGene00006395	101.685	-0.423345	0.110905	-3.81717	0.000134993	0.00361887
WBGene00019590	69.4213	0.651142	0.170743	3.81358	0.000136967	0.00366135
WBGene00016166	885.211	-0.208917	0.0547876	-3.81322	0.000137168	0.00366135
WBGene00017864	3491.63	0.166955	0.0437972	3.812	0.000137847	0.00367158
WBGene00004493	16889	-0.171399	0.0449996	-3.80889	0.000139593	0.00371013
WBGene00020016	12.8459	3.96798	1.04256	3.80601	0.000141229	0.00374559
WBGene00014252	437.24	0.424208	0.111549	3.80287	0.000143031	0.00378528
WBGene00011102	574.117	0.320789	0.084373	3.80203	0.000143513	0.00378998
WBGene00022694	1262.62	-0.182992	0.0481664	-3.79915	0.000145191	0.00382615
WBGene00016534	16728.7	0.256823	0.0676862	3.79432	0.000148047	0.00389313
WBGene00044073	55.6972	0.829936	0.218803	3.79307	0.000148797	0.00390458
WBGene00001915	244.581	0.472095	0.124639	3.78771	0.000152044	0.00397298
WBGene00017123	975.405	-0.303123	0.0800254	-3.78784	0.000151965	0.00397298
WBGene00001248	121.401	0.504385	0.133214	3.78629	0.000152913	0.00398731
WBGene00022653	749.967	-0.495429	0.13093	-3.78392	0.000154375	0.00401698
WBGene00020662	8047.08	0.439805	0.116304	3.78151	0.000155881	0.00404769
WBGene00018813	230.335	-0.331582	0.0877032	-3.78073	0.000156367	0.00405184
WBGene00044696	1393.58	0.393176	0.104055	3.77853	0.000157757	0.00407085
WBGene00045245	115.541	0.609038	0.16118	3.77863	0.000157696	0.00407085
WBGene00022261	22.9501	-1.83129	0.484881	-3.77677	0.000158873	0.00408776
WBGene00004997	25.2636	1.24628	0.330014	3.77646	0.000159071	0.00408776
WBGene00016511	334.169	-0.299404	0.0793916	-3.77122	0.000162448	0.00416593
WBGene00017201	267.479	0.659198	0.174849	3.7701	0.000163179	0.00416834
WBGene00008341	215.704	0.8264	0.219201	3.77005	0.000163214	0.00416834
WBGene00000931	6849.11	-0.206547	0.0547953	-3.76942	0.000163626	0.00417029
WBGene00021943	371.498	0.410034	0.108794	3.76891	0.000163963	0.00417032
WBGene00003097	1347.61	0.333065	0.0884205	3.76683	0.000165336	0.0041913
WBGene00002258	2770.89	0.373192	0.0990784	3.76663	0.000165464	0.0041913
WBGene00003813	1258.75	0.33507	0.0890211	3.76394	0.000167259	0.00422814
WBGene00012714	3498.08	-0.175881	0.0467503	-3.76213	0.000168473	0.00425017
WBGene00018375	33.9918	1.3809	0.367151	3.76113	0.00016915	0.0042586
WBGene00019565	20.8863	-1.70211	0.453764	-3.75109	0.000176071	0.00440809
WBGene00077698	9.75604	1.66979	0.445164	3.75097	0.000176153	0.00440809
WBGene00004438	1621.31	0.30204	0.0805035	3.75188	0.000175512	0.00440809
WBGene00016844	2882.08	-0.155329	0.0414257	-3.74958	0.000177134	0.0044237
WBGene00020393	522.591	0.309988	0.0827353	3.74675	0.000179143	0.0044649
WBGene00009012	3005.38	-0.121498	0.0324453	-3.74471	0.000180599	0.00449218
WBGene00012557	3143.66	0.3071	0.0820699	3.74194	0.000182607	0.00453304
WBGene00015913	14210.5	0.946511	0.253043	3.74051	0.000183649	0.0045498
WBGene00009626	687.697	0.535814	0.143307	3.73892	0.000184811	0.00456947
WBGene00017417	74.6775	0.729653	0.195184	3.73828	0.000185283	0.00457204
WBGene00001399	1879.67	0.972921	0.260573	3.73378	0.000188628	0.00464533
WBGene00015547	1569.2	0.181807	0.0487092	3.7325	0.00018959	0.00465978
WBGene00021236	36.4547	-2.48241	0.665284	-3.73135	0.000190453	0.00467175
WBGene00009374	1533.3	-0.206697	0.0554846	-3.72531	0.000195077	0.00477572
WBGene00015095	2574.88	-0.160626	0.0431281	-3.72438	0.000195793	0.00478383
WBGene00004679	3959.38	-0.153633	0.0412613	-3.72342	0.000196543	0.0047927
WBGene00004427	23005.1	-0.19201	0.0515815	-3.72245	0.000197298	0.00480169
WBGene00012100	188.432	0.490243	0.131844	3.71835	0.000200525	0.00483803
WBGene00004061	283.693	-1.04701	0.281477	-3.71969	0.000199468	0.00483803
WBGene00017374	683.218	0.378793	0.101868	3.71848	0.000200429	0.00483803
WBGene00002264	4922.19	0.209653	0.0563746	3.71893	0.000200068	0.00483803
WBGene00003253	2813.7	-0.146352	0.0393623	-3.71808	0.00020074	0.00483803
WBGene00012809	30.7237	-4.7753	1.28523	-3.71552	0.00020279	0.00486768
WBGene00006366	174.965	1.1182	0.300962	3.71544	0.000202852	0.00486768
WBGene00004014	5157.25	-0.149514	0.0402453	-3.71507	0.000203147	0.00486768
WBGene00022499	111.37	0.648438	0.174602	3.71381	0.000204165	0.00488266
WBGene00014164	539.151	0.792537	0.213588	3.71059	0.000206779	0.00493567
WBGene00013379	545.668	0.334882	0.0903194	3.70775	0.000209106	0.00498162
WBGene00016496	3592.17	-0.162737	0.0438975	-3.70721	0.000209556	0.00498278
WBGene00012258	913.696	0.185503	0.0500518	3.70622	0.000210373	0.00499264
WBGene00013263	228.872	0.620897	0.167619	3.70422	0.000212044	0.0050227
WBGene00011746	3101.53	-0.165148	0.0445977	-3.70306	0.000213012	0.00503601
WBGene00018237	7687.13	0.631431	0.170544	3.70246	0.000213521	0.00503845
WBGene00016594	3194.76	0.448851	0.121378	3.69796	0.000217339	0.0051188
WBGene00010833	53.9787	0.735663	0.19906	3.69568	0.000219296	0.00514537
WBGene00050914	145.939	-0.477452	0.12919	-3.69575	0.00021924	0.00514537
WBGene00013869	334.418	0.33149	0.0897755	3.69244	0.000222114	0.00515686
WBGene00004916	2321.3	-0.200105	0.0541886	-3.69276	0.000221836	0.00515686
WBGene00011155	4092.08	-0.231037	0.0625527	-3.69348	0.000221206	0.00515686
WBGene00011156	9714.43	-0.210363	0.0569643	-3.6929	0.000221715	0.00515686
WBGene00015346	1116.94	-0.161872	0.043841	-3.69225	0.000222278	0.00515686
WBGene00013559	76.7141	0.818035	0.22149	3.69333	0.00022134	0.00515686
WBGene00004478	20823.2	-0.202338	0.0548277	-3.69043	0.000223873	0.00518415
WBGene00016384	1003.77	-0.152784	0.0414266	-3.68808	0.000225954	0.0052226
WBGene00004413	32332.9	-0.178374	0.0484516	-3.6815	0.000231869	0.00534937
WBGene00011464	3516.24	-0.187645	0.050997	-3.67953	0.000233664	0.00538077
WBGene00015623	139.214	-0.789428	0.21468	-3.67722	0.000235788	0.00541964
WBGene00013352	43.2173	0.718862	0.195522	3.67663	0.000236333	0.00542211
WBGene00008486	418.633	0.822769	0.223992	3.6732	0.00023953	0.00548533
WBGene00021088	15067.3	-0.156233	0.0425489	-3.67184	0.000240811	0.00550083
WBGene00001225	5221.92	-0.176761	0.0481435	-3.67154	0.000241093	0.00550083
WBGene00016719	48.0996	0.812134	0.221268	3.67036	0.000242208	0.00551612
WBGene00017979	394.198	0.372149	0.101428	3.66911	0.000243399	0.0055331
WBGene00020847	213.072	0.484659	0.132241	3.66497	0.000247364	0.00559094
WBGene00019022	163.941	-0.569644	0.155446	-3.66458	0.000247746	0.00559094
WBGene00011408	1749.76	-0.155245	0.0423582	-3.66504	0.000247302	0.00559094
WBGene00001744	4153.51	-0.188128	0.0513299	-3.66508	0.000247258	0.00559094
WBGene00004152	2520.74	-0.15288	0.0417298	-3.66357	0.00024872	0.00560274
WBGene00006942	488.541	-0.27643	0.0754652	-3.66301	0.000249264	0.00560483
WBGene00001060	1468.76	-0.183733	0.0501732	-3.66198	0.000250272	0.00561732
WBGene00045175	201.215	-0.344788	0.0941973	-3.66028	0.000251943	0.00564461
WBGene00019698	1172.14	-0.200372	0.0547523	-3.6596	0.000252605	0.00564926
WBGene00022348	1297.36	-0.179694	0.0491402	-3.65676	0.000255425	0.00570204
WBGene00007748	57.363	0.753676	0.206323	3.65289	0.000259302	0.00575925
WBGene00007355	1502.18	-0.197166	0.0539764	-3.65282	0.00025938	0.00575925
WBGene00017886	953.127	-0.232698	0.0636909	-3.65355	0.000258643	0.00575925
WBGene00013035	302.873	0.358103	0.0980701	3.6515	0.000260712	0.0057785
WBGene00015196	70.5319	0.739275	0.202645	3.64813	0.000264153	0.00584432
WBGene00020600	1145.08	-0.213205	0.0584575	-3.64717	0.00026514	0.00585572
WBGene00009787	2433.2	0.612727	0.168079	3.64546	0.000266913	0.00588441
WBGene00000216	14174.8	0.39713	0.109037	3.64214	0.000270379	0.00595025
WBGene00001430	307.771	0.478225	0.131389	3.63976	0.00027289	0.00599488
WBGene00003622	976.644	-0.240908	0.0662681	-3.63536	0.000277597	0.00608373
WBGene00003948	3443.62	-0.140465	0.0386416	-3.63506	0.000277914	0.00608373
WBGene00013578	1859.52	-0.169923	0.0467923	-3.63144	0.000281845	0.00615891
WBGene00002335	1355.85	-0.189965	0.0523359	-3.62972	0.000283733	0.00618059
WBGene00010766	1239.98	-0.151202	0.0416578	-3.62963	0.000283833	0.00618059
WBGene00002259	116.729	0.715325	0.197106	3.62915	0.00028436	0.00618121
WBGene00004980	7441.87	-0.112456	0.0310056	-3.62695	0.000286785	0.00622304
WBGene00021178	9.51312	1.68204	0.464111	3.62422	0.00028984	0.00627835
WBGene00012097	7571.06	-0.153219	0.0422914	-3.62293	0.000291283	0.00629862
WBGene00012018	6641.42	0.374648	0.103428	3.62231	0.000291989	0.0063029
WBGene00015181	1936.67	0.15202	0.0419927	3.62015	0.000294435	0.00632271
WBGene00007513	1355.99	-0.205543	0.0567651	-3.62093	0.000293541	0.00632271
WBGene00011527	2632.51	-0.130639	0.0360864	-3.62018	0.000294394	0.00632271
WBGene00021068	694.21	0.32114	0.0887748	3.61747	0.000297493	0.00637735
WBGene00043705	91.4738	-0.466644	0.129018	-3.6169	0.00029815	0.0063804
WBGene00000276	1667.71	-0.179017	0.0495114	-3.61567	0.000299572	0.00639981
WBGene00003415	5021.07	-0.149236	0.0412972	-3.6137	0.000301853	0.00642641
WBGene00005023	5538.56	-0.155897	0.0431399	-3.61376	0.000301783	0.00642641
WBGene00013297	2625.71	0.292005	0.0808232	3.61288	0.00030281	0.00642992
WBGene00001005	4776.81	-0.147863	0.0409289	-3.61268	0.000303054	0.00642992
WBGene00019543	3187.33	-0.170795	0.0472944	-3.61132	0.000304638	0.00644151
WBGene00021818	203.31	-0.34256	0.0948482	-3.61166	0.000304241	0.00644151
WBGene00010097	3489.49	-0.17055	0.0472356	-3.61062	0.000305462	0.00644794
WBGene00007112	415.476	0.669823	0.185585	3.60924	0.00030709	0.0064713
WBGene00013858	30.6153	-4.5936	1.27552	-3.60135	0.000316568	0.00665974
WBGene00022400	710.19	-0.20505	0.0569488	-3.6006	0.000317487	0.00666776
WBGene00022455	1192.63	0.251022	0.0698098	3.5958	0.000323396	0.00677052
WBGene00009173	1073.2	-0.222962	0.0620073	-3.59574	0.000323471	0.00677052
WBGene00004037	172.558	0.3697	0.102917	3.5922	0.000327901	0.0068287
WBGene00020632	87.6393	0.570335	0.15877	3.59221	0.000327885	0.0068287
WBGene00014001	524.51	0.305691	0.085079	3.59303	0.000326858	0.0068287
WBGene00003214	9391.93	0.167133	0.0465503	3.59038	0.000330199	0.00686505
WBGene00018174	399.686	0.483651	0.134757	3.58907	0.000331859	0.00686746
WBGene00016407	393.149	0.418285	0.116547	3.58898	0.000331975	0.00686746
WBGene00044607	86.3438	0.675446	0.188177	3.58941	0.000331424	0.00686746
WBGene00015920	2816.19	-0.19343	0.0539022	-3.58854	0.000332541	0.00686772
WBGene00003904	2186.48	-0.120739	0.0336786	-3.58502	0.000337049	0.00694926
WBGene00019593	81.1961	0.56985	0.159046	3.58292	0.000339769	0.00699373
WBGene00018239	529.87	-0.205145	0.0572661	-3.58231	0.00034057	0.00699861
WBGene00018361	1665.8	-0.165052	0.0461902	-3.57331	0.000352502	0.00723183
WBGene00003831	6292.71	-0.116879	0.0327175	-3.57236	0.000353782	0.00724612
WBGene00012782	735.236	0.441592	0.123681	3.57042	0.000356405	0.0072878
WBGene00021340	150.746	0.410231	0.114996	3.56735	0.000360612	0.0073617
WBGene00014307	869.687	0.305536	0.0857596	3.5627	0.000367064	0.00748112
WBGene00000221	833.444	0.307687	0.0863763	3.56216	0.000367812	0.00748406
WBGene00019725	475.833	-0.200962	0.0564281	-3.56139	0.000368902	0.00749396
WBGene00000771	11.6498	-3.83914	1.07851	-3.55967	0.000371327	0.0075309
WBGene00006584	296.127	0.568488	0.159925	3.55471	0.0003784	0.00766183
WBGene00011733	187.048	0.749734	0.210939	3.55427	0.000379037	0.00766222
WBGene00015928	2515.25	-0.134294	0.0378013	-3.55263	0.000381404	0.00769753
WBGene00002282	43.9099	1.26986	0.357667	3.55039	0.000384659	0.00775064
WBGene00011938	641.159	0.345062	0.0972907	3.54671	0.000390079	0.00783441
WBGene00003052	6277.87	-0.146043	0.0411755	-3.54685	0.000389859	0.00783441
WBGene00004276	514.606	0.192855	0.0544204	3.54379	0.000394418	0.00790329
WBGene00012722	780.262	0.275224	0.0776822	3.54294	0.000395691	0.00790329
WBGene00002225	3589.9	-0.158993	0.0448748	-3.54303	0.000395562	0.00790329
WBGene00010579	1615.8	-0.189731	0.0535555	-3.5427	0.000396056	0.00790329
WBGene00001042	109.062	0.443868	0.125393	3.53981	0.000400415	0.00796818
WBGene00022734	1284.79	-0.174002	0.0491575	-3.53969	0.000400592	0.00796818
WBGene00020936	1531.06	-0.17064	0.0482828	-3.53417	0.000409053	0.00812347
WBGene00018055	43.2298	-0.889679	0.25177	-3.53371	0.000409778	0.00812486
WBGene00003374	300.37	0.358253	0.101395	3.53323	0.000410508	0.00812636
WBGene00014098	2679.73	-0.14395	0.0407515	-3.53239	0.000411829	0.00812658
WBGene00011011	3094.58	0.206744	0.0585259	3.53253	0.000411609	0.00812658
WBGene00022751	82.5751	-3.3909	0.960245	-3.53128	0.000413552	0.00814764
WBGene00020687	2466.44	-0.173518	0.0491523	-3.53021	0.000415238	0.00816788
WBGene00001748	7047.68	-0.0941678	0.0266788	-3.52969	0.000416053	0.00817096
WBGene00017347	1585.39	-0.139174	0.0394751	-3.52562	0.000422498	0.00828444
WBGene00009120	1739.57	-0.176477	0.0500652	-3.52495	0.000423556	0.00829209
WBGene00001403	302.227	0.403013	0.114358	3.52414	0.000424855	0.00830382
WBGene00012943	703.911	0.225295	0.0639362	3.52374	0.000425494	0.00830382
WBGene00003922	3545.58	-0.142369	0.0404357	-3.52088	0.000430124	0.00837211
WBGene00003485	748.701	0.492531	0.139894	3.52074	0.000430342	0.00837211
WBGene00005021	620.731	-0.179667	0.0511065	-3.51553	0.000438869	0.00852464
WBGene00021544	168.753	0.468252	0.133255	3.51394	0.000441512	0.00856258
WBGene00014179	26.2396	-2.79453	0.795639	-3.51231	0.000444235	0.00860195
WBGene00019017	4134.26	0.409871	0.116743	3.51089	0.000446613	0.0086276
WBGene00007111	3390.69	-0.177873	0.0506661	-3.51069	0.00044695	0.0086276
WBGene00008944	287.241	-0.863244	0.246092	-3.50781	0.000451811	0.00870789
WBGene00000159	653.776	-0.194305	0.0554369	-3.50498	0.000456644	0.00876023
WBGene00003990	877.121	0.263567	0.0751829	3.50568	0.000455446	0.00876023
WBGene00021350	20791.8	-0.184465	0.0526281	-3.50506	0.000456498	0.00876023
WBGene00021852	872.469	0.333315	0.0951507	3.50302	0.000460006	0.00881111
WBGene00003705	40.1199	-0.847157	0.241984	-3.50089	0.000463711	0.00884372
WBGene00001834	3854.2	-0.141513	0.0404231	-3.50081	0.000463846	0.00884372
WBGene00003763	13.2155	2.36678	0.675988	3.50121	0.000463145	0.00884372
WBGene00044191	180.351	0.403145	0.11519	3.49982	0.000465581	0.0088496
WBGene00001413	960.943	-0.199748	0.0570685	-3.50014	0.000465017	0.0088496
WBGene00018953	6429.98	-0.156643	0.0447658	-3.49916	0.000466726	0.0088578
WBGene00008533	933.044	-0.189428	0.0541499	-3.49822	0.000468381	0.00887564
WBGene00002059	3953.34	-0.190242	0.0544079	-3.49659	0.000471244	0.00891629
WBGene00016411	503.365	-0.276715	0.0791714	-3.49514	0.000473807	0.00895113
WBGene00006931	1273.61	-0.189652	0.0542764	-3.49419	0.000475499	0.00896945
WBGene00018874	116.496	0.581878	0.166637	3.49188	0.000479631	0.00903366
WBGene00002065	2141.06	0.276324	0.0791852	3.48959	0.000483759	0.0090976
WBGene00004062	1824.69	0.375994	0.107798	3.48796	0.000486726	0.00913954
WBGene00006757	909.722	0.21483	0.0616024	3.48736	0.000487814	0.00914614
WBGene00008531	812.488	-0.185542	0.0532468	-3.48456	0.000492943	0.00920522
WBGene00000206	5022.06	-0.159081	0.0456502	-3.48479	0.000492516	0.00920522
WBGene00021311	1257.73	-0.156003	0.0447716	-3.48443	0.00049319	0.00920522
WBGene00003829	2496.84	-0.176347	0.0507032	-3.47802	0.000505125	0.00941383
WBGene00006512	3459.83	-0.151655	0.0436973	-3.47057	0.000519353	0.00966449
WBGene00015116	460.437	0.395206	0.113896	3.46987	0.000520706	0.00967516
WBGene00001428	179.623	0.490364	0.141468	3.46625	0.000527774	0.00979183
WBGene00016769	429.609	0.536459	0.154837	3.46466	0.000530901	0.00983515
WBGene00013931	175.237	-0.528331	0.15264	-3.46129	0.000537586	0.00994413
WBGene00004430	17500.2	-0.140664	0.0406589	-3.45961	0.000540963	0.00999171
WBGene00001526	1302.26	-0.194606	0.0562575	-3.4592	0.000541779	0.00999191
WBGene00006590	1257.02	-0.194118	0.0561323	-3.45822	0.000543765	0.0100137
WBGene00021832	1198.3	-0.179777	0.0520112	-3.4565	0.000547231	0.0100493
WBGene00017816	6797.6	-0.178498	0.0516417	-3.45646	0.000547318	0.0100493
WBGene00001372	1834.59	-0.159543	0.046164	-3.45601	0.000548243	0.0100514
WBGene00018601	27.4271	2.53264	0.733342	3.45356	0.000553243	0.0101132
WBGene00001028	1242.33	-0.155828	0.0451206	-3.45358	0.000553202	0.0101132
WBGene00016055	791.524	-0.169773	0.0491722	-3.45263	0.00055515	0.0101297
WBGene00013726	132.446	-0.447517	0.129628	-3.45232	0.000555781	0.0101297
WBGene00011897	1890.42	-0.168339	0.0487924	-3.45011	0.00056035	0.0101705
WBGene00000463	85.6235	0.645086	0.186979	3.45005	0.000560473	0.0101705
WBGene00008172	464.563	-0.222996	0.0646298	-3.45036	0.000559843	0.0101705
WBGene00015497	152.958	0.418045	0.121185	3.44964	0.00056133	0.0101711
WBGene00001182	133.219	0.509306	0.147675	3.44882	0.000563038	0.0101724
WBGene00016020	2883.19	0.22083	0.0640244	3.44916	0.000562343	0.0101724
WBGene00003964	12840.7	-0.138775	0.0402504	-3.44778	0.000565206	0.0101967
WBGene00002041	548.204	0.285073	0.082715	3.44645	0.000568011	0.0102176
WBGene00001226	7234.39	-0.181461	0.0526457	-3.44684	0.000567192	0.0102176
WBGene00021564	711.086	-0.174938	0.0507834	-3.4448	0.000571492	0.0102653
WBGene00008111	10.9635	1.53665	0.446832	3.43898	0.000583907	0.0104732
WBGene00017257	29.0276	0.844071	0.245699	3.43538	0.000591723	0.0105981
WBGene00007583	290.889	0.398408	0.116023	3.43386	0.000595045	0.0106422
WBGene00000881	4642.08	0.154807	0.0450899	3.43331	0.000596268	0.0106487
WBGene00003465	48.2251	-4.21493	1.22792	-3.43257	0.000597879	0.0106622
WBGene00008480	7693.13	-0.113058	0.0329565	-3.43051	0.000602454	0.0107283
WBGene00020329	12.6997	1.7182	0.500987	3.42964	0.000604392	0.0107474
WBGene00021658	732.744	0.225884	0.0658872	3.42834	0.000607287	0.0107835
WBGene00006839	1057.56	0.279769	0.0816271	3.4274	0.000609388	0.0108053
WBGene00004465	4302.05	-0.154922	0.0452091	-3.42678	0.000610787	0.0108147
WBGene00013301	1322.61	-0.154151	0.0450186	-3.42417	0.000616689	0.0109036
WBGene00013481	2466.4	0.328488	0.0959571	3.42328	0.000618709	0.0109083
WBGene00008566	246.973	0.568165	0.165955	3.42361	0.000617952	0.0109083
WBGene00003467	114.193	-3.41375	0.997435	-3.42253	0.000620405	0.0109227
WBGene00021649	790.227	-0.178871	0.0523423	-3.41733	0.000632375	0.0111176
WBGene00016118	2875.72	-0.135392	0.0396451	-3.4151	0.000637577	0.0111932
WBGene00017708	297.622	-0.25138	0.0736175	-3.41468	0.000638571	0.0111948
WBGene00002881	71.4468	0.569117	0.16669	3.41422	0.000639648	0.0111979
WBGene00010070	6066.41	-0.353862	0.103657	-3.41378	0.000640674	0.0112001
WBGene00008572	898.393	0.445011	0.130408	3.41244	0.000643833	0.0112237
WBGene00012934	1416.85	-0.152589	0.0447108	-3.4128	0.000642987	0.0112237
WBGene00019877	1717.6	-0.175298	0.0513832	-3.41159	0.000645853	0.0112431
WBGene00020499	437.605	-0.236381	0.0693356	-3.40924	0.000651452	0.0112953
WBGene00015976	830.802	-0.173474	0.0508901	-3.4088	0.00065249	0.0112953
WBGene00020383	1585.62	-0.169097	0.0496032	-3.40899	0.000652033	0.0112953
WBGene00013435	750.583	-0.194371	0.0570104	-3.40939	0.000651078	0.0112953
WBGene00017641	9355.64	-0.184913	0.0542597	-3.40792	0.000654599	0.0113003
WBGene00017285	1472.41	-0.143466	0.0420952	-3.40814	0.000654078	0.0113003
WBGene00009511	28.2418	-0.790294	0.232244	-3.40286	0.000666842	0.0114797
WBGene00006542	1299.67	-0.131074	0.0385175	-3.40298	0.000666556	0.0114797
WBGene00017542	67.7248	-4.24172	1.24689	-3.40183	0.000669373	0.0115073
WBGene00019692	969.364	-0.215278	0.0632963	-3.40111	0.000671119	0.0115213
WBGene00019726	1599.68	-0.134277	0.0395086	-3.39867	0.000677154	0.0115835
WBGene00014505	847.483	0.316387	0.0931062	3.39813	0.000678475	0.0115835
WBGene00004492	23433.9	-0.16697	0.0491354	-3.39815	0.000678427	0.0115835
WBGene00010616	597.519	-0.195601	0.0575538	-3.39857	0.000677383	0.0115835
WBGene00009433	95.7114	0.705293	0.207748	3.39494	0.000686444	0.0117035
WBGene00018423	579.778	-0.220336	0.0649658	-3.39157	0.000694942	0.0118321
WBGene00018045	478.62	-0.208244	0.0614139	-3.39083	0.000696807	0.0118476
WBGene00011979	38.6977	1.13889	0.336144	3.38811	0.000703772	0.0119497
WBGene00001229	2437	-0.143069	0.0422675	-3.38484	0.000712198	0.0120762
WBGene00011397	56.9204	0.714081	0.211018	3.38398	0.00071444	0.0120977
WBGene00009192	314.893	0.403332	0.119214	3.38326	0.000716314	0.0121129
WBGene00001747	3484.88	-0.107992	0.0319285	-3.3823	0.000718807	0.0121152
WBGene00013219	791.34	-0.206897	0.06119	-3.38122	0.000721655	0.0121152
WBGene00016332	246.455	0.408725	0.120885	3.38112	0.000721913	0.0121152
WBGene00008131	856.019	-0.171315	0.0506585	-3.38177	0.000720208	0.0121152
WBGene00021756	1204.41	-0.176321	0.0521372	-3.38187	0.000719935	0.0121152
WBGene00012966	563.985	-0.188492	0.0557509	-3.38097	0.000722306	0.0121152
WBGene00007113	645.05	-0.183729	0.0543812	-3.37854	0.000728721	0.0122063
WBGene00015689	15.0415	-3.93199	1.16421	-3.37738	0.000731799	0.0122414
WBGene00001581	3406.03	0.392056	0.116096	3.37699	0.000732843	0.0122423
WBGene00010909	659.617	-0.208663	0.0618097	-3.3759	0.000735751	0.0122744
WBGene00003706	16.6138	1.12331	0.332826	3.37508	0.000737955	0.0122946
WBGene00007507	286.197	-0.672329	0.199232	-3.37461	0.000739212	0.0122991
WBGene00008338	1848.48	-0.159951	0.0474429	-3.37146	0.000747721	0.0123774
WBGene00019220	728.987	-0.2092	0.0620333	-3.37238	0.000745203	0.0123774
WBGene00008385	9783.65	-0.178242	0.0528692	-3.37139	0.000747911	0.0123774
WBGene00021899	2889.83	-0.152712	0.0452873	-3.37207	0.000746063	0.0123774
WBGene00009635	141.123	0.392275	0.11637	3.37093	0.000749138	0.0123812
WBGene00010473	16.6698	-1.17253	0.347946	-3.36986	0.00075206	0.0123965
WBGene00010624	942.871	-0.173788	0.0515673	-3.37012	0.000751355	0.0123965
WBGene00009770	3224.93	-0.152542	0.0452716	-3.36947	0.000753121	0.0123975
WBGene00011944	2241.1	-0.149714	0.0444411	-3.36883	0.000754876	0.01241
WBGene00044326	775.603	-0.198147	0.058861	-3.36636	0.000761668	0.0124908
WBGene00001600	1346.25	-0.192642	0.0572265	-3.36631	0.000761804	0.0124908
WBGene00003785	5769.93	-0.182592	0.0542588	-3.3652	0.000764868	0.012508
WBGene00011063	9297.39	0.202757	0.0602475	3.36539	0.000764342	0.012508
WBGene00004796	180.049	0.535903	0.159302	3.36407	0.000768008	0.0125428
WBGene00007757	724.978	-0.226512	0.0673674	-3.36233	0.000772871	0.0126056
WBGene00010677	9736.55	-0.147819	0.0439859	-3.3606	0.00077773	0.0126682
WBGene00012812	734.476	0.48653	0.144823	3.35948	0.000780882	0.0126996
WBGene00001945	186.069	0.408729	0.121688	3.35883	0.000782724	0.0126996
WBGene00010478	5502.06	-0.177197	0.0527502	-3.35918	0.000781734	0.0126996
WBGene00018146	218.956	0.411564	0.122605	3.35684	0.00078838	0.0127414
WBGene00011883	951.474	-0.167848	0.0499979	-3.35711	0.000787618	0.0127414
WBGene00004186	3663.32	-0.14936	0.0444927	-3.35694	0.000788097	0.0127414
WBGene00020761	698.161	-0.215893	0.0643385	-3.35558	0.00079198	0.0127829
WBGene00022822	3097.87	0.211302	0.062978	3.35518	0.000793147	0.0127851
WBGene00008780	5826.07	-0.157411	0.0469316	-3.35404	0.000796396	0.0128208
WBGene00021819	23.6472	1.10804	0.330469	3.35294	0.000799591	0.0128556
WBGene00009347	526.14	0.27058	0.0807476	3.35094	0.00080537	0.0129047
WBGene00022820	2563.41	0.244683	0.073022	3.35081	0.000805762	0.0129047
WBGene00018353	80.0295	0.630766	0.188229	3.35105	0.000805059	0.0129047
WBGene00013762	174.873	0.442102	0.132129	3.34599	0.000819886	0.0131139
WBGene00017861	82.5483	-0.62066	0.185565	-3.34471	0.000823673	0.0131576
WBGene00019719	1956.75	-0.127899	0.0382594	-3.34294	0.000828949	0.0132248
WBGene00019619	333.816	-0.620466	0.185628	-3.34253	0.000830185	0.0132275
WBGene00011212	79.6961	0.730385	0.218562	3.34177	0.000832468	0.0132469
WBGene00015966	508.398	0.211365	0.0632889	3.33969	0.000838717	0.0133209
WBGene00017838	38.3697	1.154	0.34556	3.33951	0.000839262	0.0133209
WBGene00021968	10.3034	-3.66446	1.09755	-3.33875	0.000841561	0.0133233
WBGene00006617	7940	-0.141979	0.0425223	-3.33894	0.000840985	0.0133233
WBGene00011068	786.073	-0.196097	0.0587432	-3.3382	0.000843216	0.0133325
WBGene00013881	899.872	-0.176859	0.0529901	-3.33758	0.000845111	0.0133454
WBGene00011065	38.5216	0.64848	0.194407	3.33569	0.000850889	0.0134196
WBGene00017578	159.14	0.365764	0.109703	3.33412	0.000855703	0.0134613
WBGene00010084	1605.42	0.269412	0.0808022	3.33422	0.000855399	0.0134613
WBGene00012030	2021.41	-0.177069	0.0531139	-3.33376	0.000856812	0.0134617
WBGene00000776	22561.8	0.160182	0.0481214	3.32871	0.000872501	0.0136727
WBGene00022765	3534.62	-0.141089	0.0423897	-3.32837	0.000873549	0.0136727
WBGene00001985	557.327	-0.182728	0.0548962	-3.32861	0.000872811	0.0136727
WBGene00004429	20627.6	-0.16073	0.0483061	-3.32732	0.000876864	0.0136958
WBGene00004428	17758.2	-0.135965	0.0408648	-3.3272	0.000877227	0.0136958
WBGene00019117	72.1256	0.669994	0.201409	3.32654	0.000879303	0.0137109
WBGene00018869	494.567	0.322661	0.0970172	3.32581	0.00088162	0.0137298
WBGene00015009	1285.2	-0.136764	0.0411592	-3.32282	0.000891135	0.0138442
WBGene00017696	1837.11	-0.178654	0.0537661	-3.3228	0.000891196	0.0138442
WBGene00007422	332.068	0.352166	0.106147	3.31772	0.000907553	0.014041
WBGene00007870	60.382	-0.546037	0.16458	-3.31775	0.000907444	0.014041
WBGene00013261	363.861	0.225069	0.0678437	3.31746	0.000908391	0.014041
WBGene00018793	894.38	-0.155701	0.0469257	-3.31802	0.000906571	0.014041
WBGene00013875	129.763	0.450448	0.13582	3.3165	0.000911514	0.0140547
WBGene00020576	428.511	0.404072	0.121837	3.3165	0.000911537	0.0140547
WBGene00019943	1131.51	-0.187182	0.0564533	-3.3157	0.000914137	0.0140773
WBGene00002083	10563.9	-0.150784	0.0454826	-3.31521	0.000915754	0.0140778
WBGene00022719	1473.91	-0.150069	0.0452697	-3.315	0.000916444	0.0140778
WBGene00008173	464.515	-0.298888	0.0901863	-3.31412	0.000919323	0.0141046
WBGene00002253	398.039	0.428574	0.129364	3.31292	0.000923275	0.0141393
WBGene00017945	72.193	0.524037	0.158188	3.31274	0.000923864	0.0141393
WBGene00016636	11299.1	0.134213	0.0405235	3.31198	0.000926391	0.0141431
WBGene00021595	1316.73	0.253394	0.0765017	3.31227	0.000925434	0.0141431
WBGene00013594	373.917	-0.382508	0.115512	-3.31141	0.000928267	0.0141544
WBGene00009259	4605.59	0.23948	0.0723306	3.3109	0.00092995	0.0141626
WBGene00001999	8309.93	-0.117664	0.0355563	-3.30922	0.000935555	0.0142305
WBGene00010012	643.708	0.338052	0.10218	3.30838	0.000938358	0.0142557
WBGene00022644	879.986	0.609641	0.184477	3.30469	0.000950802	0.0144095
WBGene00021336	41.0839	0.663367	0.200727	3.30482	0.000950383	0.0144095
WBGene00012187	537.481	-0.247651	0.0749801	-3.30289	0.000956927	0.0144751
WBGene00018339	2929.86	-0.198408	0.0600739	-3.30274	0.000957464	0.0144751
WBGene00013208	802.436	-0.203546	0.0616368	-3.30235	0.000958792	0.0144775
WBGene00016062	2662.65	-0.137777	0.0417314	-3.30151	0.000961653	0.0145031
WBGene00011320	2895.99	-0.160532	0.048633	-3.30089	0.000963776	0.0145126
WBGene00004986	321.518	0.357891	0.108431	3.30065	0.000964621	0.0145126
WBGene00000192	2628.07	-0.136344	0.0413486	-3.29742	0.000975792	0.0146629
WBGene00007554	2444.58	-0.140567	0.0426396	-3.29663	0.000978516	0.014686
WBGene00009656	574.622	-0.219459	0.0666167	-3.29436	0.000986458	0.0147873
WBGene00012757	596.779	1.57508	0.478216	3.29365	0.000988952	0.0148068
WBGene00008068	21.5511	1.2374	0.375877	3.29202	0.000994689	0.014865
WBGene00009682	63.3237	-3.82016	1.16048	-3.29187	0.000995232	0.014865
WBGene00012234	1683.5	-0.160418	0.0487469	-3.29083	0.000998939	0.0149024
WBGene00002039	221.408	0.419082	0.127375	3.29014	0.00100139	0.014921
WBGene00008494	17.682	1.04158	0.316628	3.28959	0.00100333	0.0149321
WBGene00010922	556.281	-0.217121	0.0660325	-3.2881	0.00100867	0.0149936
WBGene00000532	1825.7	-0.170318	0.051823	-3.28654	0.00101427	0.0150587
WBGene00015683	631.07	0.317314	0.0966324	3.28372	0.00102447	0.0151886
WBGene00022235	13291.5	-0.119367	0.0363543	-3.28342	0.00102556	0.0151886
WBGene00004431	25862.4	-0.149868	0.0456483	-3.28311	0.00102669	0.0151886
WBGene00018762	866.391	-0.195119	0.0594812	-3.28035	0.00103679	0.0153198
WBGene00019259	5663	-0.203491	0.06205	-3.27947	0.00104001	0.0153491
WBGene00086551	508.417	-0.246662	0.0752502	-3.27789	0.00104585	0.015417
WBGene00010492	3862.76	0.154582	0.0471919	3.2756	0.00105439	0.0155244
WBGene00019481	1114.06	-0.20274	0.0619085	-3.27483	0.00105726	0.0155483
WBGene00003953	3586.63	-0.167726	0.0512358	-3.27362	0.00106181	0.0155967
WBGene00009784	1697.88	-0.130621	0.0399105	-3.27285	0.00106469	0.015602
WBGene00017698	59.2157	0.668189	0.204149	3.27305	0.00106393	0.015602
WBGene00013947	305.138	-0.35736	0.109259	-3.27076	0.00107258	0.0156991
WBGene00194769	57.7432	0.86522	0.264581	3.27015	0.00107492	0.0157148
WBGene00004297	1459.1	-0.163403	0.0499971	-3.26825	0.00108213	0.0158016
WBGene00010736	2596.23	0.133543	0.0408742	3.26718	0.00108626	0.0158247
WBGene00014204	3804.38	-0.114186	0.0349484	-3.26728	0.00108585	0.0158247
WBGene00003480	72.514	0.550071	0.168399	3.26648	0.00108895	0.0158454
WBGene00003426	112.373	-2.98356	0.913706	-3.26534	0.00109331	0.0158902
WBGene00020068	3660.07	-0.161904	0.0496137	-3.26328	0.00110129	0.0159874
WBGene00017312	46.4293	1.14375	0.350566	3.26257	0.00110406	0.0159901
WBGene00002363	5411.52	-0.102158	0.0313097	-3.26284	0.00110303	0.0159901
WBGene00003434	37.413	-4.01337	1.23059	-3.26133	0.0011089	0.0160415
WBGene00044488	339.66	0.571512	0.17526	3.26094	0.00111044	0.0160451
WBGene00019493	219.332	0.338795	0.103923	3.26006	0.00111389	0.0160763
WBGene00015075	2148.65	-0.120559	0.0369879	-3.25942	0.00111642	0.0160941
WBGene00000466	1148.96	-0.174425	0.0535334	-3.25825	0.001121	0.0161413
WBGene00020861	15.9226	1.08202	0.332148	3.25764	0.00112343	0.0161576
WBGene00000218	8178.4	0.357269	0.109705	3.25665	0.00112736	0.0161944
WBGene00045192	2389.96	-0.151948	0.0466622	-3.25634	0.0011286	0.0161944
WBGene00001231	1698.59	-0.157936	0.0485529	-3.25286	0.00114248	0.0163747
WBGene00017676	246.877	-0.252631	0.0776733	-3.25248	0.00114401	0.0163777
WBGene00185098	50.5164	0.512669	0.157699	3.25093	0.0011503	0.0164487
WBGene00009272	1309.94	-0.145497	0.0447646	-3.25026	0.00115298	0.0164681
WBGene00020283	35.1459	0.866177	0.266557	3.24951	0.00115605	0.016477
WBGene00044305	984.626	-0.167548	0.0515619	-3.24946	0.00115626	0.016477
WBGene00009831	76.6191	0.528383	0.162698	3.24763	0.00116369	0.0165294
WBGene00003561	223.203	0.512066	0.157663	3.24784	0.00116283	0.0165294
WBGene00019400	1527.52	-0.165527	0.0509695	-3.24758	0.00116393	0.0165294
WBGene00012566	118.084	-0.403141	0.124169	-3.2467	0.0011675	0.0165611
WBGene00020453	96.3294	0.517061	0.159306	3.24572	0.00117155	0.0165996
WBGene00007622	611.075	-0.205331	0.063324	-3.24255	0.00118467	0.0167664
WBGene00003020	2177.33	-0.197515	0.0609415	-3.24105	0.00119089	0.0168352
WBGene00004024	95.4826	0.492839	0.152111	3.23999	0.00119534	0.0168789
WBGene00016190	130.067	0.521692	0.161119	3.23793	0.00120401	0.016979
WBGene00013109	639.547	-0.178553	0.0551488	-3.23765	0.00120517	0.016979
WBGene00016559	103.822	0.518152	0.160179	3.23482	0.00121718	0.0171094
WBGene00003590	255.838	0.404262	0.124966	3.23498	0.00121652	0.0171094
WBGene00015413	2724.72	-0.156874	0.0485022	-3.23437	0.00121913	0.0171175
WBGene00004268	2960.84	-0.118656	0.0366948	-3.23359	0.00122246	0.0171449
WBGene00019587	55.4646	0.793291	0.245431	3.23223	0.00122828	0.0172071
WBGene00019221	386.613	-0.221281	0.0685092	-3.22994	0.00123816	0.0173258
WBGene00000690	28.0174	0.927166	0.287134	3.22904	0.00124207	0.0173611
WBGene00006815	726.365	0.202357	0.0626928	3.22775	0.00124769	0.0173779
WBGene00012634	29.825	1.20344	0.372817	3.22798	0.00124669	0.0173779
WBGene00018724	53.0826	0.880516	0.27282	3.22746	0.00124897	0.0173779
WBGene00013290	69.9928	-3.36889	1.04392	-3.22716	0.00125028	0.0173779
WBGene00044345	624.568	-0.179187	0.0555095	-3.22803	0.00124645	0.0173779
WBGene00003053	2032.95	0.113717	0.0352631	3.22481	0.00126057	0.0175013
WBGene00016785	11.9524	2.40431	0.746169	3.22221	0.00127206	0.0176412
WBGene00001366	157.911	0.439776	0.136497	3.22187	0.00127358	0.0176425
WBGene00011430	18.2509	1.17359	0.364518	3.21958	0.00128381	0.0177051
WBGene00011694	122.711	0.583149	0.18112	3.21969	0.00128328	0.0177051
WBGene00001764	36.4826	-0.641446	0.199224	-3.21972	0.00128316	0.0177051
WBGene00002144	2062.71	-0.165857	0.0515136	-3.21967	0.00128337	0.0177051
WBGene00011480	11666.9	0.171499	0.053307	3.21719	0.00129451	0.0178131
WBGene00020713	56.3431	-3.61788	1.1245	-3.21732	0.00129394	0.0178131
WBGene00010280	5521.46	-0.116958	0.0363675	-3.21601	0.00129985	0.0178471
WBGene00003076	803.401	-0.182699	0.0568074	-3.21612	0.00129937	0.0178471
WBGene00003511	388.447	0.380284	0.118272	3.21533	0.00130294	0.0178697
WBGene00016335	326.423	0.466348	0.145219	3.21133	0.0013212	0.0180802
WBGene00022737	736.619	-0.196007	0.061034	-3.21144	0.00132073	0.0180802
WBGene00001489	251.582	0.283721	0.0883593	3.21099	0.00132277	0.0180818
WBGene00021893	75.044	-0.631806	0.196804	-3.21034	0.0013258	0.0181032
WBGene00018225	101.327	-0.658176	0.205172	-3.20793	0.00133695	0.0182355
WBGene00001396	3600.14	0.195277	0.0608841	3.20735	0.00133965	0.0182522
WBGene00012037	740.927	-0.165364	0.0515716	-3.20648	0.00134368	0.018287
WBGene00004256	437.9	0.360851	0.112556	3.20596	0.00134613	0.0183003
WBGene00015698	1944.73	-0.15775	0.0492222	-3.20486	0.00135129	0.0183503
WBGene00009256	562.441	-0.186736	0.0582791	-3.20418	0.00135449	0.0183737
WBGene00018665	169.712	-0.315398	0.09846	-3.20331	0.00135857	0.0183748
WBGene00002138	387.925	0.29358	0.0916373	3.20372	0.00135666	0.0183748
WBGene00013693	103.59	-0.499316	0.155879	-3.20322	0.00135901	0.0183748
WBGene00003994	5110.28	-0.159421	0.0497891	-3.20192	0.00136514	0.0184376
WBGene00006440	1399.89	-0.16107	0.0503218	-3.20081	0.00137042	0.0184887
WBGene00001795	762.817	0.328321	0.102601	3.19997	0.00137443	0.0185227
WBGene00021930	2088.98	-0.149305	0.0466869	-3.198	0.00138383	0.0185889
WBGene00009877	429.904	0.62699	0.196047	3.19816	0.00138308	0.0185889
WBGene00013808	1957.19	-0.175285	0.0548025	-3.19849	0.0013815	0.0185889
WBGene00044094	1099.98	-0.155216	0.0485586	-3.19647	0.0013912	0.0186676
WBGene00022379	120.559	0.379985	0.118942	3.1947	0.00139976	0.018742
WBGene00004425	25616.3	-0.155617	0.0487099	-3.19477	0.00139942	0.018742
WBGene00016653	4251.31	-0.133708	0.0418708	-3.19334	0.00140638	0.0187912
WBGene00000464	2030.56	-0.121057	0.0379095	-3.19332	0.00140647	0.0187912
WBGene00044605	176.162	0.358759	0.112395	3.19194	0.0014132	0.0188407
WBGene00018755	89.2756	0.746663	0.23392	3.19195	0.00141315	0.0188407
WBGene00008100	97.7241	0.447313	0.140228	3.18989	0.00142325	0.0189542
WBGene00021830	919.818	-0.180441	0.0565747	-3.18943	0.00142553	0.0189643
WBGene00008174	822.101	-0.171645	0.0538372	-3.18822	0.00143153	0.0190238
WBGene00022010	815.253	0.228761	0.0717642	3.18767	0.00143422	0.0190391
WBGene00006059	1255.13	-0.150868	0.0473415	-3.1868	0.00143855	0.0190762
WBGene00044007	54.6659	0.709343	0.222639	3.18607	0.00144217	0.0191038
WBGene00000135	13.716	1.1645	0.365545	3.18566	0.00144424	0.0191108
WBGene00015746	1202.28	-0.136149	0.0427478	-3.18494	0.00144786	0.0191383
WBGene00014987	477.375	-0.212696	0.0667952	-3.1843	0.00145107	0.0191602
WBGene00022562	25.3613	0.875322	0.274921	3.1839	0.00145305	0.0191661
WBGene00002000	8254.6	-0.129213	0.040607	-3.18204	0.0014624	0.0192689
WBGene00001055	696.314	-0.189612	0.059683	-3.17698	0.00148817	0.0195876
WBGene00004121	672.133	0.174763	0.0550392	3.17525	0.00149708	0.0196073
WBGene00004096	270.571	0.557452	0.175567	3.17516	0.00149756	0.0196073
WBGene00020636	1711.8	-0.148585	0.046789	-3.17565	0.00149503	0.0196073
WBGene00003993	761.693	-0.213197	0.0671273	-3.176	0.00149319	0.0196073
WBGene00011561	3058.06	0.24791	0.0780481	3.17637	0.00149131	0.0196073
WBGene00016638	20540.4	0.130902	0.0412637	3.17232	0.00151226	0.0197767
WBGene00008459	348.732	-0.242451	0.0764338	-3.17205	0.00151369	0.0197767
WBGene00020403	1139.21	-0.163193	0.0514705	-3.17061	0.00152118	0.0198537
WBGene00019957	1443.61	0.299776	0.0946281	3.16794	0.00153524	0.0200162
WBGene00017993	3420.28	-0.106495	0.0336215	-3.16746	0.00153776	0.0200167
WBGene00008199	210.695	0.552242	0.174356	3.16732	0.0015385	0.0200167
WBGene00009141	1291.84	-0.129833	0.0410116	-3.16576	0.0015468	0.0200921
WBGene00010811	251.224	-0.502714	0.158804	-3.16562	0.00154754	0.0200921
WBGene00020837	105.081	0.379259	0.119876	3.16375	0.00155751	0.0202005
WBGene00013560	249.782	0.327979	0.103684	3.16327	0.00156007	0.0202126
WBGene00012715	2019.83	-0.147288	0.0465716	-3.16261	0.00156359	0.020237
WBGene00000103	158.803	0.410285	0.129834	3.16008	0.00157724	0.0203924
WBGene00007072	170.304	-0.566175	0.179233	-3.15888	0.00158377	0.0204555
WBGene00021702	283.638	0.315126	0.0998144	3.15712	0.00159336	0.020558
WBGene00000379	7669.62	-0.163434	0.0518031	-3.1549	0.00160553	0.0206935
WBGene00016702	801.793	-0.171854	0.0544896	-3.15388	0.00161114	0.0207443
WBGene00006876	6886.53	0.299741	0.0950498	3.15352	0.00161315	0.0207486
WBGene00014309	6342.3	0.184873	0.0587049	3.1492	0.00163718	0.0210359
WBGene00000100	1340.72	0.164406	0.052229	3.1478	0.00164505	0.0211054
WBGene00007330	3401.01	-0.212895	0.0676365	-3.14763	0.00164599	0.0211054
WBGene00011337	34.8738	0.874542	0.277914	3.14681	0.00165065	0.02114
WBGene00000473	32592.8	-0.156691	0.0497976	-3.14655	0.00165209	0.02114
WBGene00019060	586.926	-0.374686	0.119093	-3.14617	0.00165424	0.0211457
WBGene00008644	46.6626	-0.966751	0.307391	-3.14502	0.00166074	0.0211851
WBGene00017549	430.014	-0.204065	0.0648845	-3.14506	0.00166056	0.0211851
WBGene00010196	306.462	0.396115	0.12603	3.14302	0.00167213	0.0213085
WBGene00020128	1900.49	-0.424464	0.135092	-3.14203	0.00167783	0.0213526
WBGene00012484	27414.7	-0.129653	0.0412668	-3.14182	0.00167903	0.0213526
WBGene00018729	62.9723	0.69968	0.222746	3.14115	0.00168286	0.0213588
WBGene00016611	409.087	0.232193	0.0739203	3.14113	0.00168296	0.0213588
WBGene00022200	1003.87	0.308651	0.0982999	3.13989	0.00169012	0.0214278
WBGene00015524	1212.02	-0.164104	0.0522756	-3.13921	0.00169402	0.0214553
WBGene00003444	101.656	-3.06422	0.97642	-3.13821	0.0016998	0.0215066
WBGene00016159	684.956	-0.197752	0.0630358	-3.13714	0.00170607	0.0215639
WBGene00006826	534.929	0.2521	0.0803832	3.13623	0.00171135	0.0216086
WBGene00022812	813.637	-0.198008	0.0631917	-3.13345	0.00172766	0.0217924
WBGene00019126	1450.04	-0.147728	0.0471535	-3.13291	0.00173081	0.0218099
WBGene00007725	79.1097	0.517471	0.165198	3.13242	0.00173369	0.0218241
WBGene00194663	40.5894	0.845552	0.270078	3.13077	0.00174349	0.021903
WBGene00004468	2237.79	-0.125622	0.0401249	-3.13078	0.00174343	0.021903
WBGene00020349	216.592	0.607026	0.193911	3.13044	0.00174546	0.0219057
WBGene00018744	49.0788	0.997258	0.318721	3.12894	0.00175438	0.0219143
WBGene00003129	963.737	-0.172156	0.0550265	-3.1286	0.00175644	0.0219143
WBGene00006053	256.601	-2.96705	0.948138	-3.12935	0.00175196	0.0219143
WBGene00013289	414.768	0.472793	0.151122	3.12854	0.00175674	0.0219143
WBGene00021007	31.486	-4.23052	1.35219	-3.12864	0.00175617	0.0219143
WBGene00016321	970.762	0.166507	0.0532063	3.12945	0.00175134	0.0219143
WBGene00012276	2047.73	-0.158198	0.0505782	-3.12778	0.0017613	0.0219491
WBGene00008281	781.849	-0.153377	0.0490582	-3.12643	0.0017694	0.0220279
WBGene00013249	119.732	0.448336	0.143433	3.12575	0.0017735	0.0220568
WBGene00018270	837.9	-0.150566	0.0481977	-3.12393	0.00178455	0.0221498
WBGene00004426	10316.4	-0.172713	0.0552844	-3.12408	0.0017836	0.0221498
WBGene00022053	1361.04	-0.155793	0.0498939	-3.12249	0.00179327	0.0222359
WBGene00020187	52.4531	-3.10586	0.995296	-3.12054	0.00180523	0.0223618
WBGene00015024	32.4235	-3.77253	1.20911	-3.1201	0.00180792	0.0223728
WBGene00020037	649.492	-0.188065	0.0602878	-3.11946	0.00181182	0.0223987
WBGene00009980	256.76	0.391242	0.125464	3.11837	0.00181857	0.0224598
WBGene00009984	37.5074	0.908616	0.291579	3.1162	0.00183199	0.0226031
WBGene00012592	66.2389	-0.672857	0.215943	-3.1159	0.00183384	0.0226034
WBGene00017372	1773.82	-0.156852	0.0503873	-3.11293	0.00185237	0.0228092
WBGene00011242	1076.32	0.219284	0.0704685	3.1118	0.00185949	0.0228742
WBGene00000980	225.073	-0.291513	0.0937017	-3.11108	0.00186406	0.0229076
WBGene00018334	95.1095	0.572335	0.184028	3.11005	0.00187057	0.0229649
WBGene00018605	2349.57	0.194646	0.0626218	3.10827	0.00188184	0.0230804
WBGene00010943	253.348	0.34821	0.112059	3.10738	0.00188751	0.0231043
WBGene00021800	2393.51	-0.102	0.0328228	-3.10758	0.00188626	0.0231043
WBGene00016494	1467.08	-0.143781	0.046304	-3.10515	0.0019018	0.0232563
WBGene00020082	787.513	0.299362	0.0964506	3.10378	0.00191062	0.0232953
WBGene00009542	5533.83	-0.156449	0.0504043	-3.10389	0.00190993	0.0232953
WBGene00002994	3576.56	-0.144674	0.0466119	-3.1038	0.00191051	0.0232953
WBGene00015933	584.26	1.35372	0.436399	3.10202	0.00192203	0.0233656
WBGene00013118	132.346	0.471832	0.152091	3.10229	0.00192029	0.0233656
WBGene00000118	545.342	0.285951	0.0921731	3.10232	0.00192008	0.0233656
WBGene00016716	451.63	0.328026	0.105774	3.10121	0.00192735	0.0234073
WBGene00009482	311.299	0.370225	0.119444	3.09957	0.00193799	0.0235078
WBGene00020026	534.383	-0.190347	0.061415	-3.09936	0.00193942	0.0235078
WBGene00009565	872.15	-0.171212	0.0553092	-3.09555	0.00196448	0.0237867
WBGene00004459	8090.99	-0.155286	0.0501685	-3.09528	0.00196626	0.0237867
WBGene00013569	89.4651	0.463607	0.1499	3.09277	0.00198301	0.0238538
WBGene00007833	105.058	0.713112	0.230504	3.0937	0.00197675	0.0238538
WBGene00009717	159.207	-0.403408	0.130437	-3.09274	0.00198318	0.0238538
WBGene00016655	1156.41	0.183556	0.0593566	3.09243	0.00198526	0.0238538
WBGene00013687	1884.94	-0.130009	0.0420215	-3.09388	0.00197559	0.0238538
WBGene00014234	787.328	-0.151911	0.049114	-3.09303	0.00198121	0.0238538
WBGene00000768	152.336	0.507932	0.16425	3.09244	0.00198521	0.0238538
WBGene00010730	2809.57	-0.127729	0.0413155	-3.09155	0.00199116	0.0239016
WBGene00003457	60.4963	-3.30722	1.0716	-3.08625	0.00202698	0.0243081
WBGene00008567	367.057	0.370618	0.120114	3.08555	0.00203178	0.0243422
WBGene00020824	2265.66	-0.147781	0.0479307	-3.08323	0.00204768	0.0245089
WBGene00021295	985.36	-0.181509	0.0588872	-3.08232	0.00205395	0.0245603
WBGene00004442	11123.9	-0.159172	0.0516497	-3.08177	0.00205774	0.024582
WBGene00000509	1035.74	-0.129885	0.0421671	-3.08024	0.00206836	0.0246851
WBGene00016792	911.047	-0.197734	0.0642012	-3.07991	0.0020706	0.0246881
WBGene00000186	1267.5	-0.134404	0.0436713	-3.07763	0.00208656	0.0248544
WBGene00013854	27.5589	-3.89032	1.26614	-3.07258	0.00212219	0.0252305
WBGene00018867	340.485	-0.231379	0.0753035	-3.07262	0.0021219	0.0252305
WBGene00007336	250.341	0.316711	0.103159	3.07012	0.00213972	0.0253704
WBGene00001228	3120.61	-0.138267	0.0450367	-3.07009	0.00213994	0.0253704
WBGene00016250	10001	-0.188098	0.0612682	-3.07007	0.00214009	0.0253704
WBGene00019406	38.1389	-2.78629	0.907684	-3.06968	0.00214291	0.0253796
WBGene00015355	95.8375	0.561617	0.183077	3.06764	0.00215753	0.0255284
WBGene00044402	10.4353	1.36917	0.446522	3.0663	0.00216725	0.0256189
WBGene00017808	9.4612	-3.673	1.19797	-3.06602	0.00216931	0.0256189
WBGene00010879	641.726	-0.189756	0.0618979	-3.06564	0.00217207	0.0256272
WBGene00008664	754.284	-0.16624	0.0542663	-3.06341	0.00218831	0.0257506
WBGene00013708	108.632	0.40315	0.131605	3.06335	0.00218876	0.0257506
WBGene00001262	2584.61	-0.162681	0.0531029	-3.06352	0.00218753	0.0257506
WBGene00007952	4791.06	-0.165512	0.054058	-3.06175	0.00220048	0.0258261
WBGene00011795	27.9767	-3.1613	1.03255	-3.06164	0.00220131	0.0258261
WBGene00013730	1162.44	0.134121	0.043807	3.06162	0.00220142	0.0258261
WBGene00003073	6794.74	-0.130735	0.0427102	-3.06097	0.00220619	0.0258577
WBGene00011926	10.7082	1.2587	0.411609	3.05801	0.00222813	0.0260902
WBGene00012087	54.8541	-2.99929	0.980981	-3.05744	0.00223237	0.0260949
WBGene00022373	768.008	-0.162712	0.0532193	-3.05739	0.00223274	0.0260949
WBGene00015096	123.577	0.357878	0.117091	3.0564	0.00224009	0.0261315
WBGene00006616	71.2439	0.473264	0.15483	3.05667	0.00223812	0.0261315
WBGene00000067	5141.47	-0.310539	0.10165	-3.055	0.00225063	0.0262299
WBGene00000070	146.447	0.443479	0.145228	3.05367	0.00226063	0.0263217
WBGene00003847	215.514	0.481694	0.157788	3.05279	0.00226727	0.0263743
WBGene00015759	220.273	-0.68445	0.2244	-3.05013	0.0022874	0.0265129
WBGene00017317	6894.53	-0.100703	0.0330127	-3.05042	0.00228521	0.0265129
WBGene00000214	28548.5	0.336799	0.110397	3.05078	0.00228246	0.0265129
WBGene00004244	2195.96	-0.163724	0.0536783	-3.05009	0.00228773	0.0265129
WBGene00003413	4255.92	-0.162912	0.0534235	-3.04944	0.00229269	0.0265456
WBGene00003959	193.55	0.54518	0.178888	3.0476	0.00230673	0.0266833
WBGene00007932	58.7125	0.598899	0.19657	3.04675	0.00231328	0.0267341
WBGene00019958	295.326	0.429362	0.141063	3.04377	0.00233634	0.0269755
WBGene00020245	41.1311	0.697804	0.229381	3.04211	0.00234923	0.0270683
WBGene00006715	2105.43	-0.134189	0.0441114	-3.04204	0.0023498	0.0270683
WBGene00007679	138.977	0.570917	0.187684	3.0419	0.00235092	0.0270683
WBGene00017536	258.935	0.389899	0.128205	3.04121	0.00235627	0.0270895
WBGene00009213	48.0117	1.05548	0.347073	3.0411	0.00235713	0.0270895
WBGene00020264	1306.14	-0.136043	0.0447394	-3.0408	0.00235954	0.0270922
WBGene00011894	11.8518	1.45554	0.478942	3.03908	0.00237302	0.0272218
WBGene00007455	940.42	-0.338803	0.111527	-3.03786	0.00238266	0.0272819
WBGene00003815	4027.11	-0.149304	0.0491477	-3.03787	0.00238257	0.0272819
WBGene00003524	21.0303	0.777272	0.255974	3.03653	0.0023932	0.0273773
WBGene00020369	1368.97	0.236116	0.0777774	3.0358	0.00239902	0.0274187
WBGene00000994	1079	-0.174774	0.0576442	-3.03194	0.00242991	0.0277462
WBGene00022742	1029.98	-0.128462	0.0424327	-3.02743	0.00246643	0.0281209
WBGene00004915	4439.43	-0.139674	0.0461378	-3.02733	0.00246726	0.0281209
WBGene00045062	41.9184	0.71103	0.235005	3.0256	0.00248144	0.0282405
WBGene00001478	151.177	0.503028	0.166263	3.02549	0.00248231	0.0282405
WBGene00020867	103.972	0.419292	0.138692	3.02318	0.0025013	0.0284306
WBGene00011590	18.8853	1.17949	0.390256	3.02236	0.00250814	0.0284562
WBGene00003952	3130.74	-0.151729	0.0502004	-3.02246	0.00250728	0.0284562
WBGene00007860	1162.96	-0.14939	0.0494458	-3.02129	0.00251701	0.0285307
WBGene00007307	53.591	-3.35071	1.10943	-3.02021	0.00252601	0.0286066
WBGene00013227	234.5	0.34658	0.114815	3.01859	0.00253956	0.0287339
WBGene00019105	122.904	-0.905	0.299911	-3.01756	0.00254816	0.0287786
WBGene00017157	17.7856	-0.86048	0.285135	-3.0178	0.0025462	0.0287786
WBGene00014224	376.567	-0.227919	0.0755589	-3.01645	0.00255757	0.0288587
WBGene00004684	3197.47	-0.115315	0.0382569	-3.01423	0.00257636	0.0290443
WBGene00004307	2296.25	-0.111008	0.0368518	-3.01229	0.00259284	0.029133
WBGene00219271	55.5889	0.613283	0.203552	3.01291	0.00258756	0.029133
WBGene00018582	11.1763	1.20851	0.401209	3.01218	0.00259379	0.029133
WBGene00010428	2240.48	-0.139846	0.0464308	-3.01193	0.00259596	0.029133
WBGene00007400	842.723	-0.150963	0.0501212	-3.01196	0.00259569	0.029133
WBGene00045397	62.8552	0.602065	0.199936	3.01129	0.00260138	0.0291674
WBGene00002827	77.4456	0.6634	0.220373	3.01035	0.00260946	0.0292316
WBGene00003950	3118.74	-0.141245	0.0469367	-3.00927	0.00261879	0.0293097
WBGene00185048	157.405	-0.319391	0.106227	-3.00668	0.0026412	0.0295338
WBGene00006724	2017.53	-0.1279	0.0425533	-3.00563	0.00265028	0.0296088
WBGene00000933	1022.51	-0.15275	0.0508359	-3.00476	0.00265792	0.0296674
WBGene00000190	71.6279	1.49215	0.496697	3.00414	0.00266333	0.0297011
WBGene00010357	293.996	0.380579	0.12672	3.00331	0.00267058	0.0297551
WBGene00021781	737.065	-0.189028	0.0629613	-3.00229	0.00267959	0.0298287
WBGene00014051	136.71	0.429946	0.14324	3.00159	0.00268577	0.0298707
WBGene00044728	163.945	0.617154	0.205703	3.00023	0.00269779	0.0299776
WBGene00007955	640.838	0.165759	0.055254	2.99995	0.00270027	0.0299783
WBGene00020446	306.78	0.280879	0.0936532	2.99914	0.00270739	0.0300305
WBGene00000172	144.726	0.482672	0.161064	2.99676	0.00272864	0.0301603
WBGene00011315	33.9847	0.736002	0.245601	2.99674	0.00272881	0.0301603
WBGene00011995	186.145	0.313982	0.104765	2.997	0.00272651	0.0301603
WBGene00021826	1547.27	-0.16333	0.0544932	-2.99726	0.00272416	0.0301603
WBGene00001851	2383.65	0.152858	0.0510304	2.99544	0.00274052	0.0302208
WBGene00011638	3946.91	-0.142508	0.0475703	-2.99573	0.0027379	0.0302208
WBGene00010900	28.3006	-3.56819	1.19126	-2.99532	0.00274159	0.0302208
WBGene00022848	337.914	0.470872	0.157271	2.99401	0.00275339	0.030297
WBGene00007574	201.435	0.294388	0.0983228	2.9941	0.00275258	0.030297
WBGene00006924	29525.3	-0.123991	0.0414266	-2.99303	0.00276227	0.0303508
WBGene00015688	95.6886	-3.03824	1.01514	-2.99293	0.00276317	0.0303508
WBGene00012211	65.5658	0.540597	0.180671	2.99217	0.00277002	0.0303992
WBGene00019682	4817.97	0.350928	0.117306	2.99157	0.00277551	0.0304325
WBGene00004337	4552.45	-0.124842	0.0417376	-2.99111	0.00277962	0.0304507
WBGene00015704	61.4028	-0.553176	0.184968	-2.99066	0.00278379	0.0304695
WBGene00007221	1531.4	-0.148387	0.0496463	-2.98888	0.0028	0.0306199
WBGene00012244	840.627	-0.150186	0.0502566	-2.98838	0.00280462	0.0306435
WBGene00019380	2475.15	-0.191695	0.0641768	-2.98698	0.00281752	0.0307573
WBGene00003448	62.5964	-3.27028	1.09514	-2.98617	0.00282492	0.0308063
WBGene00019076	632.342	-0.172415	0.057742	-2.98595	0.00282697	0.0308063
WBGene00004418	29405.1	-0.14816	0.0496302	-2.98528	0.00283315	0.0308195
WBGene00194703	56.7317	-3.27365	1.09658	-2.98534	0.00283268	0.0308195
WBGene00019550	94.0142	0.574436	0.192546	2.98337	0.00285096	0.0309861
WBGene00077781	17.3961	1.0486	0.351742	2.98117	0.00287152	0.0311822
WBGene00022257	6992.03	-0.145639	0.0488635	-2.98052	0.00287756	0.0312205
WBGene00015258	13.8674	1.18913	0.399004	2.98023	0.00288028	0.0312227
WBGene00009385	1891.9	-0.147179	0.0494209	-2.97807	0.00290074	0.0314171
WBGene00007520	192.383	0.328129	0.110266	2.9758	0.00292226	0.0316226
WBGene00020399	1252.41	-0.146113	0.0491056	-2.97549	0.0029252	0.0316269
WBGene00015220	37.947	1.09179	0.367114	2.97397	0.00293976	0.031729
WBGene00002028	1134.52	-0.222913	0.0749489	-2.9742	0.00293751	0.031729
WBGene00015710	24.4181	-1.00612	0.33842	-2.973	0.00294904	0.0317621
WBGene00012492	82.065	-0.516891	0.173917	-2.97205	0.00295818	0.0317621
WBGene00001814	498.437	0.28239	0.0950096	2.97222	0.00295652	0.0317621
WBGene00008061	1359.35	-0.174375	0.0586634	-2.97247	0.00295414	0.0317621
WBGene00015130	1077.67	-0.158837	0.0534408	-2.97221	0.00295666	0.0317621
WBGene00012554	119.272	0.400311	0.134679	2.97232	0.00295555	0.0317621
WBGene00012640	277.495	-0.283084	0.0952714	-2.97135	0.00296498	0.0318076
WBGene00206386	30.2903	-0.656383	0.220937	-2.97091	0.00296921	0.0318254
WBGene00015483	126.598	0.652514	0.219683	2.97025	0.00297558	0.0318662
WBGene00017258	97.0183	0.491437	0.1655	2.96941	0.00298376	0.0319262
WBGene00006541	3662.13	-0.181743	0.0612241	-2.96849	0.0029927	0.0319392
WBGene00018364	1963.8	-0.115529	0.0389173	-2.96857	0.00299186	0.0319392
WBGene00015486	1477.16	-0.152991	0.0515361	-2.96862	0.00299137	0.0319392
WBGene00016742	11.686	-3.50397	1.18118	-2.96649	0.00301218	0.0321196
WBGene00018181	963.672	-0.144452	0.0487186	-2.96503	0.00302651	0.0321894
WBGene00010522	31.9224	0.742996	0.250572	2.9652	0.00302485	0.0321894
WBGene00019396	1257.37	-0.169408	0.0571351	-2.96504	0.00302646	0.0321894
WBGene00016680	19.686	-3.85814	1.30145	-2.96449	0.00303182	0.0322182
WBGene00002046	1124.76	-0.120101	0.0405406	-2.96248	0.00305171	0.0324019
WBGene00007561	1039.22	-0.134018	0.045244	-2.96211	0.00305536	0.0324129
WBGene00009708	11.7326	-3.68134	1.24306	-2.96151	0.00306133	0.0324485
WBGene00017026	19.4598	-1.09127	0.368526	-2.96116	0.00306478	0.0324574
WBGene00006926	403671	0.205987	0.069588	2.9601	0.00307543	0.0325147
WBGene00044987	632.643	-0.206108	0.0696251	-2.96025	0.00307389	0.0325147
WBGene00012220	1140.63	-0.165408	0.0559089	-2.95852	0.00309119	0.0326534
WBGene00007975	3097.49	-0.211122	0.0713691	-2.95817	0.00309475	0.0326633
WBGene00011323	823.348	-0.151509	0.0512391	-2.9569	0.00310745	0.0327604
WBGene00010724	155.841	-0.441866	0.149444	-2.95673	0.00310923	0.0327604
WBGene00010139	2308.85	-0.131784	0.0446165	-2.95369	0.00313996	0.0330561
WBGene00004682	541.179	0.169909	0.0575517	2.95228	0.00315438	0.0331517
WBGene00018998	1084.94	-0.15827	0.0536053	-2.9525	0.00315216	0.0331517
WBGene00001909	711.501	0.227383	0.0770527	2.951	0.00316746	0.0332488
WBGene00009803	55.0452	0.662522	0.224519	2.95085	0.00316898	0.0332488
WBGene00013611	197.233	-0.27478	0.09318	-2.94892	0.00318887	0.0334077
WBGene00006492	1097.58	-0.141259	0.0479028	-2.94886	0.0031895	0.0334077
WBGene00013217	1022.49	-0.141371	0.0479502	-2.94828	0.00319544	0.0334417
WBGene00004989	211.982	0.420825	0.14279	2.94716	0.00320706	0.033535
WBGene00000515	251.684	0.366422	0.124363	2.9464	0.00321497	0.0335894
WBGene00011182	1581.65	0.290677	0.0986826	2.94557	0.00322356	0.0336508
WBGene00015687	5061.71	-0.0906589	0.0307888	-2.94454	0.00323437	0.0337353
WBGene00016073	1537.54	-0.168802	0.0573383	-2.94397	0.0032403	0.0337688
WBGene00016046	43.5303	0.751268	0.255381	2.94176	0.00326357	0.0339828
WBGene00012404	26.232	1.01595	0.345504	2.94048	0.00327699	0.0340653
WBGene00219655	17.7864	0.87747	0.298407	2.94052	0.00327666	0.0340653
WBGene00018711	9.45541	-1.05219	0.357988	-2.93916	0.003291	0.0341537
WBGene00003949	2748.31	-0.166054	0.0564939	-2.93932	0.00328931	0.0341537
WBGene00012144	1266.23	0.711466	0.242109	2.93863	0.00329671	0.0341845
WBGene00017904	237.044	0.413755	0.140825	2.93809	0.00330238	0.0342146
WBGene00008431	506.291	-0.193596	0.0659219	-2.93675	0.00331675	0.0342777
WBGene00013689	2703.2	-0.117813	0.0401155	-2.93684	0.00331578	0.0342777
WBGene00013577	1324.54	0.122554	0.0417301	2.93683	0.00331589	0.0342777
WBGene00015167	47.1123	0.566794	0.193095	2.93531	0.00333219	0.0344086
WBGene00007196	1645.2	0.206997	0.0705799	2.93281	0.00335908	0.0346286
WBGene00013738	1151.49	-0.138012	0.0470577	-2.93283	0.00335891	0.0346286
WBGene00004703	3566.78	-0.135106	0.0461195	-2.92948	0.00339532	0.0349443
WBGene00019361	225.34	0.516824	0.176437	2.92922	0.00339815	0.0349443
WBGene00012662	37.4313	0.673466	0.229895	2.92945	0.00339566	0.0349443
WBGene00009661	7182.67	-0.13013	0.0444508	-2.9275	0.00341702	0.0350978
WBGene00007220	44.8369	0.633971	0.216569	2.92734	0.00341873	0.0350978
WBGene00006743	12.7687	-1.31672	0.449908	-2.92664	0.00342647	0.0351293
WBGene00000002	64.4528	0.570837	0.195072	2.92629	0.00343028	0.0351293
WBGene00016625	12.2225	1.43818	0.491426	2.92655	0.00342747	0.0351293
WBGene00006626	15566.6	-0.159764	0.0546247	-2.92475	0.00344734	0.0352749
WBGene00000071	146.833	0.306578	0.104831	2.92449	0.00345024	0.0352755
WBGene00019100	210.967	-0.331778	0.11347	-2.92393	0.00345646	0.0353099
WBGene00001239	4134.17	0.162254	0.055501	2.92344	0.00346189	0.0353364
WBGene00001597	6321.84	-0.143323	0.0490534	-2.92177	0.00348044	0.0354103
WBGene00010990	1557.35	-0.138256	0.0473192	-2.92176	0.00348054	0.0354103
WBGene00007189	666.498	-0.184885	0.0632756	-2.92189	0.0034791	0.0354103
WBGene00010048	798.707	-0.169884	0.0581401	-2.92198	0.00347816	0.0354103
WBGene00009548	13.5516	-4.01957	1.37796	-2.91705	0.00353362	0.0359208
WBGene00004898	133.307	0.479418	0.164614	2.91237	0.00358701	0.0364337
WBGene00006708	2218.59	-0.126272	0.0433858	-2.91045	0.00360903	0.0366274
WBGene00016610	1860.51	-0.145543	0.0500429	-2.90837	0.00363322	0.0368127
WBGene00020036	1275.22	-0.113107	0.0388892	-2.90845	0.0036322	0.0368127
WBGene00003996	832.705	0.296755	0.102046	2.90805	0.00363693	0.0368202
WBGene00007516	414.667	0.418521	0.144006	2.90628	0.00365749	0.0369981
WBGene00017515	103.707	0.550159	0.189367	2.90526	0.00366953	0.0370295
WBGene00010794	5937.81	-0.0836803	0.0287999	-2.90558	0.00366578	0.0370295
WBGene00019270	93.3178	0.434211	0.149455	2.9053	0.00366902	0.0370295
WBGene00001337	6639.28	-0.140816	0.0484858	-2.90428	0.00368099	0.0371149
WBGene00015461	1020.04	-0.159332	0.0548909	-2.9027	0.00369956	0.0372074
WBGene00017078	105.579	0.366558	0.126291	2.90248	0.00370215	0.0372074
WBGene00022893	82.2427	0.427695	0.147337	2.90283	0.0036981	0.0372074
WBGene00019168	3920.5	-0.150875	0.0519703	-2.90311	0.0036948	0.0372074
WBGene00004421	25726.5	-0.143028	0.0493225	-2.89984	0.00373348	0.0374918
WBGene00018586	5128.19	-0.126092	0.0435023	-2.89851	0.00374938	0.0375907
WBGene00010757	106.008	0.382731	0.132038	2.89865	0.00374767	0.0375907
WBGene00017298	409.47	0.205187	0.0708209	2.89727	0.00376424	0.0377092
WBGene00010913	648.534	-0.148751	0.0513564	-2.89644	0.00377428	0.0377793
WBGene00004076	10861.4	0.169899	0.0586727	2.89571	0.00378303	0.0378364
WBGene00010877	132.459	0.338254	0.116823	2.89544	0.00378621	0.0378378
WBGene00022538	69.855	0.623342	0.215408	2.89377	0.00380642	0.0378568
WBGene00023485	84.1951	0.370176	0.127917	2.89387	0.00380524	0.0378568
WBGene00015716	46.6537	0.560879	0.193747	2.8949	0.00379277	0.0378568
WBGene00015956	1042.78	0.225114	0.0777727	2.8945	0.00379759	0.0378568
WBGene00017997	1111.03	-0.144981	0.0500953	-2.89411	0.0038024	0.0378568
WBGene00000836	3732.78	-0.135023	0.0466576	-2.89391	0.00380472	0.0378568
WBGene00009211	1499.12	-0.130249	0.0450224	-2.89299	0.00381594	0.0379211
WBGene00022413	847.42	0.232153	0.0802825	2.8917	0.00383167	0.0379886
WBGene00016714	62.2144	0.562415	0.194497	2.89164	0.00383235	0.0379886
WBGene00001230	2390.91	-0.123537	0.0427254	-2.89141	0.00383522	0.0379886
WBGene00021020	530.673	0.337468	0.116709	2.89152	0.00383379	0.0379886
WBGene00016167	935.902	-0.145475	0.0503197	-2.89102	0.00383998	0.0379886
WBGene00015518	71.7985	-0.48625	0.168199	-2.89092	0.0038411	0.0379886
WBGene00017112	46.3617	-3.38192	1.17028	-2.88985	0.00385431	0.0380889
WBGene00001187	227.077	0.420441	0.145509	2.88945	0.00385913	0.0381062
WBGene00013473	49.7805	-3.25308	1.12666	-2.88737	0.00388478	0.0382378
WBGene00013477	249.536	0.388843	0.134659	2.88761	0.00388184	0.0382378
WBGene00007008	2680.5	-0.130194	0.0450827	-2.8879	0.00387821	0.0382378
WBGene00006977	2520.76	-0.137521	0.0476247	-2.8876	0.00388192	0.0382378
WBGene00017928	963.314	-0.173313	0.0600468	-2.8863	0.00389802	0.0382771
WBGene00010041	536.893	0.371815	0.128804	2.88668	0.00389333	0.0382771
WBGene00015313	834.564	-0.150769	0.0522337	-2.88642	0.00389648	0.0382771
WBGene00007362	152.134	-0.552813	0.19156	-2.88585	0.00390352	0.0383008
WBGene00019609	64.8004	0.540141	0.187205	2.8853	0.00391046	0.0383386
WBGene00022015	973.052	-0.140207	0.0486291	-2.88319	0.00393675	0.0385355
WBGene00006704	3560.69	-0.117951	0.0409071	-2.88338	0.00393428	0.0385355
WBGene00012205	1008.72	-0.132329	0.0459108	-2.8823	0.0039479	0.0386141
WBGene00008042	84.1431	0.746919	0.259195	2.88169	0.00395547	0.0386577
WBGene00008683	970.882	-0.143205	0.0497057	-2.88106	0.00396336	0.0387043
WBGene00020146	436.662	0.35721	0.124032	2.87998	0.003977	0.038807
WBGene00023407	134.231	0.454931	0.158013	2.87907	0.00398844	0.0388881
WBGene00008877	929.357	-0.154919	0.0538306	-2.87791	0.00400324	0.0390017
WBGene00007677	25.0606	0.805428	0.279977	2.87676	0.00401776	0.0391125
WBGene00007281	17.086	1.13179	0.393585	2.87559	0.00403276	0.0392278
WBGene00003062	3198.21	-0.131784	0.0458358	-2.87513	0.00403859	0.0392537
WBGene00003658	466.064	0.291583	0.101474	2.87348	0.00405975	0.0393681
WBGene00007944	483.571	0.237413	0.0826223	2.87347	0.00405988	0.0393681
WBGene00013418	37.2284	0.884485	0.307773	2.87382	0.00405542	0.0393681
WBGene00015943	3367.12	-0.154424	0.0537745	-2.87169	0.0040828	0.0395595
WBGene00008390	153.047	0.751897	0.261947	2.87042	0.00409927	0.0396881
WBGene00011404	148.823	0.485102	0.169027	2.86996	0.00410524	0.0397046
WBGene00003936	1611.86	0.283366	0.098741	2.8698	0.00410738	0.0397046
WBGene00001093	3473.84	-0.125941	0.0438996	-2.86884	0.00411978	0.0397737
WBGene00003912	2244.37	-0.128406	0.0447602	-2.86875	0.00412093	0.0397737
WBGene00004783	2442.87	-0.108252	0.0377397	-2.86839	0.00412571	0.0397889
WBGene00023432	62.7102	0.610922	0.213077	2.86715	0.00414186	0.0397901
WBGene00007122	1650.17	-0.158645	0.0553259	-2.86746	0.00413782	0.0397901
WBGene00010369	2214.23	-0.207802	0.0724739	-2.86726	0.0041404	0.0397901
WBGene00009305	1296.01	-0.154633	0.0539321	-2.86718	0.00414152	0.0397901
WBGene00012127	165.276	0.402462	0.140339	2.86778	0.00413358	0.0397901
WBGene00020917	261.475	0.457799	0.1597	2.86662	0.00414885	0.0398264
WBGene00010383	257.879	0.250659	0.08746	2.86598	0.0041572	0.0398758
WBGene00002217	523.064	0.207041	0.072267	2.86495	0.00417072	0.0399745
WBGene00004487	19173.6	-0.126118	0.0440562	-2.86267	0.00420093	0.0402019
WBGene00020035	3342.82	-0.17036	0.0595094	-2.86274	0.00419998	0.0402019
WBGene00019015	14.222	-3.3495	1.17068	-2.86116	0.00422099	0.0402797
WBGene00007368	42.7249	0.776841	0.271491	2.86139	0.00421785	0.0402797
WBGene00019823	1162.63	-0.14769	0.0516205	-2.86108	0.00422203	0.0402797
WBGene00000794	2578.33	-0.148495	0.0518944	-2.86149	0.00421661	0.0402797
WBGene00017948	120.56	0.37639	0.131638	2.85928	0.00424602	0.0404744
WBGene00021797	86.2851	-0.627507	0.21948	-2.85906	0.00424896	0.0404744
WBGene00044077	2131.18	-0.152743	0.0534549	-2.85741	0.00427108	0.0406539
WBGene00010679	10.0618	-3.47636	1.21733	-2.85571	0.00429401	0.0408408
WBGene00003991	173.015	0.454457	0.159162	2.85532	0.00429937	0.0408605
WBGene00043057	405.422	-0.184428	0.0646095	-2.8545	0.0043105	0.0409349
WBGene00010283	881.915	-0.165404	0.0579926	-2.85216	0.00434227	0.0412006
WBGene00019888	2256.24	-0.145247	0.0509334	-2.85171	0.00434844	0.0412006
WBGene00018594	122.217	0.436365	0.153011	2.85186	0.00434636	0.0412006
WBGene00002055	197.705	0.639976	0.224518	2.85044	0.00436589	0.0413345
WBGene00007440	38.9478	2.15047	0.755179	2.84762	0.00440468	0.0416382
WBGene00004302	13696	-0.108523	0.0381084	-2.84775	0.00440293	0.0416382
WBGene00006856	4736.18	-0.143275	0.0503264	-2.84692	0.00441449	0.0416991
WBGene00000722	104.043	1.50514	0.528756	2.84656	0.0044194	0.0417138
WBGene00009456	2018.71	-0.106056	0.0372697	-2.84565	0.00443207	0.0418016
WBGene00000115	2017.96	-0.224482	0.0788952	-2.84531	0.00443676	0.041814
WBGene00003730	761.841	0.341344	0.119979	2.84503	0.00444077	0.0418201
WBGene00003926	4098.07	-0.129331	0.045466	-2.84457	0.00444712	0.0418481
WBGene00001072	177.606	-0.554519	0.195026	-2.84332	0.00446469	0.0419816
WBGene00011801	203.282	-2.13799	0.752338	-2.84179	0.0044861	0.0421192
WBGene00006517	480.291	0.156842	0.0551882	2.84195	0.00448389	0.0421192
WBGene00007215	801.269	-0.171624	0.0604041	-2.84127	0.00449341	0.0421559
WBGene00016799	907.865	-0.151095	0.0531937	-2.84046	0.00450481	0.0422309
WBGene00019615	176.394	0.327723	0.115397	2.83997	0.00451183	0.0422648
WBGene00018991	1762.25	-0.157589	0.0555229	-2.83827	0.00453582	0.0424575
WBGene00010047	479.992	0.358359	0.126298	2.8374	0.00454823	0.0425415
WBGene00007714	12.1025	-3.50581	1.23603	-2.83634	0.00456341	0.0426461
WBGene00004702	2201.31	-0.148261	0.0522757	-2.83614	0.00456628	0.0426461
WBGene00021359	1967.79	-0.128083	0.0451651	-2.83589	0.00456976	0.0426466
WBGene00018374	130.57	0.331807	0.117037	2.83506	0.00458168	0.0427256
WBGene00001639	45.1068	0.603923	0.213051	2.83464	0.0045877	0.0427496
WBGene00008414	1138.29	-0.159244	0.0562082	-2.83311	0.00460975	0.0429228
WBGene00004016	606.401	-0.142612	0.0503486	-2.83248	0.00461878	0.0429747
WBGene00022382	500.637	-0.844458	0.298274	-2.83115	0.00463807	0.0431219
WBGene00010109	84.3124	0.494163	0.174623	2.82989	0.00465637	0.04324
WBGene00011803	805.031	-0.334745	0.118293	-2.8298	0.00465774	0.04324
WBGene00003530	580.017	0.369332	0.130553	2.82897	0.00466978	0.0432491
WBGene00002042	409.05	-0.172114	0.0608343	-2.82923	0.004666	0.0432491
WBGene00009441	1595.1	-0.119866	0.042374	-2.82877	0.00467266	0.0432491
WBGene00013225	1795.65	-0.126106	0.0445768	-2.82896	0.00466998	0.0432491
WBGene00019766	2051.23	-0.152786	0.0540228	-2.82817	0.00468144	0.0432981
WBGene00015481	3331.13	-0.137012	0.0484508	-2.82785	0.00468619	0.0433098
WBGene00005153	218.498	-0.245294	0.0867723	-2.82687	0.00470057	0.0433598
WBGene00018051	423.806	0.305939	0.108229	2.82676	0.00470209	0.0433598
WBGene00008170	494.509	0.207388	0.0733645	2.82681	0.00470137	0.0433598
WBGene00008569	597.654	-0.181843	0.0643413	-2.82623	0.00470998	0.0434003
WBGene00021160	410.254	0.790971	0.279971	2.82519	0.00472524	0.0435086
WBGene00008865	518.761	0.356383	0.126182	2.82435	0.0047377	0.0435911
WBGene00003134	1362.04	-0.147493	0.052231	-2.82386	0.00474487	0.0436247
WBGene00010089	904.398	-0.141664	0.0501757	-2.82337	0.0047522	0.0436597
WBGene00015189	364.979	-0.194539	0.0689334	-2.82213	0.00477056	0.043796
WBGene00000959	324.77	0.252212	0.0893904	2.82147	0.00478047	0.0438545
WBGene00007190	33.1962	-2.79486	0.990971	-2.82033	0.00479746	0.0439779
WBGene00019264	969.881	-0.139155	0.0493468	-2.81993	0.00480337	0.0439996
WBGene00006311	2295.92	-0.14531	0.0515448	-2.8191	0.0048159	0.0440818
WBGene00012659	942.515	-0.184886	0.0656006	-2.81836	0.004827	0.0441508
WBGene00003463	116.197	-2.71099	0.962061	-2.81789	0.00483397	0.0441821
WBGene00007392	52.967	0.545001	0.193572	2.81549	0.00487027	0.0444484
WBGene00015327	762.102	-0.175365	0.0622807	-2.81572	0.00486686	0.0444484
WBGene00001303	3252.83	-0.11254	0.0399823	-2.81475	0.00488154	0.0445185
WBGene00017059	14.0343	-3.35654	1.19287	-2.81383	0.0048955	0.0446131
WBGene00017800	3732.7	-0.169295	0.0601736	-2.81345	0.00490135	0.0446335
WBGene00021060	276.26	0.315302	0.112096	2.8128	0.00491129	0.0446913
WBGene00004823	841.441	-0.165036	0.0586798	-2.81248	0.00491613	0.0447026
WBGene00019800	1004.81	-0.16292	0.0579469	-2.81153	0.00493059	0.0448012
WBGene00013605	293.707	-0.207685	0.0738947	-2.81056	0.00494561	0.0449049
WBGene00013031	11.5594	1.09683	0.390313	2.81012	0.00495223	0.044932
WBGene00012194	493.412	0.203321	0.0723764	2.80921	0.0049663	0.0450269
WBGene00009686	169.094	0.329509	0.117319	2.80867	0.00497473	0.0450703
WBGene00019215	36.0886	0.603076	0.214755	2.8082	0.00498186	0.045102
WBGene00003450	84.2009	-3.21437	1.14489	-2.80758	0.0049915	0.0451564
WBGene00022042	12939.7	-0.138942	0.0495054	-2.80659	0.00500685	0.045204
WBGene00004952	1641.28	-0.13823	0.049253	-2.80654	0.0050077	0.045204
WBGene00021437	14.2705	1.14936	0.409507	2.80669	0.00500528	0.045204
WBGene00001007	1831.72	-0.117051	0.0417154	-2.80594	0.00501704	0.0452554
WBGene00007934	113.783	0.474068	0.169015	2.8049	0.00503328	0.0453113
WBGene00007555	695.654	-0.172485	0.0614954	-2.80484	0.00503419	0.0453113
WBGene00018632	738.467	-0.147623	0.0526259	-2.80514	0.00502953	0.0453113
WBGene00007282	670.832	0.316267	0.112806	2.80363	0.00505303	0.0453739
WBGene00004126	578.301	0.195023	0.0695511	2.80403	0.00504682	0.0453739
WBGene00019162	6481.23	-0.124691	0.0444734	-2.80371	0.00505176	0.0453739
WBGene00020455	58.4975	0.567152	0.202304	2.80346	0.00505576	0.0453739
WBGene00007650	282.765	0.231515	0.0825981	2.80291	0.00506443	0.0454188
WBGene00004949	127.318	0.367619	0.131216	2.80163	0.00508458	0.0455666
WBGene00011662	3122.5	-0.128608	0.0459106	-2.80128	0.00509003	0.0455826
WBGene00014244	282.707	0.378061	0.134992	2.80062	0.00510042	0.045617
WBGene00003934	8908.28	0.254888	0.091013	2.80057	0.00510123	0.045617
WBGene00007235	3771.52	-0.132643	0.0473672	-2.8003	0.00510546	0.045622
WBGene00001071	11.3665	1.10743	0.395548	2.79974	0.00511433	0.0456684
WBGene00007712	564.59	-0.154757	0.0553013	-2.79844	0.00513503	0.0458202
WBGene00003941	360.427	0.445067	0.159112	2.7972	0.00515482	0.0459638
WBGene00006648	1255.37	-0.117203	0.041913	-2.79634	0.00516848	0.0460526
WBGene00004880	2570.39	-0.193332	0.0691461	-2.796	0.005174	0.0460686
WBGene00009280	197.43	-0.255693	0.0914744	-2.79524	0.00518619	0.046144
WBGene00019807	767.566	-0.138535	0.0495753	-2.79444	0.00519889	0.0461578
WBGene00001465	71.9294	0.484688	0.173447	2.79445	0.00519879	0.0461578
WBGene00000974	482.358	-0.177972	0.0636839	-2.79462	0.00519606	0.0461578
WBGene00022814	39.8312	0.627528	0.224671	2.7931	0.00522055	0.0462509
WBGene00009189	2509.56	-0.123651	0.0442695	-2.79315	0.00521974	0.0462509
WBGene00006793	2725.48	-0.140718	0.0503763	-2.79334	0.00521661	0.0462509
WBGene00006460	5163.38	-0.11522	0.0412668	-2.79208	0.00523711	0.0463645
WBGene00007130	198.936	-0.392143	0.140481	-2.79143	0.0052476	0.0464242
WBGene00021253	147.331	0.41469	0.148662	2.78948	0.00527922	0.0466707
WBGene00219218	78.949	-0.400658	0.143707	-2.78802	0.00530312	0.0468486
WBGene00000838	5211.18	-0.135399	0.0485806	-2.78711	0.00531808	0.046914
WBGene00003776	3511.88	0.236825	0.0849691	2.78719	0.0053168	0.046914
WBGene00019830	339.276	-0.585391	0.210157	-2.78549	0.00534468	0.0471127
WBGene00001571	1830.2	-0.150592	0.0540671	-2.78528	0.00534819	0.0471127
WBGene00009818	135.558	0.384863	0.138242	2.78399	0.00536955	0.0472338
WBGene00011884	12880.4	0.0734639	0.0263872	2.78407	0.0053681	0.0472338
WBGene00008762	13.0181	1.23168	0.442579	2.78297	0.00538641	0.0473486
WBGene00014113	2468.69	-0.128987	0.0463608	-2.78224	0.00539853	0.0474215
WBGene00003082	1032.45	-0.163127	0.0586428	-2.78171	0.00540733	0.0474402
WBGene00001209	8589.08	-0.137725	0.049512	-2.78165	0.00540831	0.0474402
WBGene00018094	22.8	-0.883711	0.317721	-2.78141	0.00541238	0.0474424
WBGene00006921	5385.63	0.16911	0.0608363	2.77975	0.0054401	0.0475518
WBGene00006379	703.196	-0.208842	0.07513	-2.77974	0.00544018	0.0475518
WBGene00022722	1577.17	-0.165097	0.0593919	-2.77979	0.0054394	0.0475518
WBGene00006843	185.318	0.267664	0.0962807	2.78004	0.00543527	0.0475518
WBGene00002215	628.474	0.173485	0.0624253	2.77908	0.00545135	0.0476159
WBGene00012650	2848.28	-0.156141	0.0562033	-2.77815	0.00546701	0.0477191
WBGene00010847	905.929	-0.143384	0.0516615	-2.77546	0.00551245	0.0480481
WBGene00013210	830.755	-0.145112	0.0522801	-2.77566	0.00550891	0.0480481
WBGene00022770	60.2437	0.63231	0.227884	2.7747	0.00552523	0.0481257
WBGene00013669	772.331	-0.145074	0.0523107	-2.77332	0.00554879	0.0482971
WBGene00003592	1539.04	-0.155173	0.0559623	-2.77281	0.00555749	0.0483388
WBGene00017077	100.219	0.404965	0.146087	2.77207	0.00557006	0.0484143
WBGene00011466	12.0317	-3.24689	1.17144	-2.7717	0.00557642	0.0484356
WBGene00044206	118.523	1.92544	0.695025	2.77032	0.00560012	0.0486075
WBGene00003375	496.415	0.379897	0.137175	2.76943	0.00561538	0.0487059
WBGene00004466	3130.7	-0.137789	0.0497632	-2.76889	0.00562468	0.0487524
WBGene00006957	1442.93	-0.145029	0.0523975	-2.76787	0.00564246	0.0488383
WBGene00194717	16.8724	1.0782	0.389535	2.76791	0.00564171	0.0488383
WBGene00001029	5498.92	-0.122109	0.0441266	-2.76725	0.00565308	0.0488962
WBGene00012907	3745.49	-0.161115	0.0582425	-2.76628	0.00566993	0.0489736
WBGene00000670	3034.89	0.45582	0.164773	2.76636	0.00566859	0.0489736
WBGene00021056	3172.37	-0.125547	0.0453999	-2.76535	0.00568625	0.0490805
WBGene00022072	388.745	0.392056	0.141792	2.76501	0.00569216	0.0490812
WBGene00009744	1298.95	-0.16478	0.0595972	-2.76489	0.00569425	0.0490812
WBGene00013446	438.075	-0.181097	0.065515	-2.76421	0.00570613	0.0491495
WBGene00018052	58.7821	-0.579798	0.20984	-2.76305	0.00572636	0.0491872
WBGene00003733	240.974	0.238839	0.0864396	2.76308	0.00572588	0.0491872
WBGene00013531	153.98	0.299323	0.10831	2.76358	0.00571717	0.0491872
WBGene00007137	1061.97	-0.139346	0.0504277	-2.76328	0.00572237	0.0491872
WBGene00020557	785.383	0.145064	0.0525092	2.76265	0.00573348	0.0492144
WBGene00012000	1841.38	-0.118064	0.0427428	-2.7622	0.00574133	0.0492477
WBGene00021975	95.9401	0.597278	0.216372	2.76043	0.00577257	0.0493792
WBGene00008485	23.2436	0.966186	0.35001	2.76045	0.00577211	0.0493792
WBGene00019592	146.456	0.362472	0.131289	2.76088	0.00576458	0.0493792
WBGene00008560	214.425	0.386868	0.14014	2.76059	0.0057697	0.0493792
WBGene00016670	16.4351	2.9856	1.082	2.75934	0.00579188	0.0495102
WBGene00012306	248.143	0.335338	0.121559	2.75864	0.00580431	0.0495823
WBGene00012301	305.106	0.26025	0.0943534	2.75825	0.00581116	0.0496066
WBGene00022057	1045.33	-0.136835	0.0496217	-2.75756	0.00582342	0.0496772
WBGene00015471	64.5753	0.484122	0.17559	2.75711	0.0058315	0.0497119
WBGene00002196	3587.51	-0.0818579	0.0296964	-2.75649	0.00584253	0.0497718
WBGene00015684	1258.43	0.232983	0.0845582	2.75529	0.00586394	0.0498918
WBGene00021103	866.517	-0.135471	0.0491683	-2.75525	0.00586465	0.0498918
WBGene00004132	18516.7	-0.118836	0.0431407	-2.75461	0.00587616	0.0499554

## Sheet: swsn-9-independent
WBGeneID	N2 LFC	N2 padj	RA503 LFC	RA503 padj
WBGene00000966	3.0883	1.04e-81	3.12945	3.25423e-91			(N2 and swsn-9) not N2R
WBGene00001480	1.78174	3.33e-73	2.33344	8.0271e-143
WBGene00009512	2.82779	1.61e-45	2.89703	6.58524e-64			536 up in N2
WBGene00000110	0.522365	3.66e-39	0.48895	7.30093e-37			519 up in RA503
WBGene00007756	-0.93127	1.28e-35	-0.571384	1.06808e-13			509 up in both
WBGene00018758	1.255	1.43e-35	1.07378	1.80093e-33
WBGene00013073	2.12785	1.11e-33	3.00942	8.5337e-85			579 down in N2
WBGene00007964	1.42563	2.63e-32	1.57696	3.47077e-42			596 down in RA503
WBGene00011850	1.85116	1.09e-31	1.3923	1.48847e-22			569 down in both
WBGene00000991	0.963694	2.67e-31	0.580738	9.5363e-12
WBGene00009048	2.7498	3.18e-31	1.98493	4.74871e-17			1115 genes, 1078 change in the same direction.
WBGene00008499	1.13084	8.02e-30	1.54042	7.6022e-64
WBGene00006418	2.11041	1.13e-29	1.42388	1.43239e-15
WBGene00001753	1.58767	3.74e-29	1.03775	4.1011e-15
WBGene00013647	1.68672	4.24e-29	1.39375	1.68065e-20
WBGene00010234	-1.52884	2.17e-28	-0.630722	1.05699e-05
WBGene00001157	1.13239	2.36e-28	0.781921	5.86653e-18
WBGene00001477	7.26414	4.04e-28	8.35471	4.53164e-62
WBGene00009221	1.89132	1.29e-27	4.47965	1.39787e-130
WBGene00010778	0.632931	1.35e-27	0.456595	1.44313e-14
WBGene00000514	1.21255	1.5e-27	0.827315	5.47354e-15
WBGene00013284	1.02868	1.24e-26	0.673633	6.99502e-12
WBGene00000983	2.57333	2.9e-25	1.81718	4.43195e-14
WBGene00007875	-3.08239	4.45e-25	-2.77057	4.10241e-19
WBGene00011830	1.57297	8.32e-25	1.73176	1.32168e-32
WBGene00017012	0.968688	1.47e-24	0.324629	0.00207297
WBGene00021576	-2.47738	3.92e-24	-0.629153	0.00905163
WBGene00001564	1.8142	5.97e-24	1.04968	2.46914e-08
WBGene00001971	-0.387151	7.52e-24	-0.189481	3.46494e-06
WBGene00021468	-1.63478	1.42e-23	-0.662384	0.000137195
WBGene00000982	1.06676	3.23e-23	1.2671	1.19416e-33
WBGene00001777	4.81978	6.07e-23	2.77567	1.90161e-13
WBGene00017332	3.33698	7.18e-23	3.95506	6.89135e-33
WBGene00010471	0.654534	8.49e-23	0.424647	2.97186e-10
WBGene00020962	1.02075	1.39e-22	0.280282	0.0178986
WBGene00012860	0.50793	9.53e-22	0.373864	8.11513e-13
WBGene00018958	1.43947	1.41e-21	0.978552	2.56752e-13
WBGene00006959	0.646752	1.42e-21	0.211409	0.00605451
WBGene00014251	0.973152	9.57e-21	0.543887	1.47563e-07
WBGene00016664	1.70095	1.16e-20	2.22465	1.61017e-37
WBGene00000967	1.04083	1.7e-20	0.602171	2.7278e-07
WBGene00000301	-1.45167	3.37e-20	-0.520909	0.00266995
WBGene00020379	-1.35062	8.71e-20	-0.752114	2.83206e-07
WBGene00020909	0.591265	1.36e-19	0.654432	2.62133e-24
WBGene00009706	4.89935	1.75e-19	3.79338	6.19379e-13
WBGene00000041	0.320281	2.8e-19	0.187149	6.46165e-07
WBGene00001976	-1.04577	4.24e-19	-0.377199	0.000143495
WBGene00007228	1.45781	5.66e-19	1.01267	1.36219e-09
WBGene00009049	1.27379	9.54e-19	1.34055	7.13957e-23
WBGene00009926	-2.23549	2.38e-18	-0.997567	3.29881e-07
WBGene00007963	1.51953	1.34e-17	2.48976	4.2328e-44
WBGene00018602	1.1395	3.32e-17	0.62061	1.25368e-05
WBGene00000981	1.11531	4.02e-17	0.913688	3.1576e-12
WBGene00007129	0.499397	5.16e-17	0.233189	0.000228412
WBGene00013508	-1.95787	5.31e-17	-0.951297	8.31977e-05
WBGene00019327	0.828174	5.89e-17	0.719345	2.20639e-13
WBGene00001393	0.410637	1.02e-16	0.385683	3.83696e-15
WBGene00013597	0.28105	1.26e-16	0.20853	1.63827e-09
WBGene00021913	-1.58185	4.71e-16	-0.549035	0.00618973
WBGene00016457	-1.31527	4.78e-16	-0.405638	0.0270218
WBGene00017467	2.33726	1.76e-15	0.674496	0.0399493
WBGene00010790	2.53932	1.86e-15	5.08374	2.85973e-63
WBGene00020394	2.5318	2.24e-15	1.22745	4.09376e-05
WBGene00014697	1.59443	3.8e-15	1.57368	6.31534e-16
WBGene00013654	-1.07237	6.6e-15	-1.24283	1.44608e-21
WBGene00017060	2.10987	6.91e-15	2.85121	1.09186e-46
WBGene00003877	-0.803421	1.49e-14	-0.452291	4.08767e-05
WBGene00021464	1.37165	1.5e-14	1.26846	5.48419e-15
WBGene00011042	5.48876	1.89e-14	4.58846	6.1114e-33
WBGene00000984	1.28968	3.72e-14	1.23121	4.1289e-14
WBGene00004993	0.832982	5.53e-14	1.33208	3.48478e-40
[truncated: 1,044 more rows]

## Sheet: swsn-9-independent (direction)
WBGeneID	N2 LFC	N2 padj	RA503 LFC	RA503 padj
[truncated: 1,078 more rows]

## Sheet: swsn-9-dependent
WBGeneID	baseMean	log2FoldChange	padj
[truncated: 1,031 more rows]
