# Supplementary material for: SWI/SNF complexes modulate gene expression and the development of physical dependence to ethanol
Source: Alcohol Clin Exp Res (Hoboken). 2026 Jan 12;50(1):e70223. doi: 10.1111/acer.70223 (PMC12796780; doi:10.1111/acer.70223)
Supplement: Supplementary file 9 — File S6 [file ACER-50-0-s001.xlsx]

## Sheet: Legend
	File S6: GO term analysis of swsn-9 DEGs.
		1. swsn-9-independent GO - Overrepresented GO biological process terms for swsn-9-independent DEGs.
		2. Genes in the "fatty acid biosynthetic process" GO biological process category.
		3. Genes in the "lipid homeostasis" GO biological process category.
		4. swsn-9-dependent GO - Overrepresented GO biological process terms for swsn-9-dependent DEGs.
		5. Genes in the "innate immune response" GO biological process category.

## Sheet: swsn-9 independent GO
Analysis Type:		PANTHER Overrepresentation Test (Released 20231017)
Annotation Version and Release Date:		GO Ontology database DOI: 10.5281/zenodo.7942786 Released 2023-01-05
Analyzed List:		Input (Caenorhabditis elegans)
Reference List:		Reference_Avg1.txt (Caenorhabditis elegans)
Test Type:		FISHER
Correction:		FDR
GO biological process complete		Reference (15573)	Input (1036)	expected	Fold Enrichment	over/under	raw P value	FDR
lipid homeostasis	GO:0055088	32	10	2.13	4.7	+	0.000201	0.0485
fatty acid biosynthetic process	GO:0006633	42	12	2.79	4.29	+	9.72e-05	0.0345
monocarboxylic acid biosynthetic process	GO:0072330	44	12	2.93	4.1	+	0.000141	0.0387
carboxylic acid biosynthetic process	GO:0046394	107	20	7.12	2.81	+	0.000113	0.038
carboxylic acid metabolic process	GO:0019752	392	71	26.08	2.72	+	1.43e-12	4.31e-09
oxoacid metabolic process	GO:0043436	393	71	26.14	2.72	+	1.58e-12	3.17e-09
organic acid metabolic process	GO:0006082	425	76	28.27	2.69	+	5.8e-13	3.5e-09
cellular metabolic process	GO:0044237	3011	264	200.31	1.32	+	2.79e-06	0.0014
metabolic process	GO:0008152	4209	343	280.01	1.22	+	2.96e-05	0.0127
cellular process	GO:0009987	6530	498	434.41	1.15	+	0.000125	0.0398
small molecule metabolic process	GO:0044281	721	103	47.96	2.15	+	7.82e-12	1.18e-08
organic substance metabolic process	GO:0071704	3997	324	265.9	1.22	+	8.99e-05	0.0339
organic acid biosynthetic process	GO:0016053	108	20	7.18	2.78	+	0.000127	0.0382
biosynthetic process	GO:0009058	1238	119	82.36	1.44	+	0.000133	0.0382
monocarboxylic acid metabolic process	GO:0032787	209	46	13.9	3.31	+	5.67e-11	6.84e-08
fatty acid metabolic process	GO:0006631	157	34	10.44	3.26	+	2.57e-08	2.58e-05
cellular lipid metabolic process	GO:0044255	409	51	27.21	1.87	+	7.56e-05	0.0304
lipid metabolic process	GO:0006629	517	66	34.39	1.92	+	2.88e-06	0.00134
carboxylic acid catabolic process	GO:0046395	135	27	8.98	3.01	+	2.59e-06	0.00142
organic acid catabolic process	GO:0016054	135	27	8.98	3.01	+	2.59e-06	0.00156
organic substance catabolic process	GO:1901575	749	79	49.83	1.59	+	0.000156	0.0409
cellular catabolic process	GO:0044248	414	50	27.54	1.82	+	0.000184	0.0463
small molecule catabolic process	GO:0044282	164	32	10.91	2.93	+	5.08e-07	0.000438
Unclassified		6984	386	464.61	0.83	-	1.72e-06	0.00129
GO biological process term	Fold enrichment	Raw p-value	FDR
lipid homeostasis	4.7	0.000201	0.0485
fatty acid biosynthetic process	4.29	9.72e-05	0.0345
carboxylic acid catabolic process	3.01	2.59e-06	0.00142

## Sheet: fatty acid biosynthetic process
WBGene ID	Gene	Sequence	Brief description
WBGene00013358	abhd-3.1	Y60A3A.7
WBGene00016644	abhd-3.2	C44C1.5
WBGene00007228	acs-7	C01G6.7
WBGene00012713	bckd-1A	Y39E4A.3	Y39E4A.3 is orthologous to the human gene MAPLE SYRUP URINE DISEASE, TYPE IA (MSUD, TYPE IA; E1-alpha subunit of branched-chain keto acid dehydrogenase; OMIM:248600), which when mutated leads to maple syrup urine disease; Y39E4A.3 protein is predicted to be mitochondrial.
WBGene00001241	elo-3	D2024.3	The elo-3 gene encodes a paralog of elo-1 and elo-2, each of which encodes a polyunsaturated fatty acid (PUFA) elongase; ELO-3 may be required for normally rapid growth.
WBGene00001247	elo-9	Y53F4B.2	The elo-9 gene encodes a paralog of elo-1 and elo-2, each of which encodes a polyunsaturated fatty acid (PUFA) elongase; elo-9 has no known function in vivo.
WBGene00008667	F10G8.9	F10G8.9
WBGene00009342	fasn-1	F32H2.5	fasn-1 encodes a fatty acid synthase, orthologous to human FASN (OMIM:600212); CEP-1 is required for fully normal fasn-1 expression in vivo; CEP-1 drives transcription of luciferase reporters whose promoters contains either of two putative CEP-1 binding sites (FAS-T1 and FAS-T2) found in the fasn-1 gene, and this activity is partially lost bymutation of conserved CEP-1 residues (R298 or H310); in…		w
WBGene00001393	fat-1	Y67H2A.8	fat-1 encodes an omega-3 fatty acyl desaturase that acts onsubstrates of 16-20 carbons with a preference for omega-6 fatty acids;FAT-1 dehydrogenates its substrates 3 carbons from the methyl terminus;FAT-1 is required in vivo for n3 polyunsaturated fatty acid (PUFA)synthesis; the fatty acids of fat-1(wa9) mutants consist of 20%arachidonic acid (20:4n6), instead of the 20% eicosapentaenoic acid(20…
WBGene00020517	hpo-8	T15B7.2
WBGene00010809	lias-1	M01F1.3
WBGene00016558	pks-1	C41A3.1

## Sheet: lipid homeostasis
WBGene ID	Gene	Sequence	Brief description
WBGene00016506	abhd-5.1	C37H5.2
WBGene00010336	acox-1.6	F59F4.1
WBGene00017012	acs-22	D1009.1	acs-22 encodes a protein homologous to the mammalian FATP1 and FATP4 fatty acid transport proteins (FATP)/very long chain fatty acid acyl-CoA synthetases; acs-22 functions redundantly with acs-20 to regulate formation of the cuticle surface barrier that prevents penetration of small molecules; acs-22 may affect cuticle development via its role in incorporation of very long chain fatty acids, but …
WBGene00015484	atgl-1	C05D11.7
WBGene00017690	ceh-60	F22A3.5	ceh-60 encodes one of three C. elegans homeodomain proteins (CEH-20, CEH-40, and CEH-60) homologous to Extradenticle (Exd/Pbx); loss of ceh-60 activity via large-scale RNAi results in reduced fat content, sterility, and variable embryonic lethality.
WBGene00008370	D1054.1	D1054.1
WBGene00013407	fld-1	Y63D3A.8
WBGene00010828	M02B1.3	M02B1.3
WBGene00003607	nhr-8	F33D4.1	The nhr-8 gene encodes a nuclear hormone receptor homolog; nhr-8(ok186) mutants have abnormally low resistance to the toxins colchicine and chloroquine.
WBGene00006959	xbp-1	R74.3	xbp-1 encodes a bZIP transcription factor orthologous to yeast Hac1 and mammalian X box-binding protein 1 (XBP-1, OMIM:194355); XBP-1 is required for the unfolded protein response (UPR) that counteracts cellular stress induced by accumulation of unfolded proteins in the endoplasmic reticulum (ER); xbp-1 mRNA is spliced by the IRE-1 endoribonuclease to promote translation of transcriptionally acti…

## Sheet: swsn-9 dependent GO
Analysis Type:		PANTHER Overrepresentation Test (Released 20231017)
Annotation Version and Release Date:		GO Ontology database DOI: 10.5281/zenodo.7942786 Released 2023-01-05
Analyzed List:		Input (Caenorhabditis elegans)
Reference List:		Reference_Avg1.txt (Caenorhabditis elegans)
Test Type:		FISHER
Correction:		FDR
GO biological process complete	GO term	Reference (15573)	Input (973)	expected	Fold Enrichment	over/under	raw P value	FDR
rRNA processing	GO:0006364	133	23	8.31	2.77	+	4.16e-05	0.0228
ribosome biogenesis	GO:0042254	184	33	11.5	2.87	+	4.76e-07	0.00144
ribonucleoprotein complex biogenesis	GO:0022613	246	36	15.37	2.34	+	1.55e-05	0.0117
innate immune response	GO:0045087	244	35	15.25	2.3	+	2.56e-05	0.0172
defense response to other organism	GO:0098542	281	41	17.56	2.34	+	3.18e-06	0.00639
response to other organism	GO:0051707	283	41	17.68	2.32	+	3.54e-06	0.00428
biological process involved in interspecies interaction between organisms	GO:0044419	299	46	18.68	2.46	+	1.79e-07	0.00108
response to external biotic stimulus	GO:0043207	283	41	17.68	2.32	+	3.54e-06	0.00534
response to biotic stimulus	GO:0009607	283	41	17.68	2.32	+	3.54e-06	0.00356
defense response	GO:0006952	287	41	17.93	2.29	+	4.51e-06	0.00389
immune response	GO:0006955	250	35	15.62	2.24	+	3.44e-05	0.0208
immune system process	GO:0002376	255	35	15.93	2.2	+	6.68e-05	0.0336
GO biological process term	Fold enrichment	Raw p-value	FDR
rRNA processing	2.77	4.16e-05	0.0228
innate immune response	2.3	2.56e-05	0.0172

## Sheet: Innate immune response
WBGene ID	Gene	Sequence	Brief description
WBGene00013878	atfs-1	ZC376.7	atfs-1 encodes a bZip transcription factor; ATFS-1 is required for the mitochondrial unfolded protein response (UPRmt); in wild-type animals, ATFS-1 is imported into the mitochondria and degraded, but in response to perturbed mitchondrial protein folding and decreased mitochondrial import efficiency, some ATFS-1 accumulates in the cytosol and then, traffics to the nucleus.
WBGene00007689	C18E9.9	C18E9.9
WBGene00007717	C25D7.5	C25D7.5
WBGene00016788	C49G7.10	C49G7.10
WBGene00016343	cnnm-3	C33D12.2	C33D12.2 encodes a predicted transmembrane protein orthologous to humanACDP1-ACDP4 and S. cerevisiae MAM3, and paralogous to C01H6.6,C52D10.12, M02F4.3, R04E5.2, and R13G10.4; by orthology with MAM3,C33D12.2 may participate in metal homoeostasis; C33D12.2 is expressed inintestine, body wall muscle, nervous system (including ventral anddorsal nerve cords and head neurons), and adult vulval muscle …
WBGene00000795	crn-2	CD4.2	crn-2 encodes a cell death-related nuclease, homologous to the magnesium-dependant TatD nuclease of E. coli; CRN-2 is required for normal levels of DNA degradation during apoptosis; crn-2(RNAi) 1.5-fold stage embryos display TUNEL labelling of nuclei that is five-fold higher than that seen in untreated N2 animals; CRN-2 promotes both DNA degradation and cell corpse engulfment, in a partially redu…
WBGene00019473	cyp-35A5	K07C6.5	cyp-35A5 encodes one of over 80 C. elegans cytochrome P450s, NADPH-dependent monooxygenases that metabolize endogenous and exogenous compounds; RT-PCR experiments indicate that cyp-35A5 mRNA is upregulated in response to treatment with xenobiotics, such as PCBs (polychlorinated biphenyls) or PAHs (polycyclic aromatic hydrocarbons); loss of cyp-35A/C gene family activity in the presence of xenobio…
WBGene00009973	decr-1.1	F53C11.3
WBGene00008492	F01D5.1	F01D5.1
WBGene00008495	F01D5.5	F01D5.5
WBGene00008634	F10A3.4	F10A3.4
WBGene00008940	F18H3.4	F18H3.4
WBGene00009430	F35E12.6	F35E12.6
WBGene00018274	F41C3.8	F41C3.8
WBGene00010034	F54B11.11	F54B11.11
WBGene00018966	F56D2.5	F56D2.5
WBGene00007506	fbxc-58	C10C5.2
WBGene00008239	fshr-1	C50H2.1	fshr-1 encodes a putative neuropeptide receptor required for normalacetylcholine secretion by synapses; FSHR-1 is orthologous to humanfollicle-stimulating hormone receptor (OMIM:136435; mutated in ovariandysgenesis), thyrotropin receptor (OMIM:603372; mutated inhyperthyroidism), and luteinizing hormone receptor (OMIM:152790, mutatedin precocious puberty); fshr-1 mutants have abnormally many GFP::…
WBGene00009165	gpx-1	F26E4.12	gpx-1 encodes a phospholipid hydroperoxide glutathione peroxidase; GPX-1 is predicted to catalyze the reduction of phospholipid hydroperoxides with glutathione; loss of gpx-1 activity via RNAi results in increased intestinal dipeptide uptake and increased cellular levels of the unsaturated aldehyde 4-hydroxynonenal (4-HNE), a lipid peroxidation product.
WBGene00001754	gst-6	F11G11.3	gst-6 encodes a predicted glutathione S-transferase.
WBGene00001755	gst-7	F11G11.2	gst-7 encodes a predicted glutathione S-transferase.
WBGene00001942	his-68	T23D8.6	his-68 encodes an H2A histone.
WBGene00015574	irg-1	C07G3.2	irg-1 encodes a protein containing a conserved DUF1768 domain, a domain of unknown function found as a stand-alone domain in bacterial and bacteriophage proteins as well as fused to proteins involved in riboflavin biosynthesis in bacteria and plants; irg-1 expression is induced in response to infection with pathogenic Pseudomonas aeruginosa, in a manner independent of the p38 MAPK pathway, but de…
WBGene00016783	irg-2	C49G7.5	irg-2 encodes a novel protein, conserved amongst nematodes; irg-2 expression is induced in response to infection by virulent strains of Pseudomonas aeruginosa in a manner dependent upon the bZIP transcription factor ZIP-2, but independent of the p38 MAPK pathway.
WBGene00019411	K05F1.10	K05F1.10	K05F1.10 encodes a putative secreted TIL-domain protease inhibitor paralogous to SWM-1, ISL-1, and the products of 11 other C. elegans genes; K05F1.10 and its relatives are collectively similar to other TIL-domain protease inhibitors from nematodes, insects, and vertebrates; K05F1.10 transcription is reproducibly induced by infection, suggesting that it may participate in innate immunity.
WBGene00019564	K09D9.1	K09D9.1
WBGene00003092	lys-3	Y22F5A.6	lys-3 encodes one of a family of ten C. elegans lysozyme genes that are homologous to lysozymes in the amoeboid protozoan Entamoeba histolytica; lys-3 expression is upregulated in response to stress; lys-3 activity is required for the stress response to copper ion, and in response to copper ion stress, lys-3 expression is upregulated in a kgb-1-dependent manner.
WBGene00003096	lys-7	C02A12.4	lys-7 encodes an enzyme homologous to an antimicrobial lysozyme encoded by the LYS4 gene of the protozoan parasite Entamoeba histolytica; LYS-7 functions in the innate immune response as an antimicrobial enzyme that, by homology, hydrolyzes the 1,4-beta-linkages between N-acetyl-D-glucosamine and N-acetylmuramic acid in peptidoglycan heteropolymers of prokaryotic cell walls; loss of lys-7 activit…
WBGene00010700	nipi-3	K09A9.1	nipi-3 encodes a kinase similar to the human kinase Tribbles homolog 1; nipi-3 functions in the innate immune response, likely upstream of the SEK-1 MAPKK, to upregulate expression of NLP-29, an antimicrobial peptide, in response to fungal infection.
WBGene00019825	R02D3.8	R02D3.8
WBGene00020038	R12E2.13	R12E2.13
WBGene00004809	skr-3	F44G3.6	skr-3 encodes a homolog of Skp1 in S. cerevisiae; skr-3 transcripts are upregulated in response to pathogenic bacteria, and skr-3(RNAi) results in enhanced susceptibility to infection.
WBGene00005077	src-1	Y92H12A.1	src-1 encodes a non-receptor tyrosine kinase; during embryonic development, src-1 functions together with a Wnt signaling pathway to specify endodermal cell fate and division orientation of the EMS blastomere; src-1 also functions in an unc-5-mediated pathway to regulate cell and axon migration; SRC-1 physically interacts with UNC-5; src-1 also functions in the engulfing cell during cell corpse e…
WBGene00006627	tsp-1	C02F5.8
WBGene00012101	zip-10	T27F2.4
