# Supplementary material for: SWI/SNF complexes modulate gene expression and the development of physical dependence to ethanol
Source: Alcohol Clin Exp Res (Hoboken). 2026 Jan 12;50(1):e70223. doi: 10.1111/acer.70223 (PMC12796780; doi:10.1111/acer.70223)
Supplement: Supplementary file 10 — Video S1 [file ACER-50-0-s009.zip]

Archive with 2 entries (2 files):
- acer70223-sup-0010-VideoS1.mov
- Video_legend.docx
